# Supplementary material for: Single mosquito metatranscriptomics identifies vectors, emerging pathogens and reservoirs in one assay
Source: eLife. 2021 Apr 27;10:e68353. doi: 10.7554/eLife.68353 (PMC8110308; doi:10.7554/eLife.68353)
Supplement: Figure 1—figure supplement 2—source data 1. [file elife-68353-fig1-figsupp2-data1.tsv]

Sample 1	Sample 2	Matches	Mismatches	Jaccard Index	Mash-like distance	SNPs	SNP distance
CMS_001_RNA_A_S1_ksize_15	CMS002_053a_Rb_S7_L004_ksize_15	10221	50161	0.169272	0.0399833	2	0.000195676
CMS_001_RNA_A_S1_ksize_15	CMS_002_10a_Rb_S119_L004_ksize_15	6800	45085	0.131059	0.047165	12	0.00176471
CMS_001_RNA_A_S1_ksize_15	CMS_002_13a_Rb_S120_L004_ksize_15	7127	48994	0.126993	0.0480654	15	0.00210467
CMS_001_RNA_A_S1_ksize_15	CMS_002_16a_Rb_S121_L004_ksize_15	4213	49527	0.078396	0.0622036	30	0.00712082
CMS_001_RNA_A_S1_ksize_15	CMS_002_17a_Rb_S122_L004_ksize_15	4204	54922	0.0711024	0.0651347	32	0.0076118
CMS_001_RNA_A_S1_ksize_15	CMS_002_17b_Rb_S123_L004_ksize_15	4131	56047	0.0686463	0.0661946	32	0.00774631
CMS_001_RNA_A_S1_ksize_15	CMS_002_17c_Rb_S124_L004_ksize_15	4239	58366	0.0677102	0.0666093	34	0.00802076
CMS_001_RNA_A_S1_ksize_15	CMS_002_17d_Rb_S125_L004_ksize_15	4330	60554	0.0667345	0.067048	36	0.00831409
CMS_001_RNA_A_S1_ksize_15	CMS_002_17e_Rb_S126_L004_ksize_15	4268	50915	0.0773427	0.0626084	38	0.00890347
CMS_001_RNA_A_S1_ksize_15	CMS_002_18a_Rb_S128_L004_ksize_15	4237	52859	0.0742083	0.0638489	34	0.00802455
CMS_001_RNA_A_S1_ksize_15	CMS_002_18b_Rb_S129_L004_ksize_15	4300	56881	0.0702833	0.0654838	37	0.00860465
CMS_001_RNA_A_S1_ksize_15	CMS_002_19a_Rb_S130_L004_ksize_15	4221	54891	0.0714068	0.065006	35	0.00829187
CMS_001_RNA_A_S1_ksize_15	CMS_002_1a_Rb_S116_L004_ksize_15	7184	49509	0.126718	0.0481276	16	0.00222717
CMS_001_RNA_A_S1_ksize_15	CMS_002_20a_Rb_S131_L004_ksize_15	4317	50557	0.0786711	0.0620988	32	0.00741256
CMS_001_RNA_A_S1_ksize_15	CMS_002_20b_Rb_S132_L004_ksize_15	4385	50937	0.0792632	0.0618746	32	0.00729761
CMS_001_RNA_A_S1_ksize_15	CMS_002_20c_Rb_S133_L004_ksize_15	4664	50340	0.0847938	0.0598637	34	0.00728988
CMS_001_RNA_A_S1_ksize_15	CMS_002_20d_Rb_S134_L004_ksize_15	4233	51885	0.0754303	0.0633587	28	0.00661469
CMS_001_RNA_A_S1_ksize_15	CMS_002_20e_Rb_S135_L004_ksize_15	4223	52081	0.0750035	0.0635289	28	0.00663036
CMS_001_RNA_A_S1_ksize_15	CMS_002_21a_Rb_S136_L004_ksize_15	4326	52739	0.0758083	0.0632088	33	0.00762829
CMS_001_RNA_A_S1_ksize_15	CMS_002_22a_Rb_S137_L004_ksize_15	7264	46521	0.135056	0.0463096	14	0.00192731
CMS_001_RNA_A_S1_ksize_15	CMS_002_23a_Rb_S138_L004_ksize_15	7022	46937	0.130136	0.0473667	14	0.00199373
CMS_001_RNA_A_S1_ksize_15	CMS_002_25a_Rb_S140_L004_ksize_15	3790	51733	0.06826	0.066365	31	0.00817942
CMS_001_RNA_A_S1_ksize_15	CMS_002_25b_Rb_S141_L004_ksize_15	4032	52442	0.0713957	0.0650107	32	0.00793651
CMS_001_RNA_A_S1_ksize_15	CMS_002_25c_Rb_S142_L004_ksize_15	4087	54686	0.0695387	0.0658049	34	0.00831906
CMS_001_RNA_A_S1_ksize_15	CMS_002_25d_Rb_S143_L004_ksize_15	4437	52349	0.0781355	0.0623031	33	0.00743746
CMS_001_RNA_A_S1_ksize_15	CMS_002_25e_Rb_S144_L004_ksize_15	4148	54271	0.0710043	0.0651763	33	0.00795564
CMS_001_RNA_A_S1_ksize_15	CMS_002_25f_Rb_S145_L004_ksize_15	3954	54472	0.0676754	0.0666248	31	0.00784016
CMS_001_RNA_A_S1_ksize_15	CMS_002_26a_Rb_S146_L004_ksize_15	4251	52291	0.075183	0.0634572	30	0.00705716
CMS_001_RNA_A_S1_ksize_15	CMS_002_26b_Rb_S147_L004_ksize_15	4285	51873	0.0763026	0.063014	32	0.00746791
CMS_001_RNA_A_S1_ksize_15	CMS_002_26c_Rb_S148_L004_ksize_15	4708	56022	0.0775235	0.0625385	49	0.0104078
CMS_001_RNA_A_S1_ksize_15	CMS_002_26d_Rb_S149_L004_ksize_15	4217	53363	0.0732372	0.0642446	41	0.00972255
CMS_001_RNA_A_S1_ksize_15	CMS_002_26e_Rb_S150_L004_ksize_15	4428	59204	0.0695876	0.0657837	35	0.00790425
CMS_001_RNA_A_S1_ksize_15	CMS_002_27a_Rb_S152_L004_ksize_15	6664	48315	0.12121	0.049403	10	0.0015006
CMS_001_RNA_A_S1_ksize_15	CMS_002_27b_Rb_S153_L004_ksize_15	7755	51649	0.130547	0.0472767	24	0.00309478
CMS_001_RNA_A_S1_ksize_15	CMS_002_28a_Rb_S154_L004_ksize_15	9171	40770	0.183637	0.0377497	3	0.000327118
CMS_001_RNA_A_S1_ksize_15	CMS_002_28b_Rb_S155_L004_ksize_15	9698	41638	0.188912	0.0369795	4	0.000412456
CMS_001_RNA_A_S1_ksize_15	CMS_002_28c_Rb_S156_L004_ksize_15	9898	42574	0.188634	0.0370195	5	0.000505153
CMS_001_RNA_A_S1_ksize_15	CMS_002_28d_Rb_S157_L004_ksize_15	9658	41699	0.188056	0.0371028	3	0.000310623
CMS_001_RNA_A_S1_ksize_15	CMS_002_28e_Rb_S158_L004_ksize_15	17797	35631	0.333102	0.0223763	31	0.00174187
CMS_001_RNA_A_S1_ksize_15	CMS_002_29a_Rb_S159_L004_ksize_15	7618	49804	0.132667	0.0468175	23	0.00301917
CMS_001_RNA_A_S1_ksize_15	CMS_002_29b_Rb_S160_L004_ksize_15	6926	47787	0.126588	0.0481569	16	0.00231014
CMS_001_RNA_A_S1_ksize_15	CMS_002_29c_Rb_S161_L004_ksize_15	7138	48211	0.128963	0.0476251	15	0.00210143
CMS_001_RNA_A_S1_ksize_15	CMS_002_29d_Rb_S162_L004_ksize_15	7409	51398	0.125988	0.0482929	17	0.00229451
CMS_001_RNA_A_S1_ksize_15	CMS_002_29e_Rb_S164_L004_ksize_15	6649	49146	0.119168	0.0498921	17	0.00255678
CMS_001_RNA_A_S1_ksize_15	CMS_002_31a_Rb_S165_L004_ksize_15	7767	54499	0.124739	0.0485786	32	0.00412
CMS_001_RNA_A_S1_ksize_15	CMS_002_32a_Rb_S166_L004_ksize_15	7231	52492	0.121076	0.0494349	22	0.00304246
CMS_001_RNA_A_S1_ksize_15	CMS_002_33a_Rb_S167_L004_ksize_15	7191	50533	0.124576	0.0486162	19	0.00264219
CMS_001_RNA_A_S1_ksize_15	CMS_002_34a_Rb_S168_L004_ksize_15	7176	48381	0.129165	0.0475806	15	0.0020903
CMS_001_RNA_A_S1_ksize_15	CMS_002_35a_Rb_S169_L004_ksize_15	7335	57956	0.112343	0.0515974	18	0.00245399
CMS_001_RNA_A_S1_ksize_15	CMS_002_36a_Rb_S170_L004_ksize_15	7106	50505	0.123345	0.0489012	18	0.00253307
CMS_001_RNA_A_S1_ksize_15	CMS_002_37a_Rb_S171_L004_ksize_15	7502	49477	0.131663	0.047034	18	0.00239936
CMS_001_RNA_A_S1_ksize_15	CMS_002_38a_Rb_S172_L004_ksize_15	9139	49966	0.154623	0.0424965	39	0.00426743
CMS_001_RNA_A_S1_ksize_15	CMS_002_39a_Rb_S173_L004_ksize_15	7127	49601	0.125635	0.0483735	17	0.0023853
CMS_001_RNA_A_S1_ksize_15	CMS_002_40a_Rb_S174_L004_ksize_15	7386	53897	0.120523	0.0495666	18	0.00243704
CMS_001_RNA_A_S1_ksize_15	CMS_002_41a_Rb_S176_L004_ksize_15	7621	51119	0.129741	0.0474534	34	0.00446136
CMS_001_RNA_A_S1_ksize_15	CMS_002_42a_Rb_S177_L004_ksize_15	6389	45879	0.122235	0.0491607	21	0.0032869
CMS_001_RNA_A_S1_ksize_15	CMS_002_44a_Rb_S178_L004_ksize_15	5975	51388	0.104161	0.0537985	39	0.0065272
CMS_001_RNA_A_S1_ksize_15	CMS_002_44b_Rb_S179_L004_ksize_15	4802	50359	0.0870543	0.0590822	33	0.00687214
CMS_001_RNA_A_S1_ksize_15	CMS_002_44c_Rb_S180_L004_ksize_15	4174	52028	0.0742678	0.0638248	31	0.00742693
CMS_001_RNA_A_S1_ksize_15	CMS_002_44d_Rb_S181_L004_ksize_15	5868	54434	0.0973102	0.0557925	41	0.00698705
CMS_001_RNA_A_S1_ksize_15	CMS_002_44e_Rb_S182_L004_ksize_15	5666	51278	0.0995013	0.0551385	37	0.00653018
CMS_001_RNA_A_S1_ksize_15	CMS_002_45a_Rb_S183_L004_ksize_15	4422	56091	0.0730752	0.0643112	34	0.00768883
CMS_001_RNA_A_S1_ksize_15	CMS_002_45b_Rb_S184_L004_ksize_15	4136	55745	0.0690703	0.0660088	32	0.00773694
CMS_001_RNA_A_S1_ksize_15	CMS_002_45c_Rb_S185_L004_ksize_15	3609	58576	0.0580365	0.0712887	25	0.00692713
CMS_001_RNA_A_S1_ksize_15	CMS_002_45d_Rb_S186_L004_ksize_15	4110	56835	0.0674379	0.0667311	26	0.00632603
CMS_001_RNA_A_S1_ksize_15	CMS_002_45e_Rb_S188_L004_ksize_15	3705	58796	0.0592791	0.0706432	27	0.00728745
CMS_001_RNA_A_S1_ksize_15	CMS_002_45f_Rb_S189_L004_ksize_15	3847	51676	0.0692866	0.0659145	25	0.00649857
CMS_001_RNA_A_S1_ksize_15	CMS_002_45g_Rb_S190_L004_ksize_15	4515	52538	0.0791369	0.0619223	27	0.00598007
CMS_001_RNA_A_S1_ksize_15	CMS_002_46a_Rb_S191_L004_ksize_15	6802	48033	0.124045	0.0487387	14	0.00205822
CMS_001_RNA_A_S1_ksize_15	CMS_002_46b_Rb_S192_L004_ksize_15	7003	47425	0.128665	0.0476913	16	0.00228474
CMS_001_RNA_A_S1_ksize_15	CMS_002_47a_Rb_S193_L004_ksize_15	9582	42217	0.184984	0.0375505	5	0.000521812
CMS_001_RNA_A_S1_ksize_15	CMS_002_47b_Rb_S194_L004_ksize_15	8362	42272	0.165146	0.0406653	0	0
CMS_001_RNA_A_S1_ksize_15	CMS_002_47c_Rb_S195_L004_ksize_15	9780	41857	0.189399	0.0369097	3	0.000306748
CMS_001_RNA_A_S1_ksize_15	CMS_002_47d_Rb_S196_L004_ksize_15	9240	42660	0.178035	0.038596	2	0.00021645
CMS_001_RNA_A_S1_ksize_15	CMS_002_47e_Rb_S197_L004_ksize_15	9260	41072	0.183978	0.037699	3	0.000323974
CMS_001_RNA_A_S1_ksize_15	CMS_002_47f_Rb_S198_L004_ksize_15	9211	41596	0.181294	0.0381	4	0.000434263
CMS_001_RNA_A_S1_ksize_15	CMS_002_47g_Rb_S200_L004_ksize_15	9636	42373	0.185276	0.0375077	3	0.000311332
CMS_001_RNA_A_S1_ksize_15	CMS_002_47h_Rb_S1_L004_ksize_15	9606	43171	0.182011	0.0379922	3	0.000312305
CMS_001_RNA_A_S1_ksize_15	CMS_002_47i_Rb_S2_L004_ksize_15	9332	40211	0.188362	0.0370587	2	0.000214316
CMS_001_RNA_A_S1_ksize_15	CMS_002_47j_Rb_S3_L004_ksize_15	9229	43266	0.175807	0.0389411	2	0.000216708
CMS_001_RNA_A_S1_ksize_15	CMS_002_49a_Rb_S4_L004_ksize_15	6917	46170	0.130296	0.0473317	16	0.00231314
CMS_001_RNA_A_S1_ksize_15	CMS_002_4a_Rb_S117_L004_ksize_15	6916	47518	0.127053	0.0480519	13	0.0018797
CMS_001_RNA_A_S1_ksize_15	CMS_002_50a_Rb_S5_L004_ksize_15	6818	43803	0.134687	0.0463874	14	0.00205339
CMS_001_RNA_A_S1_ksize_15	CMS_002_51a_Rb_S6_L004_ksize_15	6780	47600	0.124678	0.0485926	16	0.00235988
CMS_001_RNA_A_S1_ksize_15	CMS_002_54a_Rb_S8_L004_ksize_15	5780	45892	0.111859	0.0517225	11	0.00190311
CMS_001_RNA_A_S1_ksize_15	CMS_002_56a_Rb_S9_L004_ksize_15	7171	52200	0.120783	0.0495045	15	0.00209176
CMS_001_RNA_A_S1_ksize_15	CMS_002_57a_Rb_S10_L004_ksize_15	7197	46663	0.133624	0.0466128	18	0.00250104
CMS_001_RNA_A_S1_ksize_15	CMS_002_7a_Rb_S118_L004_ksize_15	4606	50632	0.0833846	0.0603624	34	0.00738168
CMS_001_RNA_A_S1_ksize_15	CMS_002_RNA_A_S1_ksize_15	6596	55632	0.105997	0.0532884	16	0.00242571
CMS_001_RNA_A_S1_ksize_15	CMS_002_Water1_Rb_S127_L004_ksize_15	4588	123201	0.0359029	0.0860988	38	0.00828248
CMS_001_RNA_A_S1_ksize_15	CMS_002_Water2_Rb_S139_L004_ksize_15	1558	118149	0.0130151	0.118111	24	0.0154044
CMS_001_RNA_A_S1_ksize_15	CMS_002_Water3_Rb_S151_L004_ksize_15	1070	106820	0.00991751	0.12678	23	0.0214953
CMS_001_RNA_A_S1_ksize_15	CMS_002_Water4_Rb_S163_L004_ksize_15	1126	123003	0.00907121	0.12963	32	0.0284192
CMS_001_RNA_A_S1_ksize_15	CMS_002_Water5_Rb_S175_L004_ksize_15	2201	134264	0.0161287	0.111291	41	0.0186279
CMS_001_RNA_A_S1_ksize_15	CMS_002_Water6_Rb_S187_L004_ksize_15	748	76257	0.00971366	0.127443	14	0.0187166
CMS_001_RNA_A_S1_ksize_15	CMS_002_Water7_Rb_S199_L004_ksize_15	5190	106765	0.0463579	0.0781784	23	0.0044316
CMS_001_RNA_A_S1_ksize_15	CMS_002_Water8_Rb_S11_L004_ksize_15	345	54879	0.00624728	0.141571	2	0.0057971
CMS_001_RNA_A_S1_ksize_15	CMS_003_RNA_A_S2_ksize_15	5629	57567	0.0890721	0.0584028	38	0.00675076
CMS_001_RNA_A_S1_ksize_15	CMS_004_RNA_A_S2_ksize_15	6816	47566	0.125336	0.0484418	16	0.00234742
CMS_001_RNA_A_S1_ksize_15	CMS_005_RNA_A_S3_ksize_15	5097	62659	0.0752258	0.0634401	38	0.00745537
CMS_001_RNA_A_S1_ksize_15	CMS_006_RNA_A_S5_ksize_15	9866	42269	0.189239	0.0369325	0	0
CMS_001_RNA_A_S1_ksize_15	CMS_007_RNA_A_S12_ksize_15	8356	42240	0.165151	0.0406644	0	0
CMS_001_RNA_A_S1_ksize_15	CMS_008_RNA_A_S3_ksize_15	4211	51956	0.0749728	0.0635412	31	0.00736167
CMS_001_RNA_A_S1_ksize_15	CMS_009_RNA_A_S13_ksize_15	4456	67180	0.0622034	0.0691789	35	0.00785458
CMS_001_RNA_A_S1_ksize_15	CMS_010_RNA_A_S1_ksize_15	9121	39015	0.189484	0.0368975	0	0
CMS_001_RNA_A_S1_ksize_15	CMS_011_RNA_A_S4_ksize_15	11750	46288	0.202454	0.0351117	11	0.00093617
CMS_001_RNA_A_S1_ksize_15	CMS_012_RNA_A_S4_ksize_15	5112	57747	0.0813249	0.0611078	35	0.00684664
CMS_001_RNA_A_S1_ksize_15	CMS_013_RNA_A_S5_ksize_15	8975	47143	0.159931	0.0415557	1	0.000111421
CMS_001_RNA_A_S1_ksize_15	CMS_014_RNA_A_S5_ksize_15	5160	53642	0.0877521	0.0588453	35	0.00678295
CMS_001_RNA_A_S1_ksize_15	CMS_015_RNA_A_S13_ksize_15	8621	40805	0.174422	0.0391582	1	0.000115996
CMS_001_RNA_A_S1_ksize_15	CMS_016_RNA_A_S6_ksize_15	5182	56188	0.0844387	0.0599886	36	0.00694712
CMS_001_RNA_A_S1_ksize_15	CMS_017_RNA_A_S6_ksize_15	9090	41405	0.180018	0.038293	0	0
CMS_001_RNA_A_S1_ksize_15	CMS_018_RNA_A_S14_ksize_15	9512	45178	0.173926	0.0392365	11	0.00115643
CMS_001_RNA_A_S1_ksize_15	CMS_019_RNA_A_S14_ksize_15	9135	39716	0.186997	0.0372562	1	0.000109469
CMS_001_RNA_A_S1_ksize_15	CMS_020_RNA_A_S15_ksize_15	15927	39876	0.285415	0.0261854	18	0.00113016
CMS_001_RNA_A_S1_ksize_15	CMS_021_RNA_A_S16_ksize_15	9540	42971	0.181676	0.0380424	0	0
CMS_001_RNA_A_S1_ksize_15	CMS_022_RNA_A_S6_ksize_15	10261	44358	0.187865	0.0371304	27	0.00263132
CMS_001_RNA_A_S1_ksize_15	CMS_023_RNA_A_S17_ksize_15	9344	41023	0.185518	0.0374721	2	0.000214041
CMS_001_RNA_A_S1_ksize_15	CMS_024_RNA_A_S15_ksize_15	8112	49185	0.141578	0.0449732	1	0.000123274
CMS_001_RNA_A_S1_ksize_15	CMS_025_RNA_A_S7_ksize_15	4304	52250	0.0761043	0.063092	28	0.00650558
CMS_001_RNA_A_S1_ksize_15	CMS_026_RNA_A_S18_ksize_15	4736	48939	0.0882347	0.0586827	34	0.00717905
CMS_001_RNA_A_S1_ksize_15	CMS_027_RNA_A_S16_ksize_15	6424	52886	0.108312	0.052659	20	0.00311332
CMS_001_RNA_A_S1_ksize_15	CMS_028_RNA_A_S17_ksize_15	7076	49245	0.125637	0.0483729	19	0.00268513
CMS_001_RNA_A_S1_ksize_15	CMS_029_RNA_A_S18_ksize_15	7046	68662	0.0930681	0.0571053	21	0.00298041
CMS_001_RNA_A_S1_ksize_15	CMS_030_RNA_A_S7_ksize_15	7595	53136	0.12506	0.0485049	14	0.00184332
CMS_001_RNA_A_S1_ksize_15	CMS_031_RNA_A_S19_ksize_15	6450	51629	0.111056	0.0519319	20	0.00310078
CMS_001_RNA_A_S1_ksize_15	CMS_032_RNA_A_S7_ksize_15	7531	49072	0.133049	0.0467355	23	0.00305404
CMS_001_RNA_A_S1_ksize_15	CMS_033_RNA_A_S8_ksize_15	7290	49986	0.127278	0.0480012	21	0.00288066
CMS_001_RNA_A_S1_ksize_15	CMS_034_RNA_A_S19_ksize_15	7283	50188	0.126725	0.048126	19	0.00260881
CMS_001_RNA_A_S1_ksize_15	CMS_035_RNA_A_S20_ksize_15	9482	45750	0.171676	0.0395947	34	0.00358574
CMS_001_RNA_A_S1_ksize_15	CMS_036_RNA_A_S20_ksize_15	7134	50210	0.124407	0.048655	21	0.00294365
CMS_001_RNA_A_S1_ksize_15	CMS_037_RNA_A_S21_ksize_15	9462	41680	0.185014	0.0375461	10	0.00105686
CMS_001_RNA_A_S1_ksize_15	CMS_038_RNA_A_S22_ksize_15	8059	45105	0.151588	0.0430512	24	0.00297804
CMS_001_RNA_A_S1_ksize_15	CMS_039_RNA_A_S9_ksize_15	6772	43869	0.133726	0.0465912	15	0.002215
CMS_001_RNA_A_S1_ksize_15	CMS_040_RNA_A_S21_ksize_15	5716	45060	0.112573	0.0515381	11	0.00192442
CMS_001_RNA_A_S1_ksize_15	CMS_041_RNA_A_S10_ksize_15	7410	47851	0.134091	0.0465136	17	0.0022942
CMS_001_RNA_A_S1_ksize_15	CMS_042_RNA_A_S23_ksize_15	6972	44339	0.135877	0.0461375	15	0.00215146
CMS_001_RNA_A_S1_ksize_15	CMS_043_RNA_A_S24_ksize_15	7661	47532	0.138804	0.0455331	22	0.00287169
CMS_001_RNA_A_S1_ksize_15	CMS_044_RNA_A_S25_ksize_15	5927	49744	0.106465	0.0531601	11	0.00185591
CMS_001_RNA_A_S1_ksize_15	CMS_045_RNA_A_S2_ksize_15	17565	32700	0.349448	0.0212242	7	0.00039852
CMS_001_RNA_A_S1_ksize_15	CMS_046_RNA_A_S3_ksize_15	7492	51705	0.12656	0.0481631	20	0.00266951
CMS_001_RNA_A_S1_ksize_15	CMS_047_RNA_A_S4_ksize_15	16463	35601	0.316207	0.023644	28	0.00170078
CMS_001_RNA_A_S1_ksize_15	CMS_048_RNA_A_S5_ksize_15	9356	41622	0.18353	0.0377655	2	0.000213767
CMS_001_RNA_A_S1_ksize_15	CMS_049_RNA_A_S6_ksize_15	11123	43700	0.202889	0.035054	6	0.000539423
CMS_001_RNA_A_S1_ksize_15	CMS_050_RNA_A_S23_ksize_15	10441	39871	0.207525	0.0344493	5	0.000478881
CMS_001_RNA_A_S1_ksize_15	CMS_051_RNA_A_S8_ksize_15	7962	55501	0.125459	0.0484136	17	0.00213514
CMS_001_RNA_A_S1_ksize_15	CMS_052_RNA_A_S7_ksize_15	8650	40737	0.175147	0.0390443	0	0
CMS_001_RNA_A_S1_ksize_15	CMS_053_RNA_A_S8_ksize_15	8723	40752	0.176311	0.0388626	1	0.000114639
CMS_001_RNA_A_S1_ksize_15	CMS_054_RNA_A_S11_ksize_15	6595	45943	0.125528	0.0483977	17	0.00257771
CMS_001_RNA_A_S1_ksize_15	CMS_055_RNA_A_S9_ksize_15	8249	40429	0.169461	0.0399526	2	0.000242454
CMS_001_RNA_A_S1_ksize_15	CMS_056_RNA_A_S10_ksize_15	8370	43338	0.161871	0.0412207	0	0
CMS_001_RNA_A_S1_ksize_15	CMS_057_RNA_A_S11_ksize_15	17111	31222	0.354023	0.0209137	5	0.00029221
CMS_001_RNA_A_S1_ksize_15	CMS_058_RNA_A_S9_ksize_15	11373	45025	0.201656	0.0352176	6	0.000527565
CMS_001_RNA_A_S1_ksize_15	CMS_059_RNA_A_S10_ksize_15	8550	62039	0.121124	0.0494235	28	0.00327485
CMS_001_RNA_A_S1_ksize_15	CMS_060_RNA_A_S12_ksize_15	4223	51257	0.0761175	0.0630867	29	0.00686716
CMS_001_RNA_A_S1_ksize_15	CMS_water1_S11_ksize_15	869	47025	0.0181442	0.107556	2	0.0023015
CMS_001_RNA_A_S1_ksize_15	CMS_water2_S24_ksize_15	5132	77329	0.0622355	0.0691632	14	0.00272798
CMS_001_RNA_A_S1_ksize_15	CMS_water3_Qiagen_S26_ksize_15	8321	60307	0.121248	0.049394	25	0.00300445
CMS_001_RNA_A_S1_ksize_15	CMS_water4_Zymo_S27_ksize_15	2132	97848	0.0213243	0.102447	13	0.00609756
CMS_001_RNA_A_S1_ksize_15	CMS_water5_RNA_A_S12_ksize_15	2242	58277	0.0370462	0.0851232	1	0.00044603
CMS002_053a_Rb_S7_L004_ksize_15	CMS_002_10a_Rb_S119_L004_ksize_15	6459	23802	0.213443	0.0337	11	0.00170305
CMS002_053a_Rb_S7_L004_ksize_15	CMS_002_13a_Rb_S120_L004_ksize_15	6642	27999	0.191738	0.0365771	11	0.00165613
CMS002_053a_Rb_S7_L004_ksize_15	CMS_002_16a_Rb_S121_L004_ksize_15	4116	27756	0.129142	0.0475857	28	0.00680272
CMS002_053a_Rb_S7_L004_ksize_15	CMS_002_17a_Rb_S122_L004_ksize_15	4147	33071	0.111425	0.0518356	29	0.00699301
CMS002_053a_Rb_S7_L004_ksize_15	CMS_002_17b_Rb_S123_L004_ksize_15	4052	34240	0.105818	0.0533377	29	0.00715696
CMS002_053a_Rb_S7_L004_ksize_15	CMS_002_17c_Rb_S124_L004_ksize_15	4258	36363	0.104823	0.0536137	30	0.00704556
CMS002_053a_Rb_S7_L004_ksize_15	CMS_002_17d_Rb_S125_L004_ksize_15	4048	39153	0.0937015	0.0569052	29	0.00716403
CMS002_053a_Rb_S7_L004_ksize_15	CMS_002_17e_Rb_S126_L004_ksize_15	4146	29194	0.124355	0.048667	29	0.00699469
CMS002_053a_Rb_S7_L004_ksize_15	CMS_002_18a_Rb_S128_L004_ksize_15	4153	31062	0.117933	0.0501927	30	0.00722369
CMS002_053a_Rb_S7_L004_ksize_15	CMS_002_18b_Rb_S129_L004_ksize_15	4138	35240	0.105084	0.0535409	29	0.00700822
CMS002_053a_Rb_S7_L004_ksize_15	CMS_002_19a_Rb_S130_L004_ksize_15	4193	32982	0.112791	0.0514821	29	0.00691629
CMS002_053a_Rb_S7_L004_ksize_15	CMS_002_1a_Rb_S116_L004_ksize_15	6844	28224	0.195164	0.0360985	14	0.00204559
CMS002_053a_Rb_S7_L004_ksize_15	CMS_002_20a_Rb_S131_L004_ksize_15	4210	28806	0.127514	0.0479483	30	0.00712589
CMS002_053a_Rb_S7_L004_ksize_15	CMS_002_20b_Rb_S132_L004_ksize_15	4164	29414	0.12401	0.0487468	30	0.00720461
CMS002_053a_Rb_S7_L004_ksize_15	CMS_002_20c_Rb_S133_L004_ksize_15	4373	28957	0.131203	0.0471337	30	0.00686028
CMS002_053a_Rb_S7_L004_ksize_15	CMS_002_20d_Rb_S134_L004_ksize_15	4117	30152	0.120138	0.0496587	25	0.00607238
CMS002_053a_Rb_S7_L004_ksize_15	CMS_002_20e_Rb_S135_L004_ksize_15	4131	30300	0.119979	0.0496968	28	0.00677802
CMS002_053a_Rb_S7_L004_ksize_15	CMS_002_21a_Rb_S136_L004_ksize_15	4255	30916	0.12098	0.0494575	32	0.00752056
CMS002_053a_Rb_S7_L004_ksize_15	CMS_002_22a_Rb_S137_L004_ksize_15	6880	25324	0.213638	0.0336757	13	0.00188953
CMS002_053a_Rb_S7_L004_ksize_15	CMS_002_23a_Rb_S138_L004_ksize_15	6697	25622	0.207216	0.0344892	13	0.00194117
CMS002_053a_Rb_S7_L004_ksize_15	CMS_002_25a_Rb_S140_L004_ksize_15	3627	30094	0.107559	0.0528621	28	0.00771988
CMS002_053a_Rb_S7_L004_ksize_15	CMS_002_25b_Rb_S141_L004_ksize_15	4046	30449	0.117292	0.0503499	29	0.00716757
CMS002_053a_Rb_S7_L004_ksize_15	CMS_002_25c_Rb_S142_L004_ksize_15	3934	33027	0.106437	0.0531679	31	0.00788002
CMS002_053a_Rb_S7_L004_ksize_15	CMS_002_25d_Rb_S143_L004_ksize_15	4327	30604	0.123873	0.0487785	29	0.0067021
CMS002_053a_Rb_S7_L004_ksize_15	CMS_002_25e_Rb_S144_L004_ksize_15	4137	32328	0.113451	0.0513129	28	0.00676819
CMS002_053a_Rb_S7_L004_ksize_15	CMS_002_25f_Rb_S145_L004_ksize_15	3867	32681	0.105806	0.0533411	28	0.00724076
CMS002_053a_Rb_S7_L004_ksize_15	CMS_002_26a_Rb_S146_L004_ksize_15	4100	30628	0.11806	0.0501615	24	0.00585366
CMS002_053a_Rb_S7_L004_ksize_15	CMS_002_26b_Rb_S147_L004_ksize_15	4023	30432	0.116761	0.050481	24	0.0059657
CMS002_053a_Rb_S7_L004_ksize_15	CMS_002_26c_Rb_S148_L004_ksize_15	4142	35189	0.105311	0.0534779	23	0.00555287
CMS002_053a_Rb_S7_L004_ksize_15	CMS_002_26d_Rb_S149_L004_ksize_15	3964	31904	0.110516	0.0520732	24	0.00605449
CMS002_053a_Rb_S7_L004_ksize_15	CMS_002_26e_Rb_S150_L004_ksize_15	4286	37523	0.102514	0.0542646	25	0.00583294
CMS002_053a_Rb_S7_L004_ksize_15	CMS_002_27a_Rb_S152_L004_ksize_15	6489	26700	0.195517	0.0360497	8	0.00123286
CMS002_053a_Rb_S7_L004_ksize_15	CMS_002_27b_Rb_S153_L004_ksize_15	6689	31816	0.173718	0.0392694	14	0.00209299
CMS002_053a_Rb_S7_L004_ksize_15	CMS_002_28a_Rb_S154_L004_ksize_15	8945	19257	0.317176	0.0235691	2	0.000223589
CMS002_053a_Rb_S7_L004_ksize_15	CMS_002_28b_Rb_S155_L004_ksize_15	9724	19621	0.331368	0.0225027	4	0.000411353
CMS002_053a_Rb_S7_L004_ksize_15	CMS_002_28c_Rb_S156_L004_ksize_15	9574	21257	0.310532	0.0240889	3	0.000313349
CMS002_053a_Rb_S7_L004_ksize_15	CMS_002_28d_Rb_S157_L004_ksize_15	9372	20306	0.315789	0.0236764	3	0.000320102
CMS002_053a_Rb_S7_L004_ksize_15	CMS_002_28e_Rb_S158_L004_ksize_15	9683	29894	0.244662	0.0301159	2	0.000206548
CMS002_053a_Rb_S7_L004_ksize_15	CMS_002_29a_Rb_S159_L004_ksize_15	7021	29033	0.194736	0.0361577	23	0.00327589
CMS002_053a_Rb_S7_L004_ksize_15	CMS_002_29b_Rb_S160_L004_ksize_15	6713	26248	0.203665	0.0349517	15	0.00223447
CMS002_053a_Rb_S7_L004_ksize_15	CMS_002_29c_Rb_S161_L004_ksize_15	6978	26566	0.208025	0.034385	18	0.00257954
CMS002_053a_Rb_S7_L004_ksize_15	CMS_002_29d_Rb_S162_L004_ksize_15	7132	29987	0.192139	0.0365206	21	0.00294448
CMS002_053a_Rb_S7_L004_ksize_15	CMS_002_29e_Rb_S164_L004_ksize_15	6360	27759	0.186406	0.0373422	15	0.00235849
CMS002_053a_Rb_S7_L004_ksize_15	CMS_002_31a_Rb_S165_L004_ksize_15	6868	34332	0.166699	0.0404063	16	0.00232964
CMS002_053a_Rb_S7_L004_ksize_15	CMS_002_32a_Rb_S166_L004_ksize_15	6738	31513	0.176152	0.0388873	23	0.00341348
CMS002_053a_Rb_S7_L004_ksize_15	CMS_002_33a_Rb_S167_L004_ksize_15	6889	29172	0.191037	0.0366762	16	0.00232254
CMS002_053a_Rb_S7_L004_ksize_15	CMS_002_34a_Rb_S168_L004_ksize_15	6708	27352	0.196947	0.0358532	14	0.00208706
CMS002_053a_Rb_S7_L004_ksize_15	CMS_002_35a_Rb_S169_L004_ksize_15	6944	36773	0.15884	0.0417462	18	0.00259217
CMS002_053a_Rb_S7_L004_ksize_15	CMS_002_36a_Rb_S170_L004_ksize_15	6746	29260	0.187358	0.0372038	18	0.00266825
CMS002_053a_Rb_S7_L004_ksize_15	CMS_002_37a_Rb_S171_L004_ksize_15	7051	28414	0.198816	0.0355988	18	0.00255283
CMS002_053a_Rb_S7_L004_ksize_15	CMS_002_38a_Rb_S172_L004_ksize_15	6784	32711	0.171769	0.0395798	17	0.0025059
CMS002_053a_Rb_S7_L004_ksize_15	CMS_002_39a_Rb_S173_L004_ksize_15	6853	28184	0.195593	0.0360391	17	0.00248067
CMS002_053a_Rb_S7_L004_ksize_15	CMS_002_40a_Rb_S174_L004_ksize_15	6906	32892	0.173526	0.0392997	17	0.00246163
CMS002_053a_Rb_S7_L004_ksize_15	CMS_002_41a_Rb_S176_L004_ksize_15	6840	30716	0.182128	0.0379747	18	0.00263158
CMS002_053a_Rb_S7_L004_ksize_15	CMS_002_42a_Rb_S177_L004_ksize_15	6132	24428	0.200654	0.0353513	20	0.00326158
CMS002_053a_Rb_S7_L004_ksize_15	CMS_002_44a_Rb_S178_L004_ksize_15	5843	29687	0.164453	0.0407818	37	0.00633236
CMS002_053a_Rb_S7_L004_ksize_15	CMS_002_44b_Rb_S179_L004_ksize_15	4796	28406	0.144449	0.0444066	31	0.00646372
CMS002_053a_Rb_S7_L004_ksize_15	CMS_002_44c_Rb_S180_L004_ksize_15	4128	30155	0.12041	0.0495937	29	0.00702519
CMS002_053a_Rb_S7_L004_ksize_15	CMS_002_44d_Rb_S181_L004_ksize_15	5728	32749	0.148868	0.0435589	36	0.00628492
CMS002_053a_Rb_S7_L004_ksize_15	CMS_002_44e_Rb_S182_L004_ksize_15	5592	29461	0.15953	0.0416255	34	0.00608011
CMS002_053a_Rb_S7_L004_ksize_15	CMS_002_45a_Rb_S183_L004_ksize_15	4291	34388	0.110939	0.0519624	27	0.00629224
CMS002_053a_Rb_S7_L004_ksize_15	CMS_002_45b_Rb_S184_L004_ksize_15	4079	33894	0.107418	0.0529003	23	0.00563864
CMS002_053a_Rb_S7_L004_ksize_15	CMS_002_45c_Rb_S185_L004_ksize_15	3622	36585	0.0900838	0.0580685	22	0.00607399
CMS002_053a_Rb_S7_L004_ksize_15	CMS_002_45d_Rb_S186_L004_ksize_15	4084	34922	0.104702	0.0536473	23	0.00563173
CMS002_053a_Rb_S7_L004_ksize_15	CMS_002_45e_Rb_S188_L004_ksize_15	3697	36847	0.0911849	0.0577091	23	0.00622126
CMS002_053a_Rb_S7_L004_ksize_15	CMS_002_45f_Rb_S189_L004_ksize_15	3873	29659	0.115502	0.0507944	23	0.00593855
CMS002_053a_Rb_S7_L004_ksize_15	CMS_002_45g_Rb_S190_L004_ksize_15	4406	30791	0.125181	0.0484771	24	0.00544712
CMS002_053a_Rb_S7_L004_ksize_15	CMS_002_46a_Rb_S191_L004_ksize_15	6598	26476	0.199492	0.0355075	11	0.00166717
CMS002_053a_Rb_S7_L004_ksize_15	CMS_002_46b_Rb_S192_L004_ksize_15	6633	26200	0.202022	0.0351689	14	0.00211066
CMS002_053a_Rb_S7_L004_ksize_15	CMS_002_47a_Rb_S193_L004_ksize_15	9805	19806	0.331127	0.0225204	4	0.000407955
CMS002_053a_Rb_S7_L004_ksize_15	CMS_002_47b_Rb_S194_L004_ksize_15	8040	20951	0.277327	0.026909	0	0
CMS002_053a_Rb_S7_L004_ksize_15	CMS_002_47c_Rb_S195_L004_ksize_15	9240	20972	0.305839	0.0244644	3	0.000324675
CMS002_053a_Rb_S7_L004_ksize_15	CMS_002_47d_Rb_S196_L004_ksize_15	9194	20787	0.306661	0.0243981	5	0.000543833
CMS002_053a_Rb_S7_L004_ksize_15	CMS_002_47e_Rb_S197_L004_ksize_15	8942	19743	0.311731	0.023994	2	0.000223664
CMS002_053a_Rb_S7_L004_ksize_15	CMS_002_47f_Rb_S198_L004_ksize_15	9061	19931	0.312534	0.0239307	4	0.000441452
CMS002_053a_Rb_S7_L004_ksize_15	CMS_002_47g_Rb_S200_L004_ksize_15	9086	21508	0.296986	0.0251924	2	0.000220119
CMS002_053a_Rb_S7_L004_ksize_15	CMS_002_47h_Rb_S1_L004_ksize_15	9500	21418	0.307264	0.0243496	2	0.000210526
CMS002_053a_Rb_S7_L004_ksize_15	CMS_002_47i_Rb_S2_L004_ksize_15	9228	18454	0.333357	0.0223578	2	0.000216732
CMS002_053a_Rb_S7_L004_ksize_15	CMS_002_47j_Rb_S3_L004_ksize_15	9314	21131	0.305929	0.0244571	3	0.000322096
CMS002_053a_Rb_S7_L004_ksize_15	CMS_002_49a_Rb_S4_L004_ksize_15	6702	24635	0.213869	0.0336471	16	0.00238735
CMS002_053a_Rb_S7_L004_ksize_15	CMS_002_4a_Rb_S117_L004_ksize_15	6570	26245	0.200213	0.0354105	11	0.00167428
CMS002_053a_Rb_S7_L004_ksize_15	CMS_002_50a_Rb_S5_L004_ksize_15	6638	22198	0.230198	0.0317046	13	0.00195842
CMS002_053a_Rb_S7_L004_ksize_15	CMS_002_51a_Rb_S6_L004_ksize_15	6617	25961	0.203113	0.0350245	12	0.00181351
CMS002_053a_Rb_S7_L004_ksize_15	CMS_002_54a_Rb_S8_L004_ksize_15	5694	24099	0.191119	0.0366647	9	0.00158061
CMS002_053a_Rb_S7_L004_ksize_15	CMS_002_56a_Rb_S9_L004_ksize_15	6766	31045	0.178943	0.0384568	15	0.00221697
CMS002_053a_Rb_S7_L004_ksize_15	CMS_002_57a_Rb_S10_L004_ksize_15	6865	25362	0.21302	0.0337527	13	0.00189366
CMS002_053a_Rb_S7_L004_ksize_15	CMS_002_7a_Rb_S118_L004_ksize_15	4461	28957	0.133491	0.0466412	33	0.00739744
CMS002_053a_Rb_S7_L004_ksize_15	CMS_002_RNA_A_S1_ksize_15	6435	33989	0.159188	0.0416853	16	0.0024864
CMS002_053a_Rb_S7_L004_ksize_15	CMS_002_Water1_Rb_S127_L004_ksize_15	3370	103672	0.031483	0.0901987	20	0.00593472
CMS002_053a_Rb_S7_L004_ksize_15	CMS_002_Water2_Rb_S139_L004_ksize_15	559	98182	0.00566128	0.144729	8	0.0143113
CMS002_053a_Rb_S7_L004_ksize_15	CMS_002_Water3_Rb_S151_L004_ksize_15	500	85995	0.00578068	0.14406	3	0.006
CMS002_053a_Rb_S7_L004_ksize_15	CMS_002_Water4_Rb_S163_L004_ksize_15	506	102278	0.00492295	0.149213	8	0.0158103
CMS002_053a_Rb_S7_L004_ksize_15	CMS_002_Water5_Rb_S175_L004_ksize_15	1161	114379	0.0100485	0.126361	11	0.00947459
CMS002_053a_Rb_S7_L004_ksize_15	CMS_002_Water6_Rb_S187_L004_ksize_15	557	54674	0.0100849	0.126245	8	0.0143627
CMS002_053a_Rb_S7_L004_ksize_15	CMS_002_Water7_Rb_S199_L004_ksize_15	4354	86472	0.0479378	0.0771461	4	0.000918695
CMS002_053a_Rb_S7_L004_ksize_15	CMS_002_Water8_Rb_S11_L004_ksize_15	393	32818	0.0118334	0.121143	1	0.00254453
CMS002_053a_Rb_S7_L004_ksize_15	CMS_003_RNA_A_S2_ksize_15	4642	37576	0.109953	0.0522217	33	0.007109
CMS002_053a_Rb_S7_L004_ksize_15	CMS_004_RNA_A_S2_ksize_15	6391	26451	0.194598	0.0361768	13	0.00203411
CMS002_053a_Rb_S7_L004_ksize_15	CMS_005_RNA_A_S3_ksize_15	4530	41828	0.0977178	0.0556696	32	0.00706402
CMS002_053a_Rb_S7_L004_ksize_15	CMS_006_RNA_A_S5_ksize_15	9540	20956	0.312828	0.0239077	1	0.000104822
CMS002_053a_Rb_S7_L004_ksize_15	CMS_007_RNA_A_S12_ksize_15	7873	21241	0.27042	0.0275477	0	0
CMS002_053a_Rb_S7_L004_ksize_15	CMS_008_RNA_A_S3_ksize_15	4092	30229	0.119227	0.0498779	27	0.00659824
CMS002_053a_Rb_S7_L004_ksize_15	CMS_009_RNA_A_S13_ksize_15	3752	46623	0.0744814	0.0637386	24	0.00639659
CMS002_053a_Rb_S7_L004_ksize_15	CMS_010_RNA_A_S1_ksize_15	8547	18198	0.319574	0.0233848	0	0
CMS002_053a_Rb_S7_L004_ksize_15	CMS_011_RNA_A_S4_ksize_15	9453	28917	0.246364	0.0299364	0	0
CMS002_053a_Rb_S7_L004_ksize_15	CMS_012_RNA_A_S4_ksize_15	4503	37000	0.108498	0.0526091	29	0.00644015
CMS002_053a_Rb_S7_L004_ksize_15	CMS_013_RNA_A_S5_ksize_15	8390	26348	0.241522	0.0304511	2	0.000238379
CMS002_053a_Rb_S7_L004_ksize_15	CMS_014_RNA_A_S5_ksize_15	4628	32741	0.123846	0.0487847	32	0.00691443
CMS002_053a_Rb_S7_L004_ksize_15	CMS_015_RNA_A_S13_ksize_15	8610	18862	0.31341	0.023862	1	0.000116144
CMS002_053a_Rb_S7_L004_ksize_15	CMS_016_RNA_A_S6_ksize_15	4489	35609	0.111951	0.0516989	32	0.00712854
CMS002_053a_Rb_S7_L004_ksize_15	CMS_017_RNA_A_S6_ksize_15	8866	19888	0.30834	0.0242634	0	0
CMS002_053a_Rb_S7_L004_ksize_15	CMS_018_RNA_A_S14_ksize_15	8379	25479	0.247475	0.02982	0	0
CMS002_053a_Rb_S7_L004_ksize_15	CMS_019_RNA_A_S14_ksize_15	8930	18161	0.32963	0.0226303	4	0.000447928
CMS002_053a_Rb_S7_L004_ksize_15	CMS_020_RNA_A_S15_ksize_15	8784	32197	0.214343	0.0335882	2	0.000227687
CMS002_053a_Rb_S7_L004_ksize_15	CMS_021_RNA_A_S16_ksize_15	9011	22064	0.289976	0.0257882	3	0.000332926
CMS002_053a_Rb_S7_L004_ksize_15	CMS_022_RNA_A_S6_ksize_15	8422	26071	0.244165	0.0301686	0	0
CMS002_053a_Rb_S7_L004_ksize_15	CMS_023_RNA_A_S17_ksize_15	8925	19896	0.30967	0.0241573	0	0
CMS002_053a_Rb_S7_L004_ksize_15	CMS_024_RNA_A_S15_ksize_15	8369	26706	0.238603	0.0307675	0	0
CMS002_053a_Rb_S7_L004_ksize_15	CMS_025_RNA_A_S7_ksize_15	4182	30529	0.120481	0.0495767	27	0.00645624
CMS002_053a_Rb_S7_L004_ksize_15	CMS_026_RNA_A_S18_ksize_15	4271	27904	0.132743	0.0468012	26	0.00608757
CMS002_053a_Rb_S7_L004_ksize_15	CMS_027_RNA_A_S16_ksize_15	5636	32497	0.147798	0.0437614	14	0.00248403
CMS002_053a_Rb_S7_L004_ksize_15	CMS_028_RNA_A_S17_ksize_15	6204	29024	0.17611	0.0388939	15	0.00241779
CMS002_053a_Rb_S7_L004_ksize_15	CMS_029_RNA_A_S18_ksize_15	6145	48499	0.112455	0.0515685	11	0.00179007
CMS002_053a_Rb_S7_L004_ksize_15	CMS_030_RNA_A_S7_ksize_15	6933	32495	0.175839	0.0389361	12	0.00173085
CMS002_053a_Rb_S7_L004_ksize_15	CMS_031_RNA_A_S19_ksize_15	5869	30826	0.15994	0.0415541	15	0.0025558
CMS002_053a_Rb_S7_L004_ksize_15	CMS_032_RNA_A_S7_ksize_15	6522	29125	0.182961	0.0378502	16	0.00245324
CMS002_053a_Rb_S7_L004_ksize_15	CMS_033_RNA_A_S8_ksize_15	6757	29087	0.188511	0.0370371	20	0.00295989
CMS002_053a_Rb_S7_L004_ksize_15	CMS_034_RNA_A_S19_ksize_15	6813	29163	0.189376	0.0369129	19	0.00278879
CMS002_053a_Rb_S7_L004_ksize_15	CMS_035_RNA_A_S20_ksize_15	7802	27145	0.223252	0.0325103	0	0
CMS002_053a_Rb_S7_L004_ksize_15	CMS_036_RNA_A_S20_ksize_15	6787	28939	0.189974	0.0368275	23	0.00338883
CMS002_053a_Rb_S7_L004_ksize_15	CMS_037_RNA_A_S21_ksize_15	8930	20779	0.300582	0.0248935	0	0
CMS002_053a_Rb_S7_L004_ksize_15	CMS_038_RNA_A_S22_ksize_15	6555	26148	0.20044	0.03538	16	0.00244088
CMS002_053a_Rb_S7_L004_ksize_15	CMS_039_RNA_A_S9_ksize_15	6412	22624	0.220829	0.0327983	15	0.00233936
CMS002_053a_Rb_S7_L004_ksize_15	CMS_040_RNA_A_S21_ksize_15	5603	23321	0.193715	0.0362998	10	0.00178476
CMS002_053a_Rb_S7_L004_ksize_15	CMS_041_RNA_A_S10_ksize_15	6443	27820	0.188045	0.0371043	11	0.00170728
CMS002_053a_Rb_S7_L004_ksize_15	CMS_042_RNA_A_S23_ksize_15	6529	23260	0.219175	0.0329972	16	0.0024506
CMS002_053a_Rb_S7_L004_ksize_15	CMS_043_RNA_A_S24_ksize_15	6551	27787	0.19078	0.0367128	15	0.00228973
CMS002_053a_Rb_S7_L004_ksize_15	CMS_044_RNA_A_S25_ksize_15	5775	28083	0.170565	0.0397734	9	0.00155844
CMS002_053a_Rb_S7_L004_ksize_15	CMS_045_RNA_A_S2_ksize_15	9020	27825	0.244809	0.0301003	2	0.000221729
CMS002_053a_Rb_S7_L004_ksize_15	CMS_046_RNA_A_S3_ksize_15	6496	31732	0.169928	0.0398767	15	0.00230911
CMS002_053a_Rb_S7_L004_ksize_15	CMS_047_RNA_A_S4_ksize_15	8218	30126	0.214323	0.0335907	0	0
CMS002_053a_Rb_S7_L004_ksize_15	CMS_048_RNA_A_S5_ksize_15	8402	21565	0.280375	0.0266333	0	0
CMS002_053a_Rb_S7_L004_ksize_15	CMS_049_RNA_A_S6_ksize_15	9205	25571	0.264694	0.0280924	3	0.00032591
CMS002_053a_Rb_S7_L004_ksize_15	CMS_050_RNA_A_S23_ksize_15	7693	23402	0.247403	0.0298275	1	0.000129988
CMS002_053a_Rb_S7_L004_ksize_15	CMS_051_RNA_A_S8_ksize_15	7340	34780	0.174264	0.0391832	19	0.00258856
CMS002_053a_Rb_S7_L004_ksize_15	CMS_052_RNA_A_S7_ksize_15	8543	18986	0.310327	0.0241051	0	0
CMS002_053a_Rb_S7_L004_ksize_15	CMS_053_RNA_A_S8_ksize_15	8304	19625	0.297325	0.0251641	1	0.000120424
CMS002_053a_Rb_S7_L004_ksize_15	CMS_054_RNA_A_S11_ksize_15	6248	24672	0.20207	0.0351626	13	0.00208067
CMS002_053a_Rb_S7_L004_ksize_15	CMS_055_RNA_A_S9_ksize_15	7957	19048	0.294649	0.0253891	0	0
CMS002_053a_Rb_S7_L004_ksize_15	CMS_056_RNA_A_S10_ksize_15	8090	21933	0.26946	0.027638	0	0
CMS002_053a_Rb_S7_L004_ksize_15	CMS_057_RNA_A_S11_ksize_15	8472	26535	0.242009	0.0303988	1	0.000118036
CMS002_053a_Rb_S7_L004_ksize_15	CMS_058_RNA_A_S9_ksize_15	9671	26464	0.267635	0.0278108	0	0
CMS002_053a_Rb_S7_L004_ksize_15	CMS_059_RNA_A_S10_ksize_15	7241	42692	0.145014	0.0442965	15	0.00207154
CMS002_053a_Rb_S7_L004_ksize_15	CMS_060_RNA_A_S12_ksize_15	4064	29610	0.120687	0.0495275	27	0.0066437
CMS002_053a_Rb_S7_L004_ksize_15	CMS_water1_S11_ksize_15	966	24866	0.0373955	0.0848313	1	0.0010352
CMS002_053a_Rb_S7_L004_ksize_15	CMS_water2_S24_ksize_15	4954	55720	0.0816495	0.060989	4	0.000807428
CMS002_053a_Rb_S7_L004_ksize_15	CMS_water3_Qiagen_S26_ksize_15	7520	39944	0.158436	0.0418171	14	0.0018617
CMS002_053a_Rb_S7_L004_ksize_15	CMS_water4_Zymo_S27_ksize_15	1841	76465	0.0235103	0.0993679	1	0.000543183
CMS002_053a_Rb_S7_L004_ksize_15	CMS_water5_RNA_A_S12_ksize_15	2404	35988	0.0626172	0.0689775	0	0
CMS_002_10a_Rb_S119_L004_ksize_15	CMS_002_13a_Rb_S120_L004_ksize_15	9754	9857	0.497374	0.0131929	0	0
CMS_002_10a_Rb_S119_L004_ksize_15	CMS_002_16a_Rb_S121_L004_ksize_15	3983	16104	0.198287	0.0356704	26	0.00652774
CMS_002_10a_Rb_S119_L004_ksize_15	CMS_002_17a_Rb_S122_L004_ksize_15	3999	21449	0.157144	0.0420452	26	0.00650163
CMS_002_10a_Rb_S119_L004_ksize_15	CMS_002_17b_Rb_S123_L004_ksize_15	3915	22596	0.147675	0.043785	28	0.00715198
CMS_002_10a_Rb_S119_L004_ksize_15	CMS_002_17c_Rb_S124_L004_ksize_15	3939	25083	0.135725	0.0461694	29	0.00736227
CMS_002_10a_Rb_S119_L004_ksize_15	CMS_002_17d_Rb_S125_L004_ksize_15	3926	27479	0.125012	0.0485159	25	0.0063678
CMS_002_10a_Rb_S119_L004_ksize_15	CMS_002_17e_Rb_S126_L004_ksize_15	3974	17620	0.184033	0.037691	25	0.00629089
CMS_002_10a_Rb_S119_L004_ksize_15	CMS_002_18a_Rb_S128_L004_ksize_15	4072	19306	0.174181	0.0391963	28	0.00687623
CMS_002_10a_Rb_S119_L004_ksize_15	CMS_002_18b_Rb_S129_L004_ksize_15	3993	23612	0.144648	0.0443679	27	0.00676183
CMS_002_10a_Rb_S119_L004_ksize_15	CMS_002_19a_Rb_S130_L004_ksize_15	3942	21566	0.15454	0.0425116	26	0.00659564
CMS_002_10a_Rb_S119_L004_ksize_15	CMS_002_1a_Rb_S116_L004_ksize_15	9880	10234	0.4912	0.0134625	0	0
CMS_002_10a_Rb_S119_L004_ksize_15	CMS_002_20a_Rb_S131_L004_ksize_15	4158	16992	0.196596	0.0359013	27	0.00649351
CMS_002_10a_Rb_S119_L004_ksize_15	CMS_002_20b_Rb_S132_L004_ksize_15	4151	17522	0.191529	0.0366067	26	0.00626355
CMS_002_10a_Rb_S119_L004_ksize_15	CMS_002_20c_Rb_S133_L004_ksize_15	4222	17341	0.195798	0.0360109	27	0.00639507
CMS_002_10a_Rb_S119_L004_ksize_15	CMS_002_20d_Rb_S134_L004_ksize_15	4025	18418	0.179343	0.0383956	22	0.00546584
CMS_002_10a_Rb_S119_L004_ksize_15	CMS_002_20e_Rb_S135_L004_ksize_15	4083	18478	0.180976	0.0381479	26	0.00636787
CMS_002_10a_Rb_S119_L004_ksize_15	CMS_002_21a_Rb_S136_L004_ksize_15	4160	19188	0.178174	0.0385747	28	0.00673077
CMS_002_10a_Rb_S119_L004_ksize_15	CMS_002_22a_Rb_S137_L004_ksize_15	8231	10704	0.434698	0.0161584	1	0.000121492
CMS_002_10a_Rb_S119_L004_ksize_15	CMS_002_23a_Rb_S138_L004_ksize_15	7994	11110	0.418446	0.01702	1	0.000125094
CMS_002_10a_Rb_S119_L004_ksize_15	CMS_002_25a_Rb_S140_L004_ksize_15	3613	18204	0.165605	0.0405885	25	0.00691946
CMS_002_10a_Rb_S119_L004_ksize_15	CMS_002_25b_Rb_S141_L004_ksize_15	3783	19057	0.16563	0.0405842	26	0.00687285
CMS_002_10a_Rb_S119_L004_ksize_15	CMS_002_25c_Rb_S142_L004_ksize_15	3854	21269	0.153405	0.0427175	26	0.00674624
CMS_002_10a_Rb_S119_L004_ksize_15	CMS_002_25d_Rb_S143_L004_ksize_15	4169	19002	0.179923	0.0383073	26	0.00623651
CMS_002_10a_Rb_S119_L004_ksize_15	CMS_002_25e_Rb_S144_L004_ksize_15	3914	20856	0.158014	0.0418914	26	0.00664282
CMS_002_10a_Rb_S119_L004_ksize_15	CMS_002_25f_Rb_S145_L004_ksize_15	3839	20819	0.15569	0.0423045	26	0.0067726
CMS_002_10a_Rb_S119_L004_ksize_15	CMS_002_26a_Rb_S146_L004_ksize_15	4304	18302	0.190392	0.0367679	23	0.00534387
CMS_002_10a_Rb_S119_L004_ksize_15	CMS_002_26b_Rb_S147_L004_ksize_15	4155	18250	0.18545	0.0374822	23	0.0055355
CMS_002_10a_Rb_S119_L004_ksize_15	CMS_002_26c_Rb_S148_L004_ksize_15	4225	23105	0.154592	0.0425021	24	0.00568047
CMS_002_10a_Rb_S119_L004_ksize_15	CMS_002_26d_Rb_S149_L004_ksize_15	3979	19956	0.166242	0.0404823	22	0.00552903
CMS_002_10a_Rb_S119_L004_ksize_15	CMS_002_26e_Rb_S150_L004_ksize_15	4289	25599	0.143502	0.044592	24	0.00559571
CMS_002_10a_Rb_S119_L004_ksize_15	CMS_002_27a_Rb_S152_L004_ksize_15	9556	8648	0.52494	0.0120413	0	0
CMS_002_10a_Rb_S119_L004_ksize_15	CMS_002_27b_Rb_S153_L004_ksize_15	9797	13682	0.417266	0.0170843	2	0.000204144
CMS_002_10a_Rb_S119_L004_ksize_15	CMS_002_28a_Rb_S154_L004_ksize_15	6352	12525	0.336494	0.0221315	10	0.00157431
CMS_002_10a_Rb_S119_L004_ksize_15	CMS_002_28b_Rb_S155_L004_ksize_15	6476	14199	0.313229	0.0238762	10	0.00154416
CMS_002_10a_Rb_S119_L004_ksize_15	CMS_002_28c_Rb_S156_L004_ksize_15	6451	15585	0.292748	0.0255505	12	0.00186018
CMS_002_10a_Rb_S119_L004_ksize_15	CMS_002_28d_Rb_S157_L004_ksize_15	6504	14124	0.3153	0.0237145	10	0.00153752
CMS_002_10a_Rb_S119_L004_ksize_15	CMS_002_28e_Rb_S158_L004_ksize_15	6339	24664	0.204464	0.0348468	15	0.0023663
CMS_002_10a_Rb_S119_L004_ksize_15	CMS_002_29a_Rb_S159_L004_ksize_15	6544	18069	0.265876	0.0279788	12	0.00183374
CMS_002_10a_Rb_S119_L004_ksize_15	CMS_002_29b_Rb_S160_L004_ksize_15	6394	14968	0.299317	0.0249982	11	0.00172036
CMS_002_10a_Rb_S119_L004_ksize_15	CMS_002_29c_Rb_S161_L004_ksize_15	6477	15650	0.292719	0.025553	11	0.00169832
CMS_002_10a_Rb_S119_L004_ksize_15	CMS_002_29d_Rb_S162_L004_ksize_15	6628	19077	0.257849	0.0287625	11	0.00165963
CMS_002_10a_Rb_S119_L004_ksize_15	CMS_002_29e_Rb_S164_L004_ksize_15	6034	16493	0.267856	0.0277898	11	0.001823
CMS_002_10a_Rb_S119_L004_ksize_15	CMS_002_31a_Rb_S165_L004_ksize_15	6464	23222	0.217746	0.0331704	13	0.00201114
CMS_002_10a_Rb_S119_L004_ksize_15	CMS_002_32a_Rb_S166_L004_ksize_15	6245	20581	0.232797	0.0314106	13	0.00208167
CMS_002_10a_Rb_S119_L004_ksize_15	CMS_002_33a_Rb_S167_L004_ksize_15	6480	18072	0.26393	0.0281662	12	0.00185185
CMS_002_10a_Rb_S119_L004_ksize_15	CMS_002_34a_Rb_S168_L004_ksize_15	6335	16180	0.281368	0.0265443	12	0.00189424
CMS_002_10a_Rb_S119_L004_ksize_15	CMS_002_35a_Rb_S169_L004_ksize_15	6437	25869	0.199251	0.03554	12	0.00186422
CMS_002_10a_Rb_S119_L004_ksize_15	CMS_002_36a_Rb_S170_L004_ksize_15	6265	18304	0.254996	0.0290481	12	0.0019154
CMS_002_10a_Rb_S119_L004_ksize_15	CMS_002_37a_Rb_S171_L004_ksize_15	6584	17430	0.274173	0.0271982	11	0.00167072
CMS_002_10a_Rb_S119_L004_ksize_15	CMS_002_38a_Rb_S172_L004_ksize_15	6408	21545	0.229242	0.0318138	10	0.00156055
CMS_002_10a_Rb_S119_L004_ksize_15	CMS_002_39a_Rb_S173_L004_ksize_15	6401	17170	0.271563	0.0274407	11	0.00171848
CMS_002_10a_Rb_S119_L004_ksize_15	CMS_002_40a_Rb_S174_L004_ksize_15	6427	21932	0.22663	0.0321148	12	0.00186712
CMS_002_10a_Rb_S119_L004_ksize_15	CMS_002_41a_Rb_S176_L004_ksize_15	6357	19764	0.243367	0.0302535	13	0.00204499
CMS_002_10a_Rb_S119_L004_ksize_15	CMS_002_42a_Rb_S177_L004_ksize_15	5891	12992	0.311974	0.0239749	11	0.00186726
CMS_002_10a_Rb_S119_L004_ksize_15	CMS_002_44a_Rb_S178_L004_ksize_15	5669	18117	0.238333	0.0307969	30	0.00529194
CMS_002_10a_Rb_S119_L004_ksize_15	CMS_002_44b_Rb_S179_L004_ksize_15	4552	16976	0.211446	0.0339502	27	0.00593146
CMS_002_10a_Rb_S119_L004_ksize_15	CMS_002_44c_Rb_S180_L004_ksize_15	4030	18433	0.179406	0.038386	25	0.00620347
CMS_002_10a_Rb_S119_L004_ksize_15	CMS_002_44d_Rb_S181_L004_ksize_15	5522	21243	0.206314	0.0346057	32	0.005795
CMS_002_10a_Rb_S119_L004_ksize_15	CMS_002_44e_Rb_S182_L004_ksize_15	5444	17839	0.233819	0.031296	30	0.00551065
CMS_002_10a_Rb_S119_L004_ksize_15	CMS_002_45a_Rb_S183_L004_ksize_15	4844	21364	0.184829	0.0375734	26	0.00536746
CMS_002_10a_Rb_S119_L004_ksize_15	CMS_002_45b_Rb_S184_L004_ksize_15	3879	22376	0.147743	0.0437719	22	0.00567156
CMS_002_10a_Rb_S119_L004_ksize_15	CMS_002_45c_Rb_S185_L004_ksize_15	3465	24981	0.12181	0.049261	20	0.00577201
CMS_002_10a_Rb_S119_L004_ksize_15	CMS_002_45d_Rb_S186_L004_ksize_15	3950	23272	0.145103	0.0442793	22	0.00556962
CMS_002_10a_Rb_S119_L004_ksize_15	CMS_002_45e_Rb_S188_L004_ksize_15	3587	25149	0.124826	0.0485586	21	0.00585447
CMS_002_10a_Rb_S119_L004_ksize_15	CMS_002_45f_Rb_S189_L004_ksize_15	3688	18111	0.169182	0.039998	21	0.00569414
CMS_002_10a_Rb_S119_L004_ksize_15	CMS_002_45g_Rb_S190_L004_ksize_15	4406	18873	0.189269	0.0369283	22	0.00499319
CMS_002_10a_Rb_S119_L004_ksize_15	CMS_002_46a_Rb_S191_L004_ksize_15	9495	8764	0.520018	0.0122409	0	0
CMS_002_10a_Rb_S119_L004_ksize_15	CMS_002_46b_Rb_S192_L004_ksize_15	9473	8602	0.524094	0.0120754	0	0
CMS_002_10a_Rb_S119_L004_ksize_15	CMS_002_47a_Rb_S193_L004_ksize_15	6468	14562	0.307561	0.0243258	13	0.00200989
CMS_002_10a_Rb_S119_L004_ksize_15	CMS_002_47b_Rb_S194_L004_ksize_15	5917	13279	0.308241	0.0242713	10	0.00169005
CMS_002_10a_Rb_S119_L004_ksize_15	CMS_002_47c_Rb_S195_L004_ksize_15	6341	14852	0.299203	0.0250077	11	0.00173474
CMS_002_10a_Rb_S119_L004_ksize_15	CMS_002_47d_Rb_S196_L004_ksize_15	6237	14783	0.296717	0.025215	11	0.00176367
CMS_002_10a_Rb_S119_L004_ksize_15	CMS_002_47e_Rb_S197_L004_ksize_15	6356	12997	0.328425	0.0227192	10	0.00157332
CMS_002_10a_Rb_S119_L004_ksize_15	CMS_002_47f_Rb_S198_L004_ksize_15	6439	13257	0.326919	0.0228308	10	0.00155304
CMS_002_10a_Rb_S119_L004_ksize_15	CMS_002_47g_Rb_S200_L004_ksize_15	6309	15144	0.294085	0.0254369	12	0.00190204
CMS_002_10a_Rb_S119_L004_ksize_15	CMS_002_47h_Rb_S1_L004_ksize_15	6415	15670	0.290469	0.0257457	10	0.00155885
CMS_002_10a_Rb_S119_L004_ksize_15	CMS_002_47i_Rb_S2_L004_ksize_15	6427	12138	0.346189	0.0214484	11	0.00171153
CMS_002_10a_Rb_S119_L004_ksize_15	CMS_002_47j_Rb_S3_L004_ksize_15	6167	15507	0.284534	0.0262629	11	0.00178369
CMS_002_10a_Rb_S119_L004_ksize_15	CMS_002_49a_Rb_S4_L004_ksize_15	7296	11529	0.38757	0.0187828	7	0.00095943
CMS_002_10a_Rb_S119_L004_ksize_15	CMS_002_4a_Rb_S117_L004_ksize_15	9264	8939	0.508927	0.0127001	0	0
CMS_002_10a_Rb_S119_L004_ksize_15	CMS_002_50a_Rb_S5_L004_ksize_15	8188	7180	0.532795	0.0117279	7	0.00085491
CMS_002_10a_Rb_S119_L004_ksize_15	CMS_002_51a_Rb_S6_L004_ksize_15	8649	9979	0.464301	0.014692	9	0.00104058
CMS_002_10a_Rb_S119_L004_ksize_15	CMS_002_54a_Rb_S8_L004_ksize_15	7617	8335	0.477495	0.0140775	6	0.000787712
CMS_002_10a_Rb_S119_L004_ksize_15	CMS_002_56a_Rb_S9_L004_ksize_15	6566	19527	0.251638	0.0293893	11	0.0016753
CMS_002_10a_Rb_S119_L004_ksize_15	CMS_002_57a_Rb_S10_L004_ksize_15	8080	11014	0.42317	0.0167652	7	0.000866337
CMS_002_10a_Rb_S119_L004_ksize_15	CMS_002_7a_Rb_S118_L004_ksize_15	4220	17521	0.194103	0.0362456	28	0.00663507
CMS_002_10a_Rb_S119_L004_ksize_15	CMS_002_RNA_A_S1_ksize_15	6167	22607	0.214325	0.0335904	11	0.00178369
CMS_002_10a_Rb_S119_L004_ksize_15	CMS_002_Water1_Rb_S127_L004_ksize_15	3300	91894	0.0346661	0.0871912	22	0.00666667
CMS_002_10a_Rb_S119_L004_ksize_15	CMS_002_Water2_Rb_S139_L004_ksize_15	344	86694	0.0039523	0.156266	13	0.0377907
CMS_002_10a_Rb_S119_L004_ksize_15	CMS_002_Water3_Rb_S151_L004_ksize_15	286	74505	0.00382399	0.157327	8	0.027972
CMS_002_10a_Rb_S119_L004_ksize_15	CMS_002_Water4_Rb_S163_L004_ksize_15	320	90732	0.00351448	0.16004	10	0.03125
CMS_002_10a_Rb_S119_L004_ksize_15	CMS_002_Water5_Rb_S175_L004_ksize_15	953	102877	0.00917847	0.129254	12	0.0125918
CMS_002_10a_Rb_S119_L004_ksize_15	CMS_002_Water6_Rb_S187_L004_ksize_15	321	43228	0.00737101	0.136271	10	0.0311526
CMS_002_10a_Rb_S119_L004_ksize_15	CMS_002_Water7_Rb_S199_L004_ksize_15	4828	73606	0.0615549	0.0694972	5	0.00103563
CMS_002_10a_Rb_S119_L004_ksize_15	CMS_002_Water8_Rb_S11_L004_ksize_15	90	21506	0.00416744	0.154563	1	0.0111111
CMS_002_10a_Rb_S119_L004_ksize_15	CMS_003_RNA_A_S2_ksize_15	4391	26160	0.143727	0.0445479	29	0.00660442
CMS_002_10a_Rb_S119_L004_ksize_15	CMS_004_RNA_A_S2_ksize_15	8785	9745	0.474096	0.0142336	7	0.000796813
CMS_002_10a_Rb_S119_L004_ksize_15	CMS_005_RNA_A_S3_ksize_15	4393	30184	0.12705	0.0480527	28	0.00637378
CMS_002_10a_Rb_S119_L004_ksize_15	CMS_006_RNA_A_S5_ksize_15	6249	15620	0.285747	0.0261562	10	0.00160026
CMS_002_10a_Rb_S119_L004_ksize_15	CMS_007_RNA_A_S12_ksize_15	5594	13881	0.28724	0.0260255	8	0.0014301
CMS_002_10a_Rb_S119_L004_ksize_15	CMS_008_RNA_A_S3_ksize_15	4032	18431	0.179495	0.0383725	27	0.00669643
CMS_002_10a_Rb_S119_L004_ksize_15	CMS_009_RNA_A_S13_ksize_15	3801	34607	0.0989638	0.0552975	25	0.00657722
CMS_002_10a_Rb_S119_L004_ksize_15	CMS_010_RNA_A_S1_ksize_15	6119	11136	0.354622	0.0208735	10	0.00163425
CMS_002_10a_Rb_S119_L004_ksize_15	CMS_011_RNA_A_S4_ksize_15	6391	23123	0.216541	0.0333174	11	0.00172117
CMS_002_10a_Rb_S119_L004_ksize_15	CMS_012_RNA_A_S4_ksize_15	4265	25558	0.14301	0.0446889	26	0.00609613
CMS_002_10a_Rb_S119_L004_ksize_15	CMS_013_RNA_A_S5_ksize_15	6204	18802	0.2481	0.0297547	11	0.00177305
CMS_002_10a_Rb_S119_L004_ksize_15	CMS_014_RNA_A_S5_ksize_15	4364	21351	0.169706	0.0399126	27	0.00618698
CMS_002_10a_Rb_S119_L004_ksize_15	CMS_015_RNA_A_S13_ksize_15	6072	12020	0.335618	0.0221945	10	0.0016469
CMS_002_10a_Rb_S119_L004_ksize_15	CMS_016_RNA_A_S6_ksize_15	4259	24151	0.149912	0.0433627	25	0.00586992
CMS_002_10a_Rb_S119_L004_ksize_15	CMS_017_RNA_A_S6_ksize_15	6094	13514	0.310792	0.0240683	10	0.00164096
CMS_002_10a_Rb_S119_L004_ksize_15	CMS_018_RNA_A_S14_ksize_15	5966	18387	0.24498	0.0300823	8	0.00134093
CMS_002_10a_Rb_S119_L004_ksize_15	CMS_019_RNA_A_S14_ksize_15	6106	11891	0.339279	0.0219328	10	0.00163773
CMS_002_10a_Rb_S119_L004_ksize_15	CMS_020_RNA_A_S15_ksize_15	6125	25597	0.193084	0.0363879	10	0.00163265
CMS_002_10a_Rb_S119_L004_ksize_15	CMS_021_RNA_A_S16_ksize_15	6342	15484	0.290571	0.0257369	10	0.00157679
CMS_002_10a_Rb_S119_L004_ksize_15	CMS_022_RNA_A_S6_ksize_15	5993	19011	0.239682	0.03065	9	0.00150175
CMS_002_10a_Rb_S119_L004_ksize_15	CMS_023_RNA_A_S17_ksize_15	6186	13456	0.314937	0.0237427	10	0.00161655
CMS_002_10a_Rb_S119_L004_ksize_15	CMS_024_RNA_A_S15_ksize_15	5563	20400	0.214266	0.0335977	8	0.00143807
CMS_002_10a_Rb_S119_L004_ksize_15	CMS_025_RNA_A_S7_ksize_15	4049	18877	0.176612	0.0388159	27	0.00666831
CMS_002_10a_Rb_S119_L004_ksize_15	CMS_026_RNA_A_S18_ksize_15	4108	16312	0.201175	0.0352817	24	0.00584226
CMS_002_10a_Rb_S119_L004_ksize_15	CMS_027_RNA_A_S16_ksize_15	5451	20949	0.206477	0.0345846	9	0.00165107
CMS_002_10a_Rb_S119_L004_ksize_15	CMS_028_RNA_A_S17_ksize_15	5863	17788	0.247896	0.029776	12	0.00204673
CMS_002_10a_Rb_S119_L004_ksize_15	CMS_029_RNA_A_S18_ksize_15	7190	34491	0.172501	0.0394628	7	0.000973574
CMS_002_10a_Rb_S119_L004_ksize_15	CMS_030_RNA_A_S7_ksize_15	9254	15935	0.367383	0.0200356	6	0.000648368
CMS_002_10a_Rb_S119_L004_ksize_15	CMS_031_RNA_A_S19_ksize_15	5650	19346	0.226036	0.0321839	9	0.00159292
CMS_002_10a_Rb_S119_L004_ksize_15	CMS_032_RNA_A_S7_ksize_15	6314	17623	0.263776	0.0281811	11	0.00174216
CMS_002_10a_Rb_S119_L004_ksize_15	CMS_033_RNA_A_S8_ksize_15	6390	17903	0.263039	0.0282525	13	0.00203443
CMS_002_10a_Rb_S119_L004_ksize_15	CMS_034_RNA_A_S19_ksize_15	6430	18011	0.263083	0.0282482	12	0.00186625
CMS_002_10a_Rb_S119_L004_ksize_15	CMS_035_RNA_A_S20_ksize_15	5413	20005	0.212959	0.0337603	7	0.00129318
CMS_002_10a_Rb_S119_L004_ksize_15	CMS_036_RNA_A_S20_ksize_15	6305	17985	0.259572	0.0285918	12	0.00190325
CMS_002_10a_Rb_S119_L004_ksize_15	CMS_037_RNA_A_S21_ksize_15	6095	14531	0.295501	0.0253172	11	0.00180476
CMS_002_10a_Rb_S119_L004_ksize_15	CMS_038_RNA_A_S22_ksize_15	6312	14716	0.300171	0.0249275	11	0.00174271
CMS_002_10a_Rb_S119_L004_ksize_15	CMS_039_RNA_A_S9_ksize_15	6225	11080	0.359723	0.0205341	11	0.00176707
CMS_002_10a_Rb_S119_L004_ksize_15	CMS_040_RNA_A_S21_ksize_15	5408	11793	0.3144	0.0237846	7	0.00129438
CMS_002_10a_Rb_S119_L004_ksize_15	CMS_041_RNA_A_S10_ksize_15	9123	10542	0.463921	0.0147101	7	0.000767291
CMS_002_10a_Rb_S119_L004_ksize_15	CMS_042_RNA_A_S23_ksize_15	6332	11736	0.350454	0.0211555	11	0.00173721
CMS_002_10a_Rb_S119_L004_ksize_15	CMS_043_RNA_A_S24_ksize_15	6325	16321	0.279299	0.0267303	11	0.00173913
CMS_002_10a_Rb_S119_L004_ksize_15	CMS_044_RNA_A_S25_ksize_15	8264	11187	0.424862	0.0166748	6	0.000726041
CMS_002_10a_Rb_S119_L004_ksize_15	CMS_045_RNA_A_S2_ksize_15	6229	21489	0.224728	0.0323367	14	0.00224755
CMS_002_10a_Rb_S119_L004_ksize_15	CMS_046_RNA_A_S3_ksize_15	6257	20292	0.235677	0.0310891	11	0.00175803
CMS_002_10a_Rb_S119_L004_ksize_15	CMS_047_RNA_A_S4_ksize_15	5896	22852	0.205093	0.0347646	13	0.00220488
CMS_002_10a_Rb_S119_L004_ksize_15	CMS_048_RNA_A_S5_ksize_15	6158	14135	0.303454	0.0246579	12	0.00194868
CMS_002_10a_Rb_S119_L004_ksize_15	CMS_049_RNA_A_S6_ksize_15	6406	19251	0.249678	0.029591	11	0.00171714
CMS_002_10a_Rb_S119_L004_ksize_15	CMS_050_RNA_A_S23_ksize_15	5482	15906	0.256312	0.0289159	10	0.00182415
CMS_002_10a_Rb_S119_L004_ksize_15	CMS_051_RNA_A_S8_ksize_15	6676	24190	0.21629	0.0333482	12	0.00179748
CMS_002_10a_Rb_S119_L004_ksize_15	CMS_052_RNA_A_S7_ksize_15	6016	12122	0.331679	0.02248	10	0.00166223
CMS_002_10a_Rb_S119_L004_ksize_15	CMS_053_RNA_A_S8_ksize_15	6125	12065	0.336723	0.0221151	11	0.00179592
CMS_002_10a_Rb_S119_L004_ksize_15	CMS_054_RNA_A_S11_ksize_15	8811	7628	0.535982	0.0116025	9	0.00102145
CMS_002_10a_Rb_S119_L004_ksize_15	CMS_055_RNA_A_S9_ksize_15	6194	10656	0.367596	0.0200218	10	0.00161447
CMS_002_10a_Rb_S119_L004_ksize_15	CMS_056_RNA_A_S10_ksize_15	5998	14199	0.296975	0.0251934	9	0.0015005
CMS_002_10a_Rb_S119_L004_ksize_15	CMS_057_RNA_A_S11_ksize_15	6115	19331	0.240313	0.0305816	12	0.00196239
CMS_002_10a_Rb_S119_L004_ksize_15	CMS_058_RNA_A_S9_ksize_15	6552	20784	0.239684	0.0306498	11	0.00167888
CMS_002_10a_Rb_S119_L004_ksize_15	CMS_059_RNA_A_S10_ksize_15	9741	25774	0.274278	0.0271885	7	0.000718612
CMS_002_10a_Rb_S119_L004_ksize_15	CMS_060_RNA_A_S12_ksize_15	3970	17880	0.181693	0.0380399	24	0.00604534
CMS_002_10a_Rb_S119_L004_ksize_15	CMS_water1_S11_ksize_15	789	13302	0.0559932	0.0723826	2	0.00253485
CMS_002_10a_Rb_S119_L004_ksize_15	CMS_water2_S24_ksize_15	4917	43876	0.100773	0.0547662	9	0.00183038
CMS_002_10a_Rb_S119_L004_ksize_15	CMS_water3_Qiagen_S26_ksize_15	6916	29234	0.191314	0.0366371	13	0.0018797
CMS_002_10a_Rb_S119_L004_ksize_15	CMS_water4_Zymo_S27_ksize_15	1478	65273	0.022142	0.101259	7	0.00473613
CMS_002_10a_Rb_S119_L004_ksize_15	CMS_water5_RNA_A_S12_ksize_15	1942	24994	0.0720968	0.0647166	3	0.0015448
CMS_002_13a_Rb_S120_L004_ksize_15	CMS_002_16a_Rb_S121_L004_ksize_15	4060	20513	0.165222	0.0406526	26	0.00640394
CMS_002_13a_Rb_S120_L004_ksize_15	CMS_002_17a_Rb_S122_L004_ksize_15	4188	25634	0.140433	0.0452027	27	0.00644699
CMS_002_13a_Rb_S120_L004_ksize_15	CMS_002_17b_Rb_S123_L004_ksize_15	4201	26587	0.136449	0.0460182	27	0.00642704
CMS_002_13a_Rb_S120_L004_ksize_15	CMS_002_17c_Rb_S124_L004_ksize_15	4406	28712	0.133039	0.0467376	26	0.00590104
CMS_002_13a_Rb_S120_L004_ksize_15	CMS_002_17d_Rb_S125_L004_ksize_15	4129	31636	0.115448	0.0508079	27	0.00653911
CMS_002_13a_Rb_S120_L004_ksize_15	CMS_002_17e_Rb_S126_L004_ksize_15	4143	21845	0.15942	0.0416447	28	0.00675839
CMS_002_13a_Rb_S120_L004_ksize_15	CMS_002_18a_Rb_S128_L004_ksize_15	4145	23723	0.148737	0.0435836	26	0.00627262
CMS_002_13a_Rb_S120_L004_ksize_15	CMS_002_18b_Rb_S129_L004_ksize_15	4440	27281	0.13997	0.0452961	28	0.00630631
CMS_002_13a_Rb_S120_L004_ksize_15	CMS_002_19a_Rb_S130_L004_ksize_15	4235	25543	0.142219	0.0448456	28	0.00661157
CMS_002_13a_Rb_S120_L004_ksize_15	CMS_002_1a_Rb_S116_L004_ksize_15	11879	10799	0.523812	0.0120868	2	0.000168364
CMS_002_13a_Rb_S120_L004_ksize_15	CMS_002_20a_Rb_S131_L004_ksize_15	4142	21587	0.160986	0.041373	29	0.00700145
CMS_002_13a_Rb_S120_L004_ksize_15	CMS_002_20b_Rb_S132_L004_ksize_15	4146	22095	0.157997	0.0418943	26	0.0062711
CMS_002_13a_Rb_S120_L004_ksize_15	CMS_002_20c_Rb_S133_L004_ksize_15	4241	21866	0.162447	0.0411221	27	0.00636642
CMS_002_13a_Rb_S120_L004_ksize_15	CMS_002_20d_Rb_S134_L004_ksize_15	3934	23163	0.145182	0.044264	23	0.00584647
CMS_002_13a_Rb_S120_L004_ksize_15	CMS_002_20e_Rb_S135_L004_ksize_15	4163	22881	0.153934	0.0426213	27	0.00648571
CMS_002_13a_Rb_S120_L004_ksize_15	CMS_002_21a_Rb_S136_L004_ksize_15	4099	23873	0.146539	0.044002	30	0.00731886
CMS_002_13a_Rb_S120_L004_ksize_15	CMS_002_22a_Rb_S137_L004_ksize_15	9151	13427	0.405306	0.0177491	1	0.000109278
CMS_002_13a_Rb_S120_L004_ksize_15	CMS_002_23a_Rb_S138_L004_ksize_15	9470	12721	0.42675	0.0165745	4	0.000422386
CMS_002_13a_Rb_S120_L004_ksize_15	CMS_002_25a_Rb_S140_L004_ksize_15	4077	21839	0.157316	0.0420147	26	0.00637724
CMS_002_13a_Rb_S120_L004_ksize_15	CMS_002_25b_Rb_S141_L004_ksize_15	4313	22560	0.160496	0.0414577	27	0.00626014
CMS_002_13a_Rb_S120_L004_ksize_15	CMS_002_25c_Rb_S142_L004_ksize_15	3979	25582	0.134603	0.0464052	28	0.00703694
CMS_002_13a_Rb_S120_L004_ksize_15	CMS_002_25d_Rb_S143_L004_ksize_15	4618	22667	0.169251	0.0399868	26	0.00563014
CMS_002_13a_Rb_S120_L004_ksize_15	CMS_002_25e_Rb_S144_L004_ksize_15	4312	24623	0.149024	0.0435295	29	0.00672542
CMS_002_13a_Rb_S120_L004_ksize_15	CMS_002_25f_Rb_S145_L004_ksize_15	3893	25274	0.133473	0.0466451	26	0.00667865
CMS_002_13a_Rb_S120_L004_ksize_15	CMS_002_26a_Rb_S146_L004_ksize_15	4997	21479	0.188737	0.0370047	25	0.005003
CMS_002_13a_Rb_S120_L004_ksize_15	CMS_002_26b_Rb_S147_L004_ksize_15	4847	21429	0.184465	0.0376271	24	0.00495152
CMS_002_13a_Rb_S120_L004_ksize_15	CMS_002_26c_Rb_S148_L004_ksize_15	4949	26220	0.15878	0.0417567	28	0.00565771
CMS_002_13a_Rb_S120_L004_ksize_15	CMS_002_26d_Rb_S149_L004_ksize_15	4248	23981	0.150484	0.043256	24	0.00564972
CMS_002_13a_Rb_S120_L004_ksize_15	CMS_002_26e_Rb_S150_L004_ksize_15	5074	28592	0.150716	0.0432128	26	0.00512416
CMS_002_13a_Rb_S120_L004_ksize_15	CMS_002_27a_Rb_S152_L004_ksize_15	11142	10039	0.526038	0.0119971	0	0
CMS_002_13a_Rb_S120_L004_ksize_15	CMS_002_27b_Rb_S153_L004_ksize_15	12270	13299	0.479878	0.0139689	5	0.000407498
CMS_002_13a_Rb_S120_L004_ksize_15	CMS_002_28a_Rb_S154_L004_ksize_15	6615	16562	0.285412	0.0261856	11	0.00166289
CMS_002_13a_Rb_S120_L004_ksize_15	CMS_002_28b_Rb_S155_L004_ksize_15	6705	18304	0.268103	0.0277664	11	0.00164057
CMS_002_13a_Rb_S120_L004_ksize_15	CMS_002_28c_Rb_S156_L004_ksize_15	6690	19670	0.253794	0.0291697	14	0.00209268
CMS_002_13a_Rb_S120_L004_ksize_15	CMS_002_28d_Rb_S157_L004_ksize_15	6843	18009	0.27535	0.0270899	12	0.00175362
CMS_002_13a_Rb_S120_L004_ksize_15	CMS_002_28e_Rb_S158_L004_ksize_15	6655	28595	0.188794	0.0369964	16	0.00240421
CMS_002_13a_Rb_S120_L004_ksize_15	CMS_002_29a_Rb_S159_L004_ksize_15	6935	21850	0.240924	0.0305156	15	0.00216294
CMS_002_13a_Rb_S120_L004_ksize_15	CMS_002_29b_Rb_S160_L004_ksize_15	6715	18889	0.262264	0.0283279	14	0.00208488
CMS_002_13a_Rb_S120_L004_ksize_15	CMS_002_29c_Rb_S161_L004_ksize_15	6711	19745	0.253666	0.0291826	13	0.00193712
CMS_002_13a_Rb_S120_L004_ksize_15	CMS_002_29d_Rb_S162_L004_ksize_15	6898	23100	0.229949	0.031733	14	0.00202957
CMS_002_13a_Rb_S120_L004_ksize_15	CMS_002_29e_Rb_S164_L004_ksize_15	6796	19532	0.258128	0.0287347	15	0.00220718
CMS_002_13a_Rb_S120_L004_ksize_15	CMS_002_31a_Rb_S165_L004_ksize_15	7227	26259	0.215822	0.0334057	17	0.00235229
CMS_002_13a_Rb_S120_L004_ksize_15	CMS_002_32a_Rb_S166_L004_ksize_15	7009	23616	0.228865	0.031857	16	0.00228278
CMS_002_13a_Rb_S120_L004_ksize_15	CMS_002_33a_Rb_S167_L004_ksize_15	6989	21617	0.244319	0.0301523	13	0.00186007
CMS_002_13a_Rb_S120_L004_ksize_15	CMS_002_34a_Rb_S168_L004_ksize_15	6829	19755	0.256884	0.0288587	14	0.00205008
CMS_002_13a_Rb_S120_L004_ksize_15	CMS_002_35a_Rb_S169_L004_ksize_15	7496	28314	0.209327	0.0342185	19	0.00253469
CMS_002_13a_Rb_S120_L004_ksize_15	CMS_002_36a_Rb_S170_L004_ksize_15	7071	21255	0.249629	0.0295961	13	0.0018385
CMS_002_13a_Rb_S120_L004_ksize_15	CMS_002_37a_Rb_S171_L004_ksize_15	7010	21141	0.249014	0.0296598	14	0.00199715
CMS_002_13a_Rb_S120_L004_ksize_15	CMS_002_38a_Rb_S172_L004_ksize_15	6770	25384	0.210549	0.0340633	13	0.00192024
CMS_002_13a_Rb_S120_L004_ksize_15	CMS_002_39a_Rb_S173_L004_ksize_15	6904	20727	0.249864	0.0295718	14	0.00202781
CMS_002_13a_Rb_S120_L004_ksize_15	CMS_002_40a_Rb_S174_L004_ksize_15	7145	25059	0.221867	0.0326745	13	0.00181945
CMS_002_13a_Rb_S120_L004_ksize_15	CMS_002_41a_Rb_S176_L004_ksize_15	7063	22915	0.235606	0.031097	17	0.00240691
CMS_002_13a_Rb_S120_L004_ksize_15	CMS_002_42a_Rb_S177_L004_ksize_15	6023	17291	0.258343	0.0287134	11	0.00182633
CMS_002_13a_Rb_S120_L004_ksize_15	CMS_002_44a_Rb_S178_L004_ksize_15	5855	22308	0.207897	0.0344015	31	0.00529462
CMS_002_13a_Rb_S120_L004_ksize_15	CMS_002_44b_Rb_S179_L004_ksize_15	4848	20947	0.187943	0.0371191	27	0.00556931
CMS_002_13a_Rb_S120_L004_ksize_15	CMS_002_44c_Rb_S180_L004_ksize_15	4080	22896	0.151246	0.0431144	26	0.00637255
CMS_002_13a_Rb_S120_L004_ksize_15	CMS_002_44d_Rb_S181_L004_ksize_15	5782	25286	0.186108	0.0373858	31	0.00536147
CMS_002_13a_Rb_S120_L004_ksize_15	CMS_002_44e_Rb_S182_L004_ksize_15	5892	21506	0.215052	0.0335005	30	0.00509165
CMS_002_13a_Rb_S120_L004_ksize_15	CMS_002_45a_Rb_S183_L004_ksize_15	5493	24629	0.182358	0.0379402	29	0.00527945
CMS_002_13a_Rb_S120_L004_ksize_15	CMS_002_45b_Rb_S184_L004_ksize_15	4386	25925	0.1447	0.0443577	23	0.00524396
CMS_002_13a_Rb_S120_L004_ksize_15	CMS_002_45c_Rb_S185_L004_ksize_15	3892	28690	0.119452	0.0498235	21	0.00539568
CMS_002_13a_Rb_S120_L004_ksize_15	CMS_002_45d_Rb_S186_L004_ksize_15	4270	27195	0.135706	0.0461732	23	0.00538642
CMS_002_13a_Rb_S120_L004_ksize_15	CMS_002_45e_Rb_S188_L004_ksize_15	4018	28850	0.122247	0.0491581	22	0.00547536
CMS_002_13a_Rb_S120_L004_ksize_15	CMS_002_45f_Rb_S189_L004_ksize_15	4138	21774	0.159694	0.0415969	22	0.00531658
CMS_002_13a_Rb_S120_L004_ksize_15	CMS_002_45g_Rb_S190_L004_ksize_15	4763	22722	0.173295	0.0393365	24	0.00503884
CMS_002_13a_Rb_S120_L004_ksize_15	CMS_002_46a_Rb_S191_L004_ksize_15	11406	9505	0.545455	0.0112357	0	0
CMS_002_13a_Rb_S120_L004_ksize_15	CMS_002_46b_Rb_S192_L004_ksize_15	11051	10009	0.524739	0.0120494	1	9.04895e-05
CMS_002_13a_Rb_S120_L004_ksize_15	CMS_002_47a_Rb_S193_L004_ksize_15	6751	18559	0.266733	0.0278969	14	0.00207377
CMS_002_13a_Rb_S120_L004_ksize_15	CMS_002_47b_Rb_S194_L004_ksize_15	6639	16398	0.288189	0.0259429	12	0.0018075
CMS_002_13a_Rb_S120_L004_ksize_15	CMS_002_47c_Rb_S195_L004_ksize_15	6777	18543	0.267654	0.0278091	12	0.00177069
CMS_002_13a_Rb_S120_L004_ksize_15	CMS_002_47d_Rb_S196_L004_ksize_15	6564	18692	0.259899	0.0285596	13	0.0019805
CMS_002_13a_Rb_S120_L004_ksize_15	CMS_002_47e_Rb_S197_L004_ksize_15	6544	17184	0.275792	0.0270493	12	0.00183374
CMS_002_13a_Rb_S120_L004_ksize_15	CMS_002_47f_Rb_S198_L004_ksize_15	6801	17096	0.284596	0.0262574	12	0.00176445
CMS_002_13a_Rb_S120_L004_ksize_15	CMS_002_47g_Rb_S200_L004_ksize_15	6680	18965	0.26048	0.0285024	15	0.00224551
CMS_002_13a_Rb_S120_L004_ksize_15	CMS_002_47h_Rb_S1_L004_ksize_15	6789	19485	0.258392	0.0287085	11	0.00162027
CMS_002_13a_Rb_S120_L004_ksize_15	CMS_002_47i_Rb_S2_L004_ksize_15	6622	16311	0.288754	0.0258938	13	0.00196315
CMS_002_13a_Rb_S120_L004_ksize_15	CMS_002_47j_Rb_S3_L004_ksize_15	6708	18988	0.261052	0.0284463	12	0.00178891
CMS_002_13a_Rb_S120_L004_ksize_15	CMS_002_49a_Rb_S4_L004_ksize_15	8261	14162	0.368416	0.0199693	8	0.000968406
CMS_002_13a_Rb_S120_L004_ksize_15	CMS_002_4a_Rb_S117_L004_ksize_15	10797	10436	0.508501	0.012718	1	9.26183e-05
CMS_002_13a_Rb_S120_L004_ksize_15	CMS_002_50a_Rb_S5_L004_ksize_15	8743	10633	0.451228	0.015324	6	0.000686263
CMS_002_13a_Rb_S120_L004_ksize_15	CMS_002_51a_Rb_S6_L004_ksize_15	10039	11762	0.460483	0.0148742	11	0.00109573
CMS_002_13a_Rb_S120_L004_ksize_15	CMS_002_54a_Rb_S8_L004_ksize_15	8724	10684	0.449505	0.0154091	6	0.000687758
CMS_002_13a_Rb_S120_L004_ksize_15	CMS_002_56a_Rb_S9_L004_ksize_15	7252	22718	0.241975	0.0304024	13	0.00179261
CMS_002_13a_Rb_S120_L004_ksize_15	CMS_002_57a_Rb_S10_L004_ksize_15	9512	12713	0.427987	0.0165091	7	0.000735913
CMS_002_13a_Rb_S120_L004_ksize_15	CMS_002_7a_Rb_S118_L004_ksize_15	4360	21804	0.166641	0.0404159	32	0.00733945
CMS_002_13a_Rb_S120_L004_ksize_15	CMS_002_RNA_A_S1_ksize_15	6231	27042	0.187269	0.0372167	13	0.00208634
CMS_002_13a_Rb_S120_L004_ksize_15	CMS_002_Water1_Rb_S127_L004_ksize_15	3824	95409	0.0385356	0.083898	27	0.00706067
CMS_002_13a_Rb_S120_L004_ksize_15	CMS_002_Water2_Rb_S139_L004_ksize_15	879	90187	0.00965234	0.127646	18	0.0204778
CMS_002_13a_Rb_S120_L004_ksize_15	CMS_002_Water3_Rb_S151_L004_ksize_15	785	78070	0.00995498	0.126659	15	0.0191083
CMS_002_13a_Rb_S120_L004_ksize_15	CMS_002_Water4_Rb_S163_L004_ksize_15	843	94249	0.0088651	0.130365	17	0.0201661
CMS_002_13a_Rb_S120_L004_ksize_15	CMS_002_Water5_Rb_S175_L004_ksize_15	1475	106396	0.0136737	0.116539	18	0.0122034
CMS_002_13a_Rb_S120_L004_ksize_15	CMS_002_Water6_Rb_S187_L004_ksize_15	768	46897	0.0161125	0.111323	12	0.015625
CMS_002_13a_Rb_S120_L004_ksize_15	CMS_002_Water7_Rb_S199_L004_ksize_15	5369	77087	0.0651135	0.0677922	9	0.00167629
CMS_002_13a_Rb_S120_L004_ksize_15	CMS_002_Water8_Rb_S11_L004_ksize_15	518	25213	0.0201314	0.104266	3	0.00579151
CMS_002_13a_Rb_S120_L004_ksize_15	CMS_003_RNA_A_S2_ksize_15	4479	30547	0.127876	0.0478671	32	0.00714445
CMS_002_13a_Rb_S120_L004_ksize_15	CMS_004_RNA_A_S2_ksize_15	10458	10962	0.488235	0.0135936	7	0.000669344
CMS_002_13a_Rb_S120_L004_ksize_15	CMS_005_RNA_A_S3_ksize_15	4762	34009	0.122824	0.0490227	32	0.00671987
CMS_002_13a_Rb_S120_L004_ksize_15	CMS_006_RNA_A_S5_ksize_15	6512	19657	0.248844	0.0296774	11	0.00168919
CMS_002_13a_Rb_S120_L004_ksize_15	CMS_007_RNA_A_S12_ksize_15	5659	18314	0.236057	0.0310471	8	0.00141368
CMS_002_13a_Rb_S120_L004_ksize_15	CMS_008_RNA_A_S3_ksize_15	4006	23046	0.148085	0.043707	29	0.00723914
CMS_002_13a_Rb_S120_L004_ksize_15	CMS_009_RNA_A_S13_ksize_15	3787	39198	0.0881005	0.0587279	25	0.00660153
CMS_002_13a_Rb_S120_L004_ksize_15	CMS_010_RNA_A_S1_ksize_15	6399	15139	0.297103	0.0251827	10	0.00156274
CMS_002_13a_Rb_S120_L004_ksize_15	CMS_011_RNA_A_S4_ksize_15	6605	27258	0.195051	0.0361141	12	0.00181681
CMS_002_13a_Rb_S120_L004_ksize_15	CMS_012_RNA_A_S4_ksize_15	4423	29805	0.129222	0.047568	26	0.00587836
CMS_002_13a_Rb_S120_L004_ksize_15	CMS_013_RNA_A_S5_ksize_15	6559	22655	0.224516	0.0323616	13	0.00198201
CMS_002_13a_Rb_S120_L004_ksize_15	CMS_014_RNA_A_S5_ksize_15	4732	25178	0.158208	0.0418571	30	0.00633981
CMS_002_13a_Rb_S120_L004_ksize_15	CMS_015_RNA_A_S13_ksize_15	6169	16389	0.273473	0.027263	10	0.00162101
CMS_002_13a_Rb_S120_L004_ksize_15	CMS_016_RNA_A_S6_ksize_15	4562	28108	0.139639	0.0453632	29	0.00635686
CMS_002_13a_Rb_S120_L004_ksize_15	CMS_017_RNA_A_S6_ksize_15	6309	17647	0.263358	0.0282215	13	0.00206055
CMS_002_13a_Rb_S120_L004_ksize_15	CMS_018_RNA_A_S14_ksize_15	6184	22514	0.215485	0.033447	9	0.00145537
CMS_002_13a_Rb_S120_L004_ksize_15	CMS_019_RNA_A_S14_ksize_15	6313	16040	0.282423	0.0264501	11	0.00174244
CMS_002_13a_Rb_S120_L004_ksize_15	CMS_020_RNA_A_S15_ksize_15	6413	29584	0.178154	0.0385777	11	0.00171527
CMS_002_13a_Rb_S120_L004_ksize_15	CMS_021_RNA_A_S16_ksize_15	6650	19431	0.254975	0.0290503	11	0.00165414
CMS_002_13a_Rb_S120_L004_ksize_15	CMS_022_RNA_A_S6_ksize_15	6151	23258	0.209154	0.0342406	9	0.00146318
CMS_002_13a_Rb_S120_L004_ksize_15	CMS_023_RNA_A_S17_ksize_15	6349	17693	0.26408	0.0281517	10	0.00157505
CMS_002_13a_Rb_S120_L004_ksize_15	CMS_024_RNA_A_S15_ksize_15	5591	24907	0.183324	0.0377962	8	0.00143087
CMS_002_13a_Rb_S120_L004_ksize_15	CMS_025_RNA_A_S7_ksize_15	4042	23454	0.147003	0.0439131	28	0.00692726
CMS_002_13a_Rb_S120_L004_ksize_15	CMS_026_RNA_A_S18_ksize_15	4242	20607	0.170711	0.0397499	26	0.00612918
CMS_002_13a_Rb_S120_L004_ksize_15	CMS_027_RNA_A_S16_ksize_15	5515	25384	0.178485	0.0385269	9	0.00163191
CMS_002_13a_Rb_S120_L004_ksize_15	CMS_028_RNA_A_S17_ksize_15	6167	21743	0.22096	0.0327827	13	0.00210799
CMS_002_13a_Rb_S120_L004_ksize_15	CMS_029_RNA_A_S18_ksize_15	7641	38152	0.16686	0.0403797	6	0.000785238
CMS_002_13a_Rb_S120_L004_ksize_15	CMS_030_RNA_A_S7_ksize_15	11339	16328	0.409838	0.0174942	7	0.000617338
CMS_002_13a_Rb_S120_L004_ksize_15	CMS_031_RNA_A_S19_ksize_15	5876	23457	0.20032	0.0353961	9	0.00153165
CMS_002_13a_Rb_S120_L004_ksize_15	CMS_032_RNA_A_S7_ksize_15	6632	21550	0.235328	0.0311279	14	0.00211098
CMS_002_13a_Rb_S120_L004_ksize_15	CMS_033_RNA_A_S8_ksize_15	7129	20988	0.253548	0.0291946	16	0.00224435
CMS_002_13a_Rb_S120_L004_ksize_15	CMS_034_RNA_A_S19_ksize_15	6795	21844	0.237264	0.0309141	13	0.00191317
CMS_002_13a_Rb_S120_L004_ksize_15	CMS_035_RNA_A_S20_ksize_15	5497	24400	0.183865	0.0377159	7	0.00127342
CMS_002_13a_Rb_S120_L004_ksize_15	CMS_036_RNA_A_S20_ksize_15	6850	21458	0.241981	0.0304018	14	0.0020438
CMS_002_13a_Rb_S120_L004_ksize_15	CMS_037_RNA_A_S21_ksize_15	6152	18980	0.244788	0.0301027	11	0.00178804
CMS_002_13a_Rb_S120_L004_ksize_15	CMS_038_RNA_A_S22_ksize_15	6506	18891	0.256172	0.0289299	13	0.00199816
CMS_002_13a_Rb_S120_L004_ksize_15	CMS_039_RNA_A_S9_ksize_15	6448	15197	0.297898	0.0251162	13	0.00201613
CMS_002_13a_Rb_S120_L004_ksize_15	CMS_040_RNA_A_S21_ksize_15	5486	16200	0.252974	0.0292529	7	0.00127598
CMS_002_13a_Rb_S120_L004_ksize_15	CMS_041_RNA_A_S10_ksize_15	11462	10427	0.523642	0.0120937	8	0.000697958
CMS_002_13a_Rb_S120_L004_ksize_15	CMS_042_RNA_A_S23_ksize_15	6647	15669	0.297858	0.0251196	13	0.00195577
CMS_002_13a_Rb_S120_L004_ksize_15	CMS_043_RNA_A_S24_ksize_15	6568	20398	0.243566	0.0302324	13	0.00197929
CMS_002_13a_Rb_S120_L004_ksize_15	CMS_044_RNA_A_S25_ksize_15	9753	12772	0.432986	0.0162472	9	0.000922793
CMS_002_13a_Rb_S120_L004_ksize_15	CMS_045_RNA_A_S2_ksize_15	6894	24722	0.218054	0.0331329	16	0.00232086
CMS_002_13a_Rb_S120_L004_ksize_15	CMS_046_RNA_A_S3_ksize_15	6570	24229	0.213319	0.0337155	13	0.00197869
CMS_002_13a_Rb_S120_L004_ksize_15	CMS_047_RNA_A_S4_ksize_15	5937	27333	0.178449	0.0385324	14	0.00235809
CMS_002_13a_Rb_S120_L004_ksize_15	CMS_048_RNA_A_S5_ksize_15	6325	18364	0.256187	0.0289284	18	0.00284585
CMS_002_13a_Rb_S120_L004_ksize_15	CMS_049_RNA_A_S6_ksize_15	6487	23652	0.215236	0.0334778	11	0.0016957
CMS_002_13a_Rb_S120_L004_ksize_15	CMS_050_RNA_A_S23_ksize_15	5590	20253	0.216306	0.0333462	11	0.0019678
CMS_002_13a_Rb_S120_L004_ksize_15	CMS_051_RNA_A_S8_ksize_15	7299	27507	0.209705	0.0341704	15	0.00205508
CMS_002_13a_Rb_S120_L004_ksize_15	CMS_052_RNA_A_S7_ksize_15	6061	16595	0.267523	0.0278215	11	0.00181488
CMS_002_13a_Rb_S120_L004_ksize_15	CMS_053_RNA_A_S8_ksize_15	6223	16432	0.274686	0.027151	11	0.00176764
CMS_002_13a_Rb_S120_L004_ksize_15	CMS_054_RNA_A_S11_ksize_15	10409	8995	0.536436	0.0115847	8	0.000768566
CMS_002_13a_Rb_S120_L004_ksize_15	CMS_055_RNA_A_S9_ksize_15	6293	15021	0.295252	0.0253382	10	0.00158907
CMS_002_13a_Rb_S120_L004_ksize_15	CMS_056_RNA_A_S10_ksize_15	6099	18560	0.247334	0.0298348	10	0.00163961
CMS_002_13a_Rb_S120_L004_ksize_15	CMS_057_RNA_A_S11_ksize_15	6384	23356	0.21466	0.0335489	14	0.00219298
CMS_002_13a_Rb_S120_L004_ksize_15	CMS_058_RNA_A_S9_ksize_15	6912	24627	0.219157	0.0329993	14	0.00202546
CMS_002_13a_Rb_S120_L004_ksize_15	CMS_059_RNA_A_S10_ksize_15	12717	24385	0.342758	0.0216874	10	0.000786349
CMS_002_13a_Rb_S120_L004_ksize_15	CMS_060_RNA_A_S12_ksize_15	4030	22323	0.152924	0.0428055	26	0.00645161
CMS_002_13a_Rb_S120_L004_ksize_15	CMS_water1_S11_ksize_15	1024	17395	0.0555948	0.0726008	2	0.00195312
CMS_002_13a_Rb_S120_L004_ksize_15	CMS_water2_S24_ksize_15	5373	47527	0.101569	0.0545357	9	0.00167504
CMS_002_13a_Rb_S120_L004_ksize_15	CMS_water3_Qiagen_S26_ksize_15	7596	32437	0.189743	0.0368604	13	0.00171143
CMS_002_13a_Rb_S120_L004_ksize_15	CMS_water4_Zymo_S27_ksize_15	1999	68794	0.0282373	0.0936068	13	0.00650325
CMS_002_13a_Rb_S120_L004_ksize_15	CMS_water5_RNA_A_S12_ksize_15	2362	28717	0.0759999	0.0631331	3	0.00127011
CMS_002_16a_Rb_S121_L004_ksize_15	CMS_002_17a_Rb_S122_L004_ksize_15	8514	11687	0.421464	0.0168568	1	0.000117454
CMS_002_16a_Rb_S121_L004_ksize_15	CMS_002_17b_Rb_S123_L004_ksize_15	8609	12476	0.4083	0.0175803	0	0
CMS_002_16a_Rb_S121_L004_ksize_15	CMS_002_17c_Rb_S124_L004_ksize_15	8531	15167	0.359988	0.0205165	0	0
CMS_002_16a_Rb_S121_L004_ksize_15	CMS_002_17d_Rb_S125_L004_ksize_15	8485	17629	0.324921	0.0229799	2	0.00023571
CMS_002_16a_Rb_S121_L004_ksize_15	CMS_002_17e_Rb_S126_L004_ksize_15	8127	8582	0.486385	0.013676	5	0.000615233
CMS_002_16a_Rb_S121_L004_ksize_15	CMS_002_18a_Rb_S128_L004_ksize_15	8513	9692	0.467619	0.0145354	3	0.000352402
CMS_002_16a_Rb_S121_L004_ksize_15	CMS_002_18b_Rb_S129_L004_ksize_15	8141	14584	0.35824	0.0206321	4	0.00049134
CMS_002_16a_Rb_S121_L004_ksize_15	CMS_002_19a_Rb_S130_L004_ksize_15	8589	11540	0.426698	0.0165772	0	0
CMS_002_16a_Rb_S121_L004_ksize_15	CMS_002_1a_Rb_S116_L004_ksize_15	4098	21066	0.162852	0.041053	29	0.00707662
CMS_002_16a_Rb_S121_L004_ksize_15	CMS_002_20a_Rb_S131_L004_ksize_15	4239	16098	0.208438	0.0343321	31	0.00731305
CMS_002_16a_Rb_S121_L004_ksize_15	CMS_002_20b_Rb_S132_L004_ksize_15	4286	16520	0.205998	0.0346467	29	0.00676622
CMS_002_16a_Rb_S121_L004_ksize_15	CMS_002_20c_Rb_S133_L004_ksize_15	4434	16185	0.215044	0.0335014	30	0.0067659
CMS_002_16a_Rb_S121_L004_ksize_15	CMS_002_20d_Rb_S134_L004_ksize_15	4262	17212	0.198473	0.0356453	27	0.00633505
CMS_002_16a_Rb_S121_L004_ksize_15	CMS_002_20e_Rb_S135_L004_ksize_15	4279	17354	0.1978	0.0357368	28	0.00654359
CMS_002_16a_Rb_S121_L004_ksize_15	CMS_002_21a_Rb_S136_L004_ksize_15	4338	18100	0.193333	0.0363531	31	0.00714615
CMS_002_16a_Rb_S121_L004_ksize_15	CMS_002_22a_Rb_S137_L004_ksize_15	4126	18182	0.184956	0.0375547	28	0.00678623
CMS_002_16a_Rb_S121_L004_ksize_15	CMS_002_23a_Rb_S138_L004_ksize_15	4044	18278	0.181167	0.0381192	28	0.00692384
CMS_002_16a_Rb_S121_L004_ksize_15	CMS_002_25a_Rb_S140_L004_ksize_15	7707	9284	0.453593	0.0152079	3	0.000389257
CMS_002_16a_Rb_S121_L004_ksize_15	CMS_002_25b_Rb_S141_L004_ksize_15	8299	9293	0.471749	0.0143424	2	0.000240993
CMS_002_16a_Rb_S121_L004_ksize_15	CMS_002_25c_Rb_S142_L004_ksize_15	8524	11197	0.43223	0.0162866	3	0.000351947
CMS_002_16a_Rb_S121_L004_ksize_15	CMS_002_25d_Rb_S143_L004_ksize_15	8624	9360	0.479537	0.0139844	3	0.000347866
CMS_002_16a_Rb_S121_L004_ksize_15	CMS_002_25e_Rb_S144_L004_ksize_15	8739	10474	0.454848	0.0151466	1	0.00011443
CMS_002_16a_Rb_S121_L004_ksize_15	CMS_002_25f_Rb_S145_L004_ksize_15	8472	10821	0.439123	0.015931	4	0.000472144
CMS_002_16a_Rb_S121_L004_ksize_15	CMS_002_26a_Rb_S146_L004_ksize_15	6039	14100	0.299866	0.0249527	19	0.00314622
CMS_002_16a_Rb_S121_L004_ksize_15	CMS_002_26b_Rb_S147_L004_ksize_15	6015	13798	0.303589	0.024647	19	0.00315877
CMS_002_16a_Rb_S121_L004_ksize_15	CMS_002_26c_Rb_S148_L004_ksize_15	5929	18965	0.23817	0.0308148	20	0.00337325
CMS_002_16a_Rb_S121_L004_ksize_15	CMS_002_26d_Rb_S149_L004_ksize_15	5977	15228	0.281867	0.0264996	20	0.00334616
CMS_002_16a_Rb_S121_L004_ksize_15	CMS_002_26e_Rb_S150_L004_ksize_15	5971	21503	0.217333	0.0332207	20	0.00334952
CMS_002_16a_Rb_S121_L004_ksize_15	CMS_002_27a_Rb_S152_L004_ksize_15	3964	19100	0.17187	0.0395636	25	0.00630676
CMS_002_16a_Rb_S121_L004_ksize_15	CMS_002_27b_Rb_S153_L004_ksize_15	4052	24440	0.142215	0.0448463	26	0.00641658
CMS_002_16a_Rb_S121_L004_ksize_15	CMS_002_28a_Rb_S154_L004_ksize_15	3962	16573	0.192939	0.0364082	29	0.00731954
CMS_002_16a_Rb_S121_L004_ksize_15	CMS_002_28b_Rb_S155_L004_ksize_15	4036	18347	0.180315	0.0382478	28	0.00693756
CMS_002_16a_Rb_S121_L004_ksize_15	CMS_002_28c_Rb_S156_L004_ksize_15	4031	19693	0.169912	0.0398792	28	0.00694617
CMS_002_16a_Rb_S121_L004_ksize_15	CMS_002_28d_Rb_S157_L004_ksize_15	4035	18330	0.180416	0.0382326	29	0.00718711
CMS_002_16a_Rb_S121_L004_ksize_15	CMS_002_28e_Rb_S158_L004_ksize_15	4066	28478	0.124939	0.0485327	27	0.00664043
CMS_002_16a_Rb_S121_L004_ksize_15	CMS_002_29a_Rb_S159_L004_ksize_15	4213	21999	0.160728	0.0414175	22	0.00522193
CMS_002_16a_Rb_S121_L004_ksize_15	CMS_002_29b_Rb_S160_L004_ksize_15	4033	18958	0.175416	0.0390022	24	0.0059509
CMS_002_16a_Rb_S121_L004_ksize_15	CMS_002_29c_Rb_S161_L004_ksize_15	4099	19674	0.172422	0.0394752	23	0.00561112
CMS_002_16a_Rb_S121_L004_ksize_15	CMS_002_29d_Rb_S162_L004_ksize_15	4132	23337	0.150424	0.0432671	24	0.00580833
CMS_002_16a_Rb_S121_L004_ksize_15	CMS_002_29e_Rb_S164_L004_ksize_15	3833	20163	0.159735	0.0415898	23	0.00600052
CMS_002_16a_Rb_S121_L004_ksize_15	CMS_002_31a_Rb_S165_L004_ksize_15	4127	27164	0.131891	0.0469846	24	0.00581536
CMS_002_16a_Rb_S121_L004_ksize_15	CMS_002_32a_Rb_S166_L004_ksize_15	4047	24245	0.143044	0.0446823	25	0.00617742
CMS_002_16a_Rb_S121_L004_ksize_15	CMS_002_33a_Rb_S167_L004_ksize_15	4065	22170	0.154946	0.0424383	24	0.00590406
CMS_002_16a_Rb_S121_L004_ksize_15	CMS_002_34a_Rb_S168_L004_ksize_15	4122	19874	0.171779	0.0395782	26	0.00630762
CMS_002_16a_Rb_S121_L004_ksize_15	CMS_002_35a_Rb_S169_L004_ksize_15	4091	29829	0.120607	0.0495464	25	0.00611098
CMS_002_16a_Rb_S121_L004_ksize_15	CMS_002_36a_Rb_S170_L004_ksize_15	3939	22224	0.150556	0.0432425	24	0.00609292
CMS_002_16a_Rb_S121_L004_ksize_15	CMS_002_37a_Rb_S171_L004_ksize_15	4261	21344	0.166413	0.0404539	25	0.00586717
CMS_002_16a_Rb_S121_L004_ksize_15	CMS_002_38a_Rb_S172_L004_ksize_15	4122	25385	0.139696	0.0453517	22	0.00533722
CMS_002_16a_Rb_S121_L004_ksize_15	CMS_002_39a_Rb_S173_L004_ksize_15	4102	21036	0.163179	0.0409973	24	0.0058508
CMS_002_16a_Rb_S121_L004_ksize_15	CMS_002_40a_Rb_S174_L004_ksize_15	4102	25850	0.136952	0.0459137	24	0.0058508
CMS_002_16a_Rb_S121_L004_ksize_15	CMS_002_41a_Rb_S176_L004_ksize_15	4062	23622	0.146727	0.0439659	25	0.0061546
CMS_002_16a_Rb_S121_L004_ksize_15	CMS_002_42a_Rb_S177_L004_ksize_15	3772	16498	0.186088	0.0373887	23	0.00609756
CMS_002_16a_Rb_S121_L004_ksize_15	CMS_002_44a_Rb_S178_L004_ksize_15	8673	11377	0.432569	0.0162689	0	0
CMS_002_16a_Rb_S121_L004_ksize_15	CMS_002_44b_Rb_S179_L004_ksize_15	7886	9576	0.451609	0.0153053	3	0.000380421
CMS_002_16a_Rb_S121_L004_ksize_15	CMS_002_44c_Rb_S180_L004_ksize_15	8304	9153	0.475683	0.0141606	2	0.000240848
CMS_002_16a_Rb_S121_L004_ksize_15	CMS_002_44d_Rb_S181_L004_ksize_15	8595	14365	0.374347	0.0195937	2	0.000232693
CMS_002_16a_Rb_S121_L004_ksize_15	CMS_002_44e_Rb_S182_L004_ksize_15	7859	12277	0.390296	0.01862	4	0.000508971
CMS_002_16a_Rb_S121_L004_ksize_15	CMS_002_45a_Rb_S183_L004_ksize_15	6223	17874	0.258248	0.0287228	20	0.00321388
CMS_002_16a_Rb_S121_L004_ksize_15	CMS_002_45b_Rb_S184_L004_ksize_15	6624	16154	0.290807	0.0257166	17	0.00256643
CMS_002_16a_Rb_S121_L004_ksize_15	CMS_002_45c_Rb_S185_L004_ksize_15	5237	20705	0.201873	0.0351887	17	0.00324613
CMS_002_16a_Rb_S121_L004_ksize_15	CMS_002_45d_Rb_S186_L004_ksize_15	6000	18440	0.245499	0.0300274	21	0.0035
CMS_002_16a_Rb_S121_L004_ksize_15	CMS_002_45e_Rb_S188_L004_ksize_15	5481	20629	0.20992	0.0341431	17	0.00310162
CMS_002_16a_Rb_S121_L004_ksize_15	CMS_002_45f_Rb_S189_L004_ksize_15	5617	13521	0.2935	0.0254865	19	0.00338259
CMS_002_16a_Rb_S121_L004_ksize_15	CMS_002_45g_Rb_S190_L004_ksize_15	5610	15733	0.26285	0.0282709	17	0.0030303
CMS_002_16a_Rb_S121_L004_ksize_15	CMS_002_46a_Rb_S191_L004_ksize_15	4094	18834	0.178559	0.0385155	24	0.00586224
CMS_002_16a_Rb_S121_L004_ksize_15	CMS_002_46b_Rb_S192_L004_ksize_15	4040	18736	0.17738	0.038697	28	0.00693069
CMS_002_16a_Rb_S121_L004_ksize_15	CMS_002_47a_Rb_S193_L004_ksize_15	4106	18554	0.1812	0.0381141	28	0.00681929
CMS_002_16a_Rb_S121_L004_ksize_15	CMS_002_47b_Rb_S194_L004_ksize_15	3720	16941	0.180049	0.0382882	26	0.00698925
CMS_002_16a_Rb_S121_L004_ksize_15	CMS_002_47c_Rb_S195_L004_ksize_15	3947	18908	0.172697	0.0394314	28	0.007094
CMS_002_16a_Rb_S121_L004_ksize_15	CMS_002_47d_Rb_S196_L004_ksize_15	3855	18815	0.170049	0.0398571	27	0.00700389
CMS_002_16a_Rb_S121_L004_ksize_15	CMS_002_47e_Rb_S197_L004_ksize_15	3967	17043	0.188815	0.0369935	28	0.00705823
CMS_002_16a_Rb_S121_L004_ksize_15	CMS_002_47f_Rb_S198_L004_ksize_15	4101	17201	0.192517	0.0364674	30	0.00731529
CMS_002_16a_Rb_S121_L004_ksize_15	CMS_002_47g_Rb_S200_L004_ksize_15	4008	19014	0.174094	0.0392099	29	0.00723553
CMS_002_16a_Rb_S121_L004_ksize_15	CMS_002_47h_Rb_S1_L004_ksize_15	4144	19480	0.175415	0.0390024	28	0.00675676
CMS_002_16a_Rb_S121_L004_ksize_15	CMS_002_47i_Rb_S2_L004_ksize_15	3964	16332	0.195309	0.0360783	29	0.00731584
CMS_002_16a_Rb_S121_L004_ksize_15	CMS_002_47j_Rb_S3_L004_ksize_15	3896	19317	0.167837	0.0402183	28	0.00718686
CMS_002_16a_Rb_S121_L004_ksize_15	CMS_002_49a_Rb_S4_L004_ksize_15	3969	17451	0.185294	0.037505	28	0.00705467
CMS_002_16a_Rb_S121_L004_ksize_15	CMS_002_4a_Rb_S117_L004_ksize_15	4031	18673	0.177546	0.0386714	24	0.00595386
CMS_002_16a_Rb_S121_L004_ksize_15	CMS_002_50a_Rb_S5_L004_ksize_15	4021	14782	0.213849	0.0336495	27	0.00671475
CMS_002_16a_Rb_S121_L004_ksize_15	CMS_002_51a_Rb_S6_L004_ksize_15	3989	18567	0.176849	0.0387791	26	0.00651792
CMS_002_16a_Rb_S121_L004_ksize_15	CMS_002_54a_Rb_S8_L004_ksize_15	3608	15621	0.187633	0.0371639	21	0.0058204
CMS_002_16a_Rb_S121_L004_ksize_15	CMS_002_56a_Rb_S9_L004_ksize_15	4061	23805	0.145733	0.0441573	23	0.00566363
CMS_002_16a_Rb_S121_L004_ksize_15	CMS_002_57a_Rb_S10_L004_ksize_15	4047	18348	0.18071	0.0381881	27	0.00667161
CMS_002_16a_Rb_S121_L004_ksize_15	CMS_002_7a_Rb_S118_L004_ksize_15	4437	16355	0.213399	0.0337054	31	0.0069867
CMS_002_16a_Rb_S121_L004_ksize_15	CMS_002_RNA_A_S1_ksize_15	3909	26391	0.12901	0.0476148	22	0.00562804
CMS_002_16a_Rb_S121_L004_ksize_15	CMS_002_Water1_Rb_S127_L004_ksize_15	5483	86796	0.0594176	0.0705721	1	0.000182382
CMS_002_16a_Rb_S121_L004_ksize_15	CMS_002_Water2_Rb_S139_L004_ksize_15	238	86174	0.00275425	0.167878	7	0.0294118
CMS_002_16a_Rb_S121_L004_ksize_15	CMS_002_Water3_Rb_S151_L004_ksize_15	192	73961	0.00258924	0.169865	3	0.015625
CMS_002_16a_Rb_S121_L004_ksize_15	CMS_002_Water4_Rb_S163_L004_ksize_15	200	90240	0.00221141	0.174941	6	0.03
CMS_002_16a_Rb_S121_L004_ksize_15	CMS_002_Water5_Rb_S175_L004_ksize_15	629	102793	0.00608188	0.142431	10	0.0158983
CMS_002_16a_Rb_S121_L004_ksize_15	CMS_002_Water6_Rb_S187_L004_ksize_15	257	42624	0.00599333	0.142901	8	0.0311284
CMS_002_16a_Rb_S121_L004_ksize_15	CMS_002_Water7_Rb_S199_L004_ksize_15	2571	77388	0.032154	0.0895393	14	0.00544535
CMS_002_16a_Rb_S121_L004_ksize_15	CMS_002_Water8_Rb_S11_L004_ksize_15	90	20774	0.00431365	0.153456	1	0.0111111
CMS_002_16a_Rb_S121_L004_ksize_15	CMS_003_RNA_A_S2_ksize_15	4520	25170	0.15224	0.0429309	32	0.00707965
CMS_002_16a_Rb_S121_L004_ksize_15	CMS_004_RNA_A_S2_ksize_15	3922	18739	0.173073	0.0393717	24	0.00611933
CMS_002_16a_Rb_S121_L004_ksize_15	CMS_005_RNA_A_S3_ksize_15	4603	29032	0.136851	0.0459347	31	0.00673474
CMS_002_16a_Rb_S121_L004_ksize_15	CMS_006_RNA_A_S5_ksize_15	3953	19480	0.168694	0.0400777	28	0.00708323
CMS_002_16a_Rb_S121_L004_ksize_15	CMS_007_RNA_A_S12_ksize_15	3611	17115	0.174226	0.0391892	24	0.00664636
CMS_002_16a_Rb_S121_L004_ksize_15	CMS_008_RNA_A_S3_ksize_15	4176	17411	0.19345	0.0363367	27	0.00646552
CMS_002_16a_Rb_S121_L004_ksize_15	CMS_009_RNA_A_S13_ksize_15	3942	33593	0.105022	0.0535582	27	0.00684932
CMS_002_16a_Rb_S121_L004_ksize_15	CMS_010_RNA_A_S1_ksize_15	3867	14908	0.205965	0.034651	27	0.00698216
CMS_002_16a_Rb_S121_L004_ksize_15	CMS_011_RNA_A_S4_ksize_15	4033	27107	0.129512	0.0475039	29	0.00719068
CMS_002_16a_Rb_S121_L004_ksize_15	CMS_012_RNA_A_S4_ksize_15	5309	22738	0.189289	0.0369254	25	0.00470898
CMS_002_16a_Rb_S121_L004_ksize_15	CMS_013_RNA_A_S5_ksize_15	3894	22690	0.146479	0.0440136	28	0.00719055
CMS_002_16a_Rb_S121_L004_ksize_15	CMS_014_RNA_A_S5_ksize_15	4669	20009	0.189197	0.0369387	32	0.00685372
CMS_002_16a_Rb_S121_L004_ksize_15	CMS_015_RNA_A_S13_ksize_15	3860	15712	0.197221	0.0358158	25	0.00647668
CMS_002_16a_Rb_S121_L004_ksize_15	CMS_016_RNA_A_S6_ksize_15	4522	22893	0.164946	0.0406988	29	0.00641309
CMS_002_16a_Rb_S121_L004_ksize_15	CMS_017_RNA_A_S6_ksize_15	3770	17430	0.17783	0.0386275	26	0.00689655
CMS_002_16a_Rb_S121_L004_ksize_15	CMS_018_RNA_A_S14_ksize_15	3889	21809	0.151335	0.0430979	25	0.00642839
CMS_002_16a_Rb_S121_L004_ksize_15	CMS_019_RNA_A_S14_ksize_15	3897	15577	0.200113	0.0354239	26	0.0066718
CMS_002_16a_Rb_S121_L004_ksize_15	CMS_020_RNA_A_S15_ksize_15	3810	29495	0.114397	0.0510724	28	0.00734908
CMS_002_16a_Rb_S121_L004_ksize_15	CMS_021_RNA_A_S16_ksize_15	3945	19546	0.167937	0.0402019	27	0.00684411
CMS_002_16a_Rb_S121_L004_ksize_15	CMS_022_RNA_A_S6_ksize_15	3875	22515	0.146836	0.0439451	25	0.00645161
CMS_002_16a_Rb_S121_L004_ksize_15	CMS_023_RNA_A_S17_ksize_15	3922	17252	0.185227	0.0375148	27	0.00688424
CMS_002_16a_Rb_S121_L004_ksize_15	CMS_024_RNA_A_S15_ksize_15	3581	23632	0.131592	0.0470494	23	0.00642279
CMS_002_16a_Rb_S121_L004_ksize_15	CMS_025_RNA_A_S7_ksize_15	4211	17821	0.191131	0.036663	30	0.0071242
CMS_002_16a_Rb_S121_L004_ksize_15	CMS_026_RNA_A_S18_ksize_15	4312	15172	0.22131	0.0327409	29	0.00672542
CMS_002_16a_Rb_S121_L004_ksize_15	CMS_027_RNA_A_S16_ksize_15	3560	23999	0.129177	0.0475778	20	0.00561798
CMS_002_16a_Rb_S121_L004_ksize_15	CMS_028_RNA_A_S17_ksize_15	3932	20918	0.158229	0.0418534	20	0.00508647
CMS_002_16a_Rb_S121_L004_ksize_15	CMS_029_RNA_A_S18_ksize_15	3732	40675	0.0840408	0.0601291	22	0.00589496
CMS_002_16a_Rb_S121_L004_ksize_15	CMS_030_RNA_A_S7_ksize_15	4127	25457	0.139501	0.0453912	28	0.00678459
CMS_002_16a_Rb_S121_L004_ksize_15	CMS_031_RNA_A_S19_ksize_15	3747	22420	0.143196	0.0446524	22	0.00587136
CMS_002_16a_Rb_S121_L004_ksize_15	CMS_032_RNA_A_S7_ksize_15	3985	21549	0.156066	0.0422371	23	0.00577164
CMS_002_16a_Rb_S121_L004_ksize_15	CMS_033_RNA_A_S8_ksize_15	4065	21821	0.157035	0.0420646	25	0.00615006
CMS_002_16a_Rb_S121_L004_ksize_15	CMS_034_RNA_A_S19_ksize_15	4144	21851	0.159415	0.0416455	25	0.00603282
CMS_002_16a_Rb_S121_L004_ksize_15	CMS_035_RNA_A_S20_ksize_15	3546	23007	0.133544	0.0466298	22	0.00620417
CMS_002_16a_Rb_S121_L004_ksize_15	CMS_036_RNA_A_S20_ksize_15	3985	21893	0.153992	0.0426108	24	0.00602258
CMS_002_16a_Rb_S121_L004_ksize_15	CMS_037_RNA_A_S21_ksize_15	3881	18227	0.175547	0.0389817	25	0.00644164
CMS_002_16a_Rb_S121_L004_ksize_15	CMS_038_RNA_A_S22_ksize_15	3995	18618	0.176668	0.0388071	24	0.00600751
CMS_002_16a_Rb_S121_L004_ksize_15	CMS_039_RNA_A_S9_ksize_15	4011	14776	0.213499	0.0336931	23	0.00573423
CMS_002_16a_Rb_S121_L004_ksize_15	CMS_040_RNA_A_S21_ksize_15	3454	14969	0.187483	0.0371857	22	0.00636943
CMS_002_16a_Rb_S121_L004_ksize_15	CMS_041_RNA_A_S10_ksize_15	3874	20308	0.160202	0.0415086	23	0.00593702
CMS_002_16a_Rb_S121_L004_ksize_15	CMS_042_RNA_A_S23_ksize_15	4064	15540	0.207305	0.0344777	24	0.00590551
CMS_002_16a_Rb_S121_L004_ksize_15	CMS_043_RNA_A_S24_ksize_15	4073	20093	0.168543	0.0401025	24	0.00589246
CMS_002_16a_Rb_S121_L004_ksize_15	CMS_044_RNA_A_S25_ksize_15	3732	19519	0.160509	0.0414553	23	0.00616292
CMS_002_16a_Rb_S121_L004_ksize_15	CMS_045_RNA_A_S2_ksize_15	3956	25303	0.135206	0.0462781	29	0.00733064
CMS_002_16a_Rb_S121_L004_ksize_15	CMS_046_RNA_A_S3_ksize_15	3995	24084	0.142277	0.044834	24	0.00600751
CMS_002_16a_Rb_S121_L004_ksize_15	CMS_047_RNA_A_S4_ksize_15	3741	26430	0.123993	0.0487506	24	0.0064154
CMS_002_16a_Rb_S121_L004_ksize_15	CMS_048_RNA_A_S5_ksize_15	3907	17905	0.179122	0.0384295	27	0.00691067
CMS_002_16a_Rb_S121_L004_ksize_15	CMS_049_RNA_A_S6_ksize_15	4131	23069	0.151875	0.0429981	27	0.00653595
CMS_002_16a_Rb_S121_L004_ksize_15	CMS_050_RNA_A_S23_ksize_15	3567	19004	0.158035	0.0418877	24	0.00672834
CMS_002_16a_Rb_S121_L004_ksize_15	CMS_051_RNA_A_S8_ksize_15	4335	28140	0.133487	0.046642	26	0.00599769
CMS_002_16a_Rb_S121_L004_ksize_15	CMS_052_RNA_A_S7_ksize_15	3818	15786	0.194756	0.0361549	25	0.00654793
CMS_002_16a_Rb_S121_L004_ksize_15	CMS_053_RNA_A_S8_ksize_15	3878	15827	0.196803	0.0358729	25	0.00644662
CMS_002_16a_Rb_S121_L004_ksize_15	CMS_054_RNA_A_S11_ksize_15	3976	16566	0.193555	0.0363221	25	0.00628773
CMS_002_16a_Rb_S121_L004_ksize_15	CMS_055_RNA_A_S9_ksize_15	3908	14496	0.212345	0.0338372	28	0.00716479
CMS_002_16a_Rb_S121_L004_ksize_15	CMS_056_RNA_A_S10_ksize_15	3749	17965	0.172654	0.0394384	26	0.00693518
CMS_002_16a_Rb_S121_L004_ksize_15	CMS_057_RNA_A_S11_ksize_15	3765	23299	0.139115	0.0454697	26	0.00690571
CMS_002_16a_Rb_S121_L004_ksize_15	CMS_058_RNA_A_S9_ksize_15	4217	24722	0.14572	0.0441598	29	0.00687693
CMS_002_16a_Rb_S121_L004_ksize_15	CMS_059_RNA_A_S10_ksize_15	4306	35912	0.107066	0.0529959	28	0.00650255
CMS_002_16a_Rb_S121_L004_ksize_15	CMS_060_RNA_A_S12_ksize_15	4117	16854	0.196319	0.0359393	27	0.00655817
CMS_002_16a_Rb_S121_L004_ksize_15	CMS_water1_S11_ksize_15	755	12638	0.0563727	0.0721762	3	0.00397351
CMS_002_16a_Rb_S121_L004_ksize_15	CMS_water2_S24_ksize_15	2782	47414	0.0554227	0.0726955	19	0.00682962
CMS_002_16a_Rb_S121_L004_ksize_15	CMS_water3_Qiagen_S26_ksize_15	4520	33294	0.119532	0.0498042	22	0.00486726
CMS_002_16a_Rb_S121_L004_ksize_15	CMS_water4_Zymo_S27_ksize_15	933	65631	0.0140166	0.115751	6	0.00643087
CMS_002_16a_Rb_S121_L004_ksize_15	CMS_water5_RNA_A_S12_ksize_15	1231	25684	0.0457366	0.0785946	9	0.00731113
CMS_002_17a_Rb_S122_L004_ksize_15	CMS_002_17b_Rb_S123_L004_ksize_15	12435	10201	0.549346	0.0110875	4	0.000321673
CMS_002_17a_Rb_S122_L004_ksize_15	CMS_002_17c_Rb_S124_L004_ksize_15	12654	12298	0.507134	0.0127756	2	0.000158053
CMS_002_17a_Rb_S122_L004_ksize_15	CMS_002_17d_Rb_S125_L004_ksize_15	12493	14990	0.454572	0.0151601	1	8.00448e-05
CMS_002_17a_Rb_S122_L004_ksize_15	CMS_002_17e_Rb_S126_L004_ksize_15	8829	12555	0.412879	0.0173253	1	0.000113263
CMS_002_17a_Rb_S122_L004_ksize_15	CMS_002_18a_Rb_S128_L004_ksize_15	10100	11895	0.459195	0.0149361	8	0.000792079
CMS_002_17a_Rb_S122_L004_ksize_15	CMS_002_18b_Rb_S129_L004_ksize_15	12412	11419	0.520834	0.0122076	7	0.00056397
CMS_002_17a_Rb_S122_L004_ksize_15	CMS_002_19a_Rb_S130_L004_ksize_15	11454	11187	0.505896	0.0128279	17	0.0014842
CMS_002_17a_Rb_S122_L004_ksize_15	CMS_002_1a_Rb_S116_L004_ksize_15	4113	26413	0.134738	0.0463768	28	0.00680768
CMS_002_17a_Rb_S122_L004_ksize_15	CMS_002_20a_Rb_S131_L004_ksize_15	4360	21233	0.170359	0.0398068	32	0.00733945
CMS_002_17a_Rb_S122_L004_ksize_15	CMS_002_20b_Rb_S132_L004_ksize_15	4201	22067	0.159928	0.0415561	29	0.00690312
CMS_002_17a_Rb_S122_L004_ksize_15	CMS_002_20c_Rb_S133_L004_ksize_15	4457	21516	0.171601	0.0396066	31	0.00695535
CMS_002_17a_Rb_S122_L004_ksize_15	CMS_002_20d_Rb_S134_L004_ksize_15	4220	22673	0.156918	0.0420853	28	0.00663507
CMS_002_17a_Rb_S122_L004_ksize_15	CMS_002_20e_Rb_S135_L004_ksize_15	4279	22731	0.158423	0.0418194	29	0.00677728
CMS_002_17a_Rb_S122_L004_ksize_15	CMS_002_21a_Rb_S136_L004_ksize_15	4335	23483	0.155834	0.0422786	31	0.0071511
CMS_002_17a_Rb_S122_L004_ksize_15	CMS_002_22a_Rb_S137_L004_ksize_15	4170	23471	0.150863	0.0431854	27	0.00647482
CMS_002_17a_Rb_S122_L004_ksize_15	CMS_002_23a_Rb_S138_L004_ksize_15	4114	23515	0.148902	0.0435526	28	0.00680603
CMS_002_17a_Rb_S122_L004_ksize_15	CMS_002_25a_Rb_S140_L004_ksize_15	7729	14617	0.345878	0.0214699	1	0.000129383
CMS_002_17a_Rb_S122_L004_ksize_15	CMS_002_25b_Rb_S141_L004_ksize_15	8594	14080	0.379024	0.0193027	1	0.00011636
CMS_002_17a_Rb_S122_L004_ksize_15	CMS_002_25c_Rb_S142_L004_ksize_15	9099	15424	0.371039	0.0198022	5	0.000549511
CMS_002_17a_Rb_S122_L004_ksize_15	CMS_002_25d_Rb_S143_L004_ksize_15	9016	13953	0.392529	0.0184877	3	0.000332742
CMS_002_17a_Rb_S122_L004_ksize_15	CMS_002_25e_Rb_S144_L004_ksize_15	9444	14441	0.395395	0.0183194	5	0.000529437
CMS_002_17a_Rb_S122_L004_ksize_15	CMS_002_25f_Rb_S145_L004_ksize_15	9219	14704	0.385361	0.0189157	3	0.000325415
CMS_002_17a_Rb_S122_L004_ksize_15	CMS_002_26a_Rb_S146_L004_ksize_15	6154	19247	0.242274	0.0303704	21	0.00341241
CMS_002_17a_Rb_S122_L004_ksize_15	CMS_002_26b_Rb_S147_L004_ksize_15	6089	19027	0.242435	0.0303531	21	0.00344884
CMS_002_17a_Rb_S122_L004_ksize_15	CMS_002_26c_Rb_S148_L004_ksize_15	6103	23994	0.202778	0.0350688	22	0.00360478
CMS_002_17a_Rb_S122_L004_ksize_15	CMS_002_26d_Rb_S149_L004_ksize_15	5976	20607	0.224805	0.0323276	20	0.00334672
CMS_002_17a_Rb_S122_L004_ksize_15	CMS_002_26e_Rb_S150_L004_ksize_15	6363	26096	0.196032	0.0359787	28	0.00440044
CMS_002_17a_Rb_S122_L004_ksize_15	CMS_002_27a_Rb_S152_L004_ksize_15	3990	24425	0.140419	0.0452056	24	0.00601504
CMS_002_17a_Rb_S122_L004_ksize_15	CMS_002_27b_Rb_S153_L004_ksize_15	4043	29835	0.11934	0.0498507	26	0.00643087
CMS_002_17a_Rb_S122_L004_ksize_15	CMS_002_28a_Rb_S154_L004_ksize_15	3956	21962	0.152635	0.0428583	30	0.00758342
CMS_002_17a_Rb_S122_L004_ksize_15	CMS_002_28b_Rb_S155_L004_ksize_15	4072	23652	0.146876	0.0439374	29	0.00712181
CMS_002_17a_Rb_S122_L004_ksize_15	CMS_002_28c_Rb_S156_L004_ksize_15	4083	24966	0.140556	0.0451781	27	0.00661278
CMS_002_17a_Rb_S122_L004_ksize_15	CMS_002_28d_Rb_S157_L004_ksize_15	4048	23681	0.145984	0.0441088	29	0.00716403
CMS_002_17a_Rb_S122_L004_ksize_15	CMS_002_28e_Rb_S158_L004_ksize_15	4021	33945	0.105911	0.0533123	27	0.00671475
CMS_002_17a_Rb_S122_L004_ksize_15	CMS_002_29a_Rb_S159_L004_ksize_15	4246	27310	0.134554	0.0464155	23	0.00541686
CMS_002_17a_Rb_S122_L004_ksize_15	CMS_002_29b_Rb_S160_L004_ksize_15	4029	24343	0.142006	0.0448879	25	0.00620501
CMS_002_17a_Rb_S122_L004_ksize_15	CMS_002_29c_Rb_S161_L004_ksize_15	4107	25035	0.140931	0.0451027	24	0.00584368
CMS_002_17a_Rb_S122_L004_ksize_15	CMS_002_29d_Rb_S162_L004_ksize_15	4263	28452	0.130307	0.0473291	25	0.00586441
CMS_002_17a_Rb_S122_L004_ksize_15	CMS_002_29e_Rb_S164_L004_ksize_15	3890	25426	0.132692	0.0468121	25	0.00642674
CMS_002_17a_Rb_S122_L004_ksize_15	CMS_002_31a_Rb_S165_L004_ksize_15	4223	32349	0.115471	0.0508021	26	0.00615676
CMS_002_17a_Rb_S122_L004_ksize_15	CMS_002_32a_Rb_S166_L004_ksize_15	4116	29484	0.1225	0.0490986	27	0.00655977
CMS_002_17a_Rb_S122_L004_ksize_15	CMS_002_33a_Rb_S167_L004_ksize_15	4174	27329	0.132495	0.0468543	26	0.00622904
CMS_002_17a_Rb_S122_L004_ksize_15	CMS_002_34a_Rb_S168_L004_ksize_15	4083	25329	0.138821	0.0455296	27	0.00661278
CMS_002_17a_Rb_S122_L004_ksize_15	CMS_002_35a_Rb_S169_L004_ksize_15	4221	34946	0.107769	0.0528053	27	0.00639659
CMS_002_17a_Rb_S122_L004_ksize_15	CMS_002_36a_Rb_S170_L004_ksize_15	4069	27341	0.129545	0.0474967	26	0.00638978
CMS_002_17a_Rb_S122_L004_ksize_15	CMS_002_37a_Rb_S171_L004_ksize_15	4277	26689	0.138119	0.0456732	28	0.00654664
CMS_002_17a_Rb_S122_L004_ksize_15	CMS_002_38a_Rb_S172_L004_ksize_15	4199	30608	0.120637	0.0495394	24	0.00571565
CMS_002_17a_Rb_S122_L004_ksize_15	CMS_002_39a_Rb_S173_L004_ksize_15	4193	26231	0.137819	0.0457349	26	0.00620081
CMS_002_17a_Rb_S122_L004_ksize_15	CMS_002_40a_Rb_S174_L004_ksize_15	4152	31127	0.11769	0.0502521	26	0.00626204
CMS_002_17a_Rb_S122_L004_ksize_15	CMS_002_41a_Rb_S176_L004_ksize_15	4194	28735	0.127365	0.0479818	27	0.00643777
CMS_002_17a_Rb_S122_L004_ksize_15	CMS_002_42a_Rb_S177_L004_ksize_15	3728	21963	0.145109	0.0442781	23	0.00616953
CMS_002_17a_Rb_S122_L004_ksize_15	CMS_002_44a_Rb_S178_L004_ksize_15	8840	16420	0.34996	0.0211891	2	0.000226244
CMS_002_17a_Rb_S122_L004_ksize_15	CMS_002_44b_Rb_S179_L004_ksize_15	7942	14841	0.348593	0.0212827	2	0.000251826
CMS_002_17a_Rb_S122_L004_ksize_15	CMS_002_44c_Rb_S180_L004_ksize_15	8834	13470	0.396072	0.0182798	2	0.000226398
CMS_002_17a_Rb_S122_L004_ksize_15	CMS_002_44d_Rb_S181_L004_ksize_15	9174	18584	0.330499	0.0225664	2	0.000218007
CMS_002_17a_Rb_S122_L004_ksize_15	CMS_002_44e_Rb_S182_L004_ksize_15	8029	17314	0.316813	0.0235971	2	0.000249097
CMS_002_17a_Rb_S122_L004_ksize_15	CMS_002_45a_Rb_S183_L004_ksize_15	6506	22685	0.222877	0.0325547	26	0.00399631
CMS_002_17a_Rb_S122_L004_ksize_15	CMS_002_45b_Rb_S184_L004_ksize_15	6910	20959	0.247946	0.0297709	20	0.00289436
CMS_002_17a_Rb_S122_L004_ksize_15	CMS_002_45c_Rb_S185_L004_ksize_15	5385	25786	0.172757	0.039422	20	0.00371402
CMS_002_17a_Rb_S122_L004_ksize_15	CMS_002_45d_Rb_S186_L004_ksize_15	6113	23591	0.205797	0.0346728	24	0.00392606
CMS_002_17a_Rb_S122_L004_ksize_15	CMS_002_45e_Rb_S188_L004_ksize_15	5615	25738	0.17909	0.0384343	21	0.00373998
CMS_002_17a_Rb_S122_L004_ksize_15	CMS_002_45f_Rb_S189_L004_ksize_15	5765	18602	0.23659	0.0309882	20	0.00346921
CMS_002_17a_Rb_S122_L004_ksize_15	CMS_002_45g_Rb_S190_L004_ksize_15	5634	21062	0.211043	0.0340009	22	0.00390486
CMS_002_17a_Rb_S122_L004_ksize_15	CMS_002_46a_Rb_S191_L004_ksize_15	3969	24461	0.139606	0.0453699	24	0.00604686
CMS_002_17a_Rb_S122_L004_ksize_15	CMS_002_46b_Rb_S192_L004_ksize_15	3958	24277	0.140181	0.0452536	28	0.00707428
CMS_002_17a_Rb_S122_L004_ksize_15	CMS_002_47a_Rb_S193_L004_ksize_15	4065	24013	0.144775	0.044343	27	0.00664207
CMS_002_17a_Rb_S122_L004_ksize_15	CMS_002_47b_Rb_S194_L004_ksize_15	3782	22194	0.145596	0.0441838	27	0.00713908
CMS_002_17a_Rb_S122_L004_ksize_15	CMS_002_47c_Rb_S195_L004_ksize_15	3935	24309	0.139322	0.0454276	29	0.00736976
CMS_002_17a_Rb_S122_L004_ksize_15	CMS_002_47d_Rb_S196_L004_ksize_15	3893	24116	0.138991	0.0454949	27	0.00693553
CMS_002_17a_Rb_S122_L004_ksize_15	CMS_002_47e_Rb_S197_L004_ksize_15	3940	22474	0.149163	0.0435032	28	0.0071066
CMS_002_17a_Rb_S122_L004_ksize_15	CMS_002_47f_Rb_S198_L004_ksize_15	4060	22660	0.151946	0.042985	30	0.00738916
CMS_002_17a_Rb_S122_L004_ksize_15	CMS_002_47g_Rb_S200_L004_ksize_15	3987	24433	0.140289	0.0452319	28	0.00702282
CMS_002_17a_Rb_S122_L004_ksize_15	CMS_002_47h_Rb_S1_L004_ksize_15	4076	24993	0.140218	0.0452461	29	0.00711482
CMS_002_17a_Rb_S122_L004_ksize_15	CMS_002_47i_Rb_S2_L004_ksize_15	4100	21437	0.160551	0.041448	28	0.00682927
CMS_002_17a_Rb_S122_L004_ksize_15	CMS_002_47j_Rb_S3_L004_ksize_15	3946	24594	0.138262	0.0456439	29	0.00734921
CMS_002_17a_Rb_S122_L004_ksize_15	CMS_002_49a_Rb_S4_L004_ksize_15	4011	22744	0.149916	0.043362	29	0.00723012
CMS_002_17a_Rb_S122_L004_ksize_15	CMS_002_4a_Rb_S117_L004_ksize_15	3981	24150	0.141516	0.0449855	24	0.00602864
CMS_002_17a_Rb_S122_L004_ksize_15	CMS_002_50a_Rb_S5_L004_ksize_15	4010	20181	0.165764	0.0405619	27	0.00673317
CMS_002_17a_Rb_S122_L004_ksize_15	CMS_002_51a_Rb_S6_L004_ksize_15	4046	23830	0.145143	0.0442716	26	0.0064261
CMS_002_17a_Rb_S122_L004_ksize_15	CMS_002_54a_Rb_S8_L004_ksize_15	3645	20924	0.148358	0.0436553	21	0.00576132
CMS_002_17a_Rb_S122_L004_ksize_15	CMS_002_56a_Rb_S9_L004_ksize_15	4167	28970	0.125751	0.048347	25	0.00599952
CMS_002_17a_Rb_S122_L004_ksize_15	CMS_002_57a_Rb_S10_L004_ksize_15	4067	23685	0.146548	0.0440003	28	0.00688468
CMS_002_17a_Rb_S122_L004_ksize_15	CMS_002_7a_Rb_S118_L004_ksize_15	4518	21570	0.173183	0.0393542	35	0.00774679
CMS_002_17a_Rb_S122_L004_ksize_15	CMS_002_RNA_A_S1_ksize_15	3943	31700	0.110625	0.0520447	22	0.00557951
CMS_002_17a_Rb_S122_L004_ksize_15	CMS_002_Water1_Rb_S127_L004_ksize_15	5624	91891	0.0576732	0.0714802	3	0.000533428
CMS_002_17a_Rb_S122_L004_ksize_15	CMS_002_Water2_Rb_S139_L004_ksize_15	416	91195	0.00454094	0.151807	8	0.0192308
CMS_002_17a_Rb_S122_L004_ksize_15	CMS_002_Water3_Rb_S151_L004_ksize_15	364	78994	0.00458681	0.151484	4	0.010989
CMS_002_17a_Rb_S122_L004_ksize_15	CMS_002_Water4_Rb_S163_L004_ksize_15	373	95271	0.00389988	0.156695	7	0.0187668
CMS_002_17a_Rb_S122_L004_ksize_15	CMS_002_Water5_Rb_S175_L004_ksize_15	805	107818	0.00741095	0.136098	11	0.0136646
CMS_002_17a_Rb_S122_L004_ksize_15	CMS_002_Water6_Rb_S187_L004_ksize_15	429	47657	0.00892152	0.130162	9	0.020979
CMS_002_17a_Rb_S122_L004_ksize_15	CMS_002_Water7_Rb_S199_L004_ksize_15	2743	82421	0.0322084	0.0894864	14	0.0051039
CMS_002_17a_Rb_S122_L004_ksize_15	CMS_002_Water8_Rb_S11_L004_ksize_15	263	25805	0.010089	0.126232	2	0.00760456
CMS_002_17a_Rb_S122_L004_ksize_15	CMS_003_RNA_A_S2_ksize_15	4660	30267	0.133421	0.0466561	31	0.00665236
CMS_002_17a_Rb_S122_L004_ksize_15	CMS_004_RNA_A_S2_ksize_15	3910	24140	0.139394	0.0454129	24	0.00613811
CMS_002_17a_Rb_S122_L004_ksize_15	CMS_005_RNA_A_S3_ksize_15	4645	34325	0.119194	0.0498859	32	0.00688913
CMS_002_17a_Rb_S122_L004_ksize_15	CMS_006_RNA_A_S5_ksize_15	3891	24981	0.134767	0.0463705	29	0.0074531
CMS_002_17a_Rb_S122_L004_ksize_15	CMS_007_RNA_A_S12_ksize_15	3593	22528	0.137552	0.0457898	24	0.00667966
CMS_002_17a_Rb_S122_L004_ksize_15	CMS_008_RNA_A_S3_ksize_15	4258	22624	0.158396	0.0418241	27	0.00634101
CMS_002_17a_Rb_S122_L004_ksize_15	CMS_009_RNA_A_S13_ksize_15	3942	38970	0.0918624	0.0574904	25	0.00634196
CMS_002_17a_Rb_S122_L004_ksize_15	CMS_010_RNA_A_S1_ksize_15	3873	20273	0.160399	0.0414744	28	0.00722954
CMS_002_17a_Rb_S122_L004_ksize_15	CMS_011_RNA_A_S4_ksize_15	4036	32478	0.110533	0.0520689	29	0.00718533
CMS_002_17a_Rb_S122_L004_ksize_15	CMS_012_RNA_A_S4_ksize_15	5356	28021	0.16047	0.0414622	26	0.00485437
CMS_002_17a_Rb_S122_L004_ksize_15	CMS_013_RNA_A_S5_ksize_15	3865	28125	0.120819	0.0494959	29	0.00750323
CMS_002_17a_Rb_S122_L004_ksize_15	CMS_014_RNA_A_S5_ksize_15	4747	25230	0.158355	0.0418313	34	0.00716242
CMS_002_17a_Rb_S122_L004_ksize_15	CMS_015_RNA_A_S13_ksize_15	3897	21015	0.156431	0.0421721	26	0.0066718
CMS_002_17a_Rb_S122_L004_ksize_15	CMS_016_RNA_A_S6_ksize_15	4570	28174	0.139568	0.0453777	29	0.00634573
CMS_002_17a_Rb_S122_L004_ksize_15	CMS_017_RNA_A_S6_ksize_15	3780	22787	0.142282	0.0448331	27	0.00714286
CMS_002_17a_Rb_S122_L004_ksize_15	CMS_018_RNA_A_S14_ksize_15	3845	27274	0.123558	0.0488516	25	0.00650195
CMS_002_17a_Rb_S122_L004_ksize_15	CMS_019_RNA_A_S14_ksize_15	3808	21132	0.152686	0.0428489	28	0.00735294
CMS_002_17a_Rb_S122_L004_ksize_15	CMS_020_RNA_A_S15_ksize_15	3821	34850	0.0988079	0.0553438	29	0.00758964
CMS_002_17a_Rb_S122_L004_ksize_15	CMS_021_RNA_A_S16_ksize_15	3972	24869	0.137721	0.0457551	27	0.00679758
CMS_002_17a_Rb_S122_L004_ksize_15	CMS_022_RNA_A_S6_ksize_15	3830	27982	0.120395	0.0495972	24	0.00626632
CMS_002_17a_Rb_S122_L004_ksize_15	CMS_023_RNA_A_S17_ksize_15	3885	22703	0.146119	0.0440829	27	0.00694981
CMS_002_17a_Rb_S122_L004_ksize_15	CMS_024_RNA_A_S15_ksize_15	3532	29107	0.108214	0.0526854	24	0.00679502
CMS_002_17a_Rb_S122_L004_ksize_15	CMS_025_RNA_A_S7_ksize_15	4261	23098	0.155744	0.0422948	28	0.00657123
CMS_002_17a_Rb_S122_L004_ksize_15	CMS_026_RNA_A_S18_ksize_15	4340	20493	0.174767	0.0391039	30	0.00691244
CMS_002_17a_Rb_S122_L004_ksize_15	CMS_027_RNA_A_S16_ksize_15	3567	29362	0.108324	0.0526558	20	0.00560695
CMS_002_17a_Rb_S122_L004_ksize_15	CMS_028_RNA_A_S17_ksize_15	3855	26449	0.127211	0.0480164	20	0.00518807
CMS_002_17a_Rb_S122_L004_ksize_15	CMS_029_RNA_A_S18_ksize_15	3693	46130	0.0741224	0.0638837	21	0.00568643
CMS_002_17a_Rb_S122_L004_ksize_15	CMS_030_RNA_A_S7_ksize_15	4177	30734	0.119647	0.0497766	29	0.00694278
CMS_002_17a_Rb_S122_L004_ksize_15	CMS_031_RNA_A_S19_ksize_15	3739	27813	0.118503	0.0500536	24	0.00641883
CMS_002_17a_Rb_S122_L004_ksize_15	CMS_032_RNA_A_S7_ksize_15	3996	26904	0.12932	0.0475462	23	0.00575576
CMS_002_17a_Rb_S122_L004_ksize_15	CMS_033_RNA_A_S8_ksize_15	4030	27268	0.128762	0.0476698	26	0.00645161
CMS_002_17a_Rb_S122_L004_ksize_15	CMS_034_RNA_A_S19_ksize_15	4065	27386	0.129249	0.047562	25	0.00615006
CMS_002_17a_Rb_S122_L004_ksize_15	CMS_035_RNA_A_S20_ksize_15	3552	28372	0.111264	0.0518774	22	0.00619369
CMS_002_17a_Rb_S122_L004_ksize_15	CMS_036_RNA_A_S20_ksize_15	4097	27046	0.131554	0.0470574	24	0.00585794
CMS_002_17a_Rb_S122_L004_ksize_15	CMS_037_RNA_A_S21_ksize_15	3848	23670	0.139836	0.0453233	25	0.00649688
CMS_002_17a_Rb_S122_L004_ksize_15	CMS_038_RNA_A_S22_ksize_15	3972	24041	0.141791	0.0449306	24	0.0060423
CMS_002_17a_Rb_S122_L004_ksize_15	CMS_039_RNA_A_S9_ksize_15	3977	20221	0.164352	0.0407987	23	0.00578325
CMS_002_17a_Rb_S122_L004_ksize_15	CMS_040_RNA_A_S21_ksize_15	3485	20284	0.14662	0.0439866	22	0.00631277
CMS_002_17a_Rb_S122_L004_ksize_15	CMS_041_RNA_A_S10_ksize_15	3865	25703	0.130716	0.0472398	23	0.00595084
CMS_002_17a_Rb_S122_L004_ksize_15	CMS_042_RNA_A_S23_ksize_15	4040	20965	0.161568	0.0412727	24	0.00594059
CMS_002_17a_Rb_S122_L004_ksize_15	CMS_043_RNA_A_S24_ksize_15	4010	25596	0.135446	0.0462279	24	0.00598504
CMS_002_17a_Rb_S122_L004_ksize_15	CMS_044_RNA_A_S25_ksize_15	3693	24974	0.128824	0.047656	23	0.006228
CMS_002_17a_Rb_S122_L004_ksize_15	CMS_045_RNA_A_S2_ksize_15	3959	30674	0.114313	0.0510938	30	0.00757767
CMS_002_17a_Rb_S122_L004_ksize_15	CMS_046_RNA_A_S3_ksize_15	3969	29513	0.118541	0.0500443	24	0.00604686
CMS_002_17a_Rb_S122_L004_ksize_15	CMS_047_RNA_A_S4_ksize_15	3736	31817	0.105083	0.0535414	25	0.00669165
CMS_002_17a_Rb_S122_L004_ksize_15	CMS_048_RNA_A_S5_ksize_15	3834	23428	0.140635	0.045162	28	0.00730308
CMS_002_17a_Rb_S122_L004_ksize_15	CMS_049_RNA_A_S6_ksize_15	4037	28634	0.123565	0.0488499	28	0.00693584
CMS_002_17a_Rb_S122_L004_ksize_15	CMS_050_RNA_A_S23_ksize_15	3494	24527	0.124692	0.0485893	24	0.00686892
CMS_002_17a_Rb_S122_L004_ksize_15	CMS_051_RNA_A_S8_ksize_15	4324	33539	0.114201	0.0511221	28	0.00647549
CMS_002_17a_Rb_S122_L004_ksize_15	CMS_052_RNA_A_S7_ksize_15	3807	21185	0.152329	0.0429146	25	0.00656685
CMS_002_17a_Rb_S122_L004_ksize_15	CMS_053_RNA_A_S8_ksize_15	3923	21114	0.156688	0.0421262	25	0.00637267
CMS_002_17a_Rb_S122_L004_ksize_15	CMS_054_RNA_A_S11_ksize_15	3858	22179	0.148174	0.0436902	26	0.00673924
CMS_002_17a_Rb_S122_L004_ksize_15	CMS_055_RNA_A_S9_ksize_15	3908	19873	0.164333	0.040802	29	0.00742068
CMS_002_17a_Rb_S122_L004_ksize_15	CMS_056_RNA_A_S10_ksize_15	3781	23278	0.139732	0.0453444	26	0.00687649
CMS_002_17a_Rb_S122_L004_ksize_15	CMS_057_RNA_A_S11_ksize_15	3759	28688	0.11585	0.0507072	26	0.00691673
CMS_002_17a_Rb_S122_L004_ksize_15	CMS_058_RNA_A_S9_ksize_15	4177	30179	0.12158	0.0493153	30	0.00718219
CMS_002_17a_Rb_S122_L004_ksize_15	CMS_059_RNA_A_S10_ksize_15	4323	41255	0.0948484	0.0565466	29	0.0067083
CMS_002_17a_Rb_S122_L004_ksize_15	CMS_060_RNA_A_S12_ksize_15	4121	22223	0.15643	0.0421721	27	0.00655181
CMS_002_17a_Rb_S122_L004_ksize_15	CMS_water1_S11_ksize_15	856	17813	0.0458514	0.0785172	3	0.00350467
CMS_002_17a_Rb_S122_L004_ksize_15	CMS_water2_S24_ksize_15	2955	52445	0.0533394	0.0738677	20	0.00676819
CMS_002_17a_Rb_S122_L004_ksize_15	CMS_water3_Qiagen_S26_ksize_15	4736	38239	0.110204	0.0521555	22	0.00464527
CMS_002_17a_Rb_S122_L004_ksize_15	CMS_water4_Zymo_S27_ksize_15	1105	70664	0.0153966	0.112766	7	0.00633484
CMS_002_17a_Rb_S122_L004_ksize_15	CMS_water5_RNA_A_S12_ksize_15	1402	30719	0.0436475	0.0800382	9	0.0064194
CMS_002_17b_Rb_S123_L004_ksize_15	CMS_002_17c_Rb_S124_L004_ksize_15	13226	12133	0.521551	0.0121784	4	0.000302435
CMS_002_17b_Rb_S123_L004_ksize_15	CMS_002_17d_Rb_S125_L004_ksize_15	13021	14913	0.466134	0.0146053	6	0.000460794
CMS_002_17b_Rb_S123_L004_ksize_15	CMS_002_17e_Rb_S126_L004_ksize_15	8613	13966	0.381461	0.019153	2	0.000232207
CMS_002_17b_Rb_S123_L004_ksize_15	CMS_002_18a_Rb_S128_L004_ksize_15	10369	12336	0.456684	0.0150574	5	0.000482207
CMS_002_17b_Rb_S123_L004_ksize_15	CMS_002_18b_Rb_S129_L004_ksize_15	12801	11620	0.52418	0.0120719	4	0.000312476
CMS_002_17b_Rb_S123_L004_ksize_15	CMS_002_19a_Rb_S130_L004_ksize_15	11824	11426	0.508559	0.0127155	21	0.00177605
CMS_002_17b_Rb_S123_L004_ksize_15	CMS_002_1a_Rb_S116_L004_ksize_15	4055	27508	0.128473	0.047734	27	0.00665845
CMS_002_17b_Rb_S123_L004_ksize_15	CMS_002_20a_Rb_S131_L004_ksize_15	4329	22274	0.162726	0.0410744	31	0.00716101
CMS_002_17b_Rb_S123_L004_ksize_15	CMS_002_20b_Rb_S132_L004_ksize_15	4205	23038	0.154352	0.0425456	29	0.00689655
CMS_002_17b_Rb_S123_L004_ksize_15	CMS_002_20c_Rb_S133_L004_ksize_15	4293	22823	0.15832	0.0418375	29	0.00675518
CMS_002_17b_Rb_S123_L004_ksize_15	CMS_002_20d_Rb_S134_L004_ksize_15	4180	23732	0.149756	0.0433919	26	0.0062201
CMS_002_17b_Rb_S123_L004_ksize_15	CMS_002_20e_Rb_S135_L004_ksize_15	4242	23784	0.151359	0.0430934	29	0.0068364
CMS_002_17b_Rb_S123_L004_ksize_15	CMS_002_21a_Rb_S136_L004_ksize_15	4267	24598	0.147826	0.0437562	31	0.00726506
CMS_002_17b_Rb_S123_L004_ksize_15	CMS_002_22a_Rb_S137_L004_ksize_15	4076	24638	0.141952	0.0448987	27	0.00662414
CMS_002_17b_Rb_S123_L004_ksize_15	CMS_002_23a_Rb_S138_L004_ksize_15	4081	24560	0.142488	0.0447922	28	0.00686106
CMS_002_17b_Rb_S123_L004_ksize_15	CMS_002_25a_Rb_S140_L004_ksize_15	8120	14814	0.354059	0.0209113	1	0.000123153
CMS_002_17b_Rb_S123_L004_ksize_15	CMS_002_25b_Rb_S141_L004_ksize_15	9075	14097	0.391636	0.0185405	1	0.000110193
CMS_002_17b_Rb_S123_L004_ksize_15	CMS_002_25c_Rb_S142_L004_ksize_15	9029	16543	0.353081	0.0209772	2	0.000221508
CMS_002_17b_Rb_S123_L004_ksize_15	CMS_002_25d_Rb_S143_L004_ksize_15	9446	14072	0.40165	0.0179573	2	0.00021173
CMS_002_17b_Rb_S123_L004_ksize_15	CMS_002_25e_Rb_S144_L004_ksize_15	9542	15224	0.385286	0.0189203	1	0.0001048
CMS_002_17b_Rb_S123_L004_ksize_15	CMS_002_25f_Rb_S145_L004_ksize_15	9115	15891	0.364513	0.0202208	1	0.000109709
CMS_002_17b_Rb_S123_L004_ksize_15	CMS_002_26a_Rb_S146_L004_ksize_15	6218	20098	0.236282	0.0310223	21	0.00337729
CMS_002_17b_Rb_S123_L004_ksize_15	CMS_002_26b_Rb_S147_L004_ksize_15	6200	19784	0.238608	0.0307669	20	0.00322581
CMS_002_17b_Rb_S123_L004_ksize_15	CMS_002_26c_Rb_S148_L004_ksize_15	6229	24721	0.20126	0.0352704	21	0.00337133
CMS_002_17b_Rb_S123_L004_ksize_15	CMS_002_26d_Rb_S149_L004_ksize_15	5941	21656	0.215277	0.0334727	20	0.00336644
CMS_002_17b_Rb_S123_L004_ksize_15	CMS_002_26e_Rb_S150_L004_ksize_15	6371	27059	0.190577	0.0367416	23	0.00361011
CMS_002_17b_Rb_S123_L004_ksize_15	CMS_002_27a_Rb_S152_L004_ksize_15	3872	25640	0.131201	0.0471341	25	0.00645661
CMS_002_17b_Rb_S123_L004_ksize_15	CMS_002_27b_Rb_S153_L004_ksize_15	4004	30892	0.114741	0.0509856	27	0.00674326
CMS_002_17b_Rb_S123_L004_ksize_15	CMS_002_28a_Rb_S154_L004_ksize_15	3889	23075	0.144229	0.0444495	28	0.00719979
CMS_002_17b_Rb_S123_L004_ksize_15	CMS_002_28b_Rb_S155_L004_ksize_15	4040	24695	0.140595	0.0451701	30	0.00742574
CMS_002_17b_Rb_S123_L004_ksize_15	CMS_002_28c_Rb_S156_L004_ksize_15	4027	26057	0.133859	0.0465629	29	0.00720139
CMS_002_17b_Rb_S123_L004_ksize_15	CMS_002_28d_Rb_S157_L004_ksize_15	3996	24764	0.138943	0.0455047	29	0.00725726
CMS_002_17b_Rb_S123_L004_ksize_15	CMS_002_28e_Rb_S158_L004_ksize_15	3987	34992	0.102286	0.0543298	28	0.00702282
CMS_002_17b_Rb_S123_L004_ksize_15	CMS_002_29a_Rb_S159_L004_ksize_15	4129	28523	0.126455	0.0481871	24	0.00581255
CMS_002_17b_Rb_S123_L004_ksize_15	CMS_002_29b_Rb_S160_L004_ksize_15	3946	25488	0.134063	0.0465196	25	0.00633553
CMS_002_17b_Rb_S123_L004_ksize_15	CMS_002_29c_Rb_S161_L004_ksize_15	3976	26276	0.131429	0.0470845	25	0.00628773
CMS_002_17b_Rb_S123_L004_ksize_15	CMS_002_29d_Rb_S162_L004_ksize_15	4112	29733	0.121495	0.0493354	26	0.00632296
CMS_002_17b_Rb_S123_L004_ksize_15	CMS_002_29e_Rb_S164_L004_ksize_15	3913	26359	0.129261	0.0475592	25	0.00638896
CMS_002_17b_Rb_S123_L004_ksize_15	CMS_002_31a_Rb_S165_L004_ksize_15	4322	33130	0.115401	0.0508196	27	0.00624711
CMS_002_17b_Rb_S123_L004_ksize_15	CMS_002_32a_Rb_S166_L004_ksize_15	4249	30197	0.123352	0.0488993	28	0.00658979
CMS_002_17b_Rb_S123_L004_ksize_15	CMS_002_33a_Rb_S167_L004_ksize_15	4153	28350	0.127773	0.0478903	27	0.00650132
CMS_002_17b_Rb_S123_L004_ksize_15	CMS_002_34a_Rb_S168_L004_ksize_15	4205	26064	0.138921	0.0455092	28	0.00665874
CMS_002_17b_Rb_S123_L004_ksize_15	CMS_002_35a_Rb_S169_L004_ksize_15	4245	35877	0.105802	0.0533422	28	0.006596
CMS_002_17b_Rb_S123_L004_ksize_15	CMS_002_36a_Rb_S170_L004_ksize_15	4277	27904	0.132905	0.0467665	26	0.00607903
CMS_002_17b_Rb_S123_L004_ksize_15	CMS_002_37a_Rb_S171_L004_ksize_15	4238	27746	0.132504	0.0468525	30	0.00707881
CMS_002_17b_Rb_S123_L004_ksize_15	CMS_002_38a_Rb_S172_L004_ksize_15	4114	31757	0.114689	0.0509988	25	0.00607681
CMS_002_17b_Rb_S123_L004_ksize_15	CMS_002_39a_Rb_S173_L004_ksize_15	4226	27144	0.134715	0.0463816	28	0.00662565
CMS_002_17b_Rb_S123_L004_ksize_15	CMS_002_40a_Rb_S174_L004_ksize_15	4254	31902	0.117657	0.0502603	28	0.00658204
CMS_002_17b_Rb_S123_L004_ksize_15	CMS_002_41a_Rb_S176_L004_ksize_15	4245	29612	0.12538	0.0484315	27	0.00636042
CMS_002_17b_Rb_S123_L004_ksize_15	CMS_002_42a_Rb_S177_L004_ksize_15	3787	22824	0.14231	0.0448276	23	0.00607341
CMS_002_17b_Rb_S123_L004_ksize_15	CMS_002_44a_Rb_S178_L004_ksize_15	9040	16999	0.347172	0.0213805	1	0.000110619
CMS_002_17b_Rb_S123_L004_ksize_15	CMS_002_44b_Rb_S179_L004_ksize_15	8435	14834	0.362499	0.0203518	1	0.000118554
CMS_002_17b_Rb_S123_L004_ksize_15	CMS_002_44c_Rb_S180_L004_ksize_15	8778	14561	0.376109	0.0194835	1	0.000113921
CMS_002_17b_Rb_S123_L004_ksize_15	CMS_002_44d_Rb_S181_L004_ksize_15	9286	19339	0.324402	0.0230189	2	0.000215378
CMS_002_17b_Rb_S123_L004_ksize_15	CMS_002_44e_Rb_S182_L004_ksize_15	8331	17689	0.320177	0.0233387	3	0.000360101
CMS_002_17b_Rb_S123_L004_ksize_15	CMS_002_45a_Rb_S183_L004_ksize_15	6376	23924	0.210429	0.0340785	24	0.00376412
CMS_002_17b_Rb_S123_L004_ksize_15	CMS_002_45b_Rb_S184_L004_ksize_15	7059	21640	0.245967	0.0299782	19	0.0026916
CMS_002_17b_Rb_S123_L004_ksize_15	CMS_002_45c_Rb_S185_L004_ksize_15	5625	26285	0.176277	0.0388679	19	0.00337778
CMS_002_17b_Rb_S123_L004_ksize_15	CMS_002_45d_Rb_S186_L004_ksize_15	6177	24442	0.201737	0.0352068	24	0.00388538
CMS_002_17b_Rb_S123_L004_ksize_15	CMS_002_45e_Rb_S188_L004_ksize_15	5764	26419	0.179101	0.0384326	20	0.00346981
CMS_002_17b_Rb_S123_L004_ksize_15	CMS_002_45f_Rb_S189_L004_ksize_15	5906	19299	0.234319	0.0312402	19	0.00321707
CMS_002_17b_Rb_S123_L004_ksize_15	CMS_002_45g_Rb_S190_L004_ksize_15	5939	21431	0.216989	0.0332626	21	0.00353595
CMS_002_17b_Rb_S123_L004_ksize_15	CMS_002_46a_Rb_S191_L004_ksize_15	3958	25462	0.134534	0.0464197	24	0.00606367
CMS_002_17b_Rb_S123_L004_ksize_15	CMS_002_46b_Rb_S192_L004_ksize_15	3933	25306	0.134512	0.0464244	27	0.00686499
CMS_002_17b_Rb_S123_L004_ksize_15	CMS_002_47a_Rb_S193_L004_ksize_15	4010	25102	0.137744	0.0457503	27	0.00673317
CMS_002_17b_Rb_S123_L004_ksize_15	CMS_002_47b_Rb_S194_L004_ksize_15	3994	22749	0.149347	0.0434686	27	0.00676014
CMS_002_17b_Rb_S123_L004_ksize_15	CMS_002_47c_Rb_S195_L004_ksize_15	3946	25266	0.135081	0.0463043	29	0.00734921
CMS_002_17b_Rb_S123_L004_ksize_15	CMS_002_47d_Rb_S196_L004_ksize_15	3882	25117	0.133867	0.0465612	28	0.00721278
CMS_002_17b_Rb_S123_L004_ksize_15	CMS_002_47e_Rb_S197_L004_ksize_15	3881	23571	0.141374	0.0450139	28	0.00721464
CMS_002_17b_Rb_S123_L004_ksize_15	CMS_002_47f_Rb_S198_L004_ksize_15	4041	23677	0.14579	0.0441463	29	0.00717644
CMS_002_17b_Rb_S123_L004_ksize_15	CMS_002_47g_Rb_S200_L004_ksize_15	3966	25454	0.134806	0.0463623	29	0.00731215
CMS_002_17b_Rb_S123_L004_ksize_15	CMS_002_47h_Rb_S1_L004_ksize_15	4029	26066	0.133876	0.0465592	29	0.00719782
CMS_002_17b_Rb_S123_L004_ksize_15	CMS_002_47i_Rb_S2_L004_ksize_15	3998	22620	0.150199	0.0433091	28	0.0070035
CMS_002_17b_Rb_S123_L004_ksize_15	CMS_002_47j_Rb_S3_L004_ksize_15	3975	25515	0.134791	0.0463654	28	0.00704403
CMS_002_17b_Rb_S123_L004_ksize_15	CMS_002_49a_Rb_S4_L004_ksize_15	4050	23645	0.146236	0.0440604	28	0.00691358
CMS_002_17b_Rb_S123_L004_ksize_15	CMS_002_4a_Rb_S117_L004_ksize_15	3891	25309	0.133253	0.0466919	25	0.00642508
CMS_002_17b_Rb_S123_L004_ksize_15	CMS_002_50a_Rb_S5_L004_ksize_15	3995	21190	0.158626	0.0417836	27	0.00675845
CMS_002_17b_Rb_S123_L004_ksize_15	CMS_002_51a_Rb_S6_L004_ksize_15	4011	24879	0.138837	0.0455263	28	0.0069808
CMS_002_17b_Rb_S123_L004_ksize_15	CMS_002_54a_Rb_S8_L004_ksize_15	3592	22009	0.140307	0.0452281	21	0.00584633
CMS_002_17b_Rb_S123_L004_ksize_15	CMS_002_56a_Rb_S9_L004_ksize_15	4380	29523	0.129192	0.0475745	27	0.00616438
CMS_002_17b_Rb_S123_L004_ksize_15	CMS_002_57a_Rb_S10_L004_ksize_15	4067	24664	0.141554	0.0449779	28	0.00688468
CMS_002_17b_Rb_S123_L004_ksize_15	CMS_002_7a_Rb_S118_L004_ksize_15	4413	22759	0.16241	0.0411284	32	0.0072513
CMS_002_17b_Rb_S123_L004_ksize_15	CMS_002_RNA_A_S1_ksize_15	3898	32769	0.106308	0.0532031	23	0.00590046
CMS_002_17b_Rb_S123_L004_ksize_15	CMS_002_Water1_Rb_S127_L004_ksize_15	5812	92494	0.0591215	0.0707243	1	0.000172058
CMS_002_17b_Rb_S123_L004_ksize_15	CMS_002_Water2_Rb_S139_L004_ksize_15	567	91872	0.00613377	0.142158	7	0.0123457
CMS_002_17b_Rb_S123_L004_ksize_15	CMS_002_Water3_Rb_S151_L004_ksize_15	515	79671	0.00642257	0.140684	3	0.00582524
CMS_002_17b_Rb_S123_L004_ksize_15	CMS_002_Water4_Rb_S163_L004_ksize_15	529	95938	0.00548374	0.145751	6	0.0113422
CMS_002_17b_Rb_S123_L004_ksize_15	CMS_002_Water5_Rb_S175_L004_ksize_15	958	108491	0.00875294	0.130772	10	0.0104384
CMS_002_17b_Rb_S123_L004_ksize_15	CMS_002_Water6_Rb_S187_L004_ksize_15	585	48324	0.011961	0.120802	8	0.0136752
CMS_002_17b_Rb_S123_L004_ksize_15	CMS_002_Water7_Rb_S199_L004_ksize_15	2898	83090	0.0337024	0.0880705	13	0.00448585
CMS_002_17b_Rb_S123_L004_ksize_15	CMS_002_Water8_Rb_S11_L004_ksize_15	418	26474	0.0155437	0.112464	1	0.00239234
CMS_002_17b_Rb_S123_L004_ksize_15	CMS_003_RNA_A_S2_ksize_15	4522	31522	0.125458	0.0484138	32	0.00707651
CMS_002_17b_Rb_S123_L004_ksize_15	CMS_004_RNA_A_S2_ksize_15	3858	25223	0.132664	0.0468181	24	0.00622084
CMS_002_17b_Rb_S123_L004_ksize_15	CMS_005_RNA_A_S3_ksize_15	4545	35504	0.113486	0.051304	30	0.00660066
CMS_002_17b_Rb_S123_L004_ksize_15	CMS_006_RNA_A_S5_ksize_15	3891	25960	0.130347	0.0473203	30	0.0077101
CMS_002_17b_Rb_S123_L004_ksize_15	CMS_007_RNA_A_S12_ksize_15	3633	23427	0.134257	0.0464783	24	0.00660611
CMS_002_17b_Rb_S123_L004_ksize_15	CMS_008_RNA_A_S3_ksize_15	4148	23823	0.148296	0.0436669	27	0.00650916
CMS_002_17b_Rb_S123_L004_ksize_15	CMS_009_RNA_A_S13_ksize_15	3949	39935	0.0899872	0.0581002	26	0.00658395
CMS_002_17b_Rb_S123_L004_ksize_15	CMS_010_RNA_A_S1_ksize_15	3867	21264	0.153874	0.0426323	28	0.00724076
CMS_002_17b_Rb_S123_L004_ksize_15	CMS_011_RNA_A_S4_ksize_15	3934	33661	0.104642	0.0536641	30	0.00762583
CMS_002_17b_Rb_S123_L004_ksize_15	CMS_012_RNA_A_S4_ksize_15	5193	29326	0.150439	0.0432643	27	0.00519931
CMS_002_17b_Rb_S123_L004_ksize_15	CMS_013_RNA_A_S5_ksize_15	3864	29106	0.117197	0.0503733	30	0.00776398
CMS_002_17b_Rb_S123_L004_ksize_15	CMS_014_RNA_A_S5_ksize_15	4547	26609	0.145943	0.0441168	34	0.00747746
CMS_002_17b_Rb_S123_L004_ksize_15	CMS_015_RNA_A_S13_ksize_15	3816	22156	0.146927	0.0439276	26	0.00681342
CMS_002_17b_Rb_S123_L004_ksize_15	CMS_016_RNA_A_S6_ksize_15	4498	29297	0.133097	0.0467254	29	0.00644731
CMS_002_17b_Rb_S123_L004_ksize_15	CMS_017_RNA_A_S6_ksize_15	3801	23724	0.138093	0.0456786	27	0.00710339
CMS_002_17b_Rb_S123_L004_ksize_15	CMS_018_RNA_A_S14_ksize_15	3872	28199	0.120732	0.0495166	25	0.00645661
CMS_002_17b_Rb_S123_L004_ksize_15	CMS_019_RNA_A_S14_ksize_15	3821	22085	0.147495	0.0438192	27	0.00706621
CMS_002_17b_Rb_S123_L004_ksize_15	CMS_020_RNA_A_S15_ksize_15	3823	35825	0.0964235	0.0560617	28	0.00732409
CMS_002_17b_Rb_S123_L004_ksize_15	CMS_021_RNA_A_S16_ksize_15	3953	25886	0.132478	0.0468581	28	0.00708323
CMS_002_17b_Rb_S123_L004_ksize_15	CMS_022_RNA_A_S6_ksize_15	3831	28959	0.116834	0.0504629	25	0.00652571
CMS_002_17b_Rb_S123_L004_ksize_15	CMS_023_RNA_A_S17_ksize_15	3922	23608	0.142463	0.0447972	27	0.00688424
CMS_002_17b_Rb_S123_L004_ksize_15	CMS_024_RNA_A_S15_ksize_15	3562	30026	0.10605	0.053274	24	0.00673779
CMS_002_17b_Rb_S123_L004_ksize_15	CMS_025_RNA_A_S7_ksize_15	4194	24211	0.14765	0.0437897	28	0.0066762
CMS_002_17b_Rb_S123_L004_ksize_15	CMS_026_RNA_A_S18_ksize_15	4298	21556	0.166241	0.0404824	29	0.00674732
CMS_002_17b_Rb_S123_L004_ksize_15	CMS_027_RNA_A_S16_ksize_15	3520	30435	0.103667	0.0539376	21	0.00596591
CMS_002_17b_Rb_S123_L004_ksize_15	CMS_028_RNA_A_S17_ksize_15	3921	27296	0.125605	0.0483803	20	0.00510074
CMS_002_17b_Rb_S123_L004_ksize_15	CMS_029_RNA_A_S18_ksize_15	3661	47173	0.0720187	0.0647492	23	0.00628244
CMS_002_17b_Rb_S123_L004_ksize_15	CMS_030_RNA_A_S7_ksize_15	4089	31889	0.113653	0.0512615	31	0.00758132
CMS_002_17b_Rb_S123_L004_ksize_15	CMS_031_RNA_A_S19_ksize_15	3746	28778	0.115176	0.050876	24	0.00640683
CMS_002_17b_Rb_S123_L004_ksize_15	CMS_032_RNA_A_S7_ksize_15	3928	28019	0.122954	0.0489924	24	0.00610998
CMS_002_17b_Rb_S123_L004_ksize_15	CMS_033_RNA_A_S8_ksize_15	3985	28337	0.123291	0.0489137	28	0.00702635
CMS_002_17b_Rb_S123_L004_ksize_15	CMS_034_RNA_A_S19_ksize_15	4025	28445	0.123961	0.0487582	27	0.00670807
CMS_002_17b_Rb_S123_L004_ksize_15	CMS_035_RNA_A_S20_ksize_15	3571	29313	0.108594	0.0525834	22	0.00616074
CMS_002_17b_Rb_S123_L004_ksize_15	CMS_036_RNA_A_S20_ksize_15	4050	28119	0.125898	0.0483135	26	0.00641975
CMS_002_17b_Rb_S123_L004_ksize_15	CMS_037_RNA_A_S21_ksize_15	3859	24627	0.13547	0.0462227	27	0.00699663
CMS_002_17b_Rb_S123_L004_ksize_15	CMS_038_RNA_A_S22_ksize_15	3950	25064	0.136141	0.0460824	25	0.00632911
CMS_002_17b_Rb_S123_L004_ksize_15	CMS_039_RNA_A_S9_ksize_15	3972	21210	0.157732	0.0419411	24	0.0060423
CMS_002_17b_Rb_S123_L004_ksize_15	CMS_040_RNA_A_S21_ksize_15	3541	21151	0.143407	0.0446108	22	0.00621293
CMS_002_17b_Rb_S123_L004_ksize_15	CMS_041_RNA_A_S10_ksize_15	3859	26694	0.126305	0.048221	23	0.00596009
CMS_002_17b_Rb_S123_L004_ksize_15	CMS_042_RNA_A_S23_ksize_15	3949	22126	0.151448	0.043077	25	0.00633072
CMS_002_17b_Rb_S123_L004_ksize_15	CMS_043_RNA_A_S24_ksize_15	3980	26635	0.130002	0.0473961	23	0.00577889
CMS_002_17b_Rb_S123_L004_ksize_15	CMS_044_RNA_A_S25_ksize_15	3770	25799	0.127498	0.0479518	23	0.0061008
CMS_002_17b_Rb_S123_L004_ksize_15	CMS_045_RNA_A_S2_ksize_15	4117	31337	0.116122	0.0506395	30	0.00728686
CMS_002_17b_Rb_S123_L004_ksize_15	CMS_046_RNA_A_S3_ksize_15	3932	30566	0.113978	0.0511788	25	0.00635809
CMS_002_17b_Rb_S123_L004_ksize_15	CMS_047_RNA_A_S4_ksize_15	3676	32916	0.100459	0.0548576	25	0.00680087
CMS_002_17b_Rb_S123_L004_ksize_15	CMS_048_RNA_A_S5_ksize_15	3836	24403	0.135841	0.0461451	28	0.00729927
CMS_002_17b_Rb_S123_L004_ksize_15	CMS_049_RNA_A_S6_ksize_15	3996	29695	0.118607	0.0500282	28	0.00700701
CMS_002_17b_Rb_S123_L004_ksize_15	CMS_050_RNA_A_S23_ksize_15	3512	25470	0.121179	0.0494104	24	0.00683371
CMS_002_17b_Rb_S123_L004_ksize_15	CMS_051_RNA_A_S8_ksize_15	4202	34762	0.107843	0.0527853	27	0.00642551
CMS_002_17b_Rb_S123_L004_ksize_15	CMS_052_RNA_A_S7_ksize_15	3722	22334	0.142846	0.0447213	25	0.00671682
CMS_002_17b_Rb_S123_L004_ksize_15	CMS_053_RNA_A_S8_ksize_15	3817	22305	0.146122	0.0440823	25	0.00654965
CMS_002_17b_Rb_S123_L004_ksize_15	CMS_054_RNA_A_S11_ksize_15	3851	23172	0.142508	0.0447882	25	0.00649182
CMS_002_17b_Rb_S123_L004_ksize_15	CMS_055_RNA_A_S9_ksize_15	3814	21040	0.153456	0.0427083	29	0.00760357
CMS_002_17b_Rb_S123_L004_ksize_15	CMS_056_RNA_A_S10_ksize_15	3712	24395	0.132067	0.0469466	27	0.00727371
CMS_002_17b_Rb_S123_L004_ksize_15	CMS_057_RNA_A_S11_ksize_15	3708	29769	0.110763	0.0520086	26	0.00701187
CMS_002_17b_Rb_S123_L004_ksize_15	CMS_058_RNA_A_S9_ksize_15	4102	31308	0.115843	0.0507091	31	0.00755729
CMS_002_17b_Rb_S123_L004_ksize_15	CMS_059_RNA_A_S10_ksize_15	4250	42380	0.091143	0.0577227	30	0.00705882
CMS_002_17b_Rb_S123_L004_ksize_15	CMS_060_RNA_A_S12_ksize_15	4104	23236	0.15011	0.0433258	26	0.00633528
CMS_002_17b_Rb_S123_L004_ksize_15	CMS_water1_S11_ksize_15	890	18724	0.0453758	0.0788389	3	0.00337079
CMS_002_17b_Rb_S123_L004_ksize_15	CMS_water2_S24_ksize_15	3105	53124	0.0552206	0.0728071	19	0.00611916
CMS_002_17b_Rb_S123_L004_ksize_15	CMS_water3_Qiagen_S26_ksize_15	4876	38938	0.111289	0.051871	23	0.00471698
CMS_002_17b_Rb_S123_L004_ksize_15	CMS_water4_Zymo_S27_ksize_15	1256	71341	0.017301	0.109064	6	0.00477707
CMS_002_17b_Rb_S123_L004_ksize_15	CMS_water5_RNA_A_S12_ksize_15	1553	31396	0.0471334	0.0776671	9	0.00579523
CMS_002_17c_Rb_S124_L004_ksize_15	CMS_002_17d_Rb_S125_L004_ksize_15	13096	17298	0.430875	0.0163573	2	0.000152718
CMS_002_17c_Rb_S124_L004_ksize_15	CMS_002_17e_Rb_S126_L004_ksize_15	8388	16951	0.331031	0.0225274	3	0.000357654
CMS_002_17c_Rb_S124_L004_ksize_15	CMS_002_18a_Rb_S128_L004_ksize_15	10883	13843	0.440144	0.015879	7	0.000643205
CMS_002_17c_Rb_S124_L004_ksize_15	CMS_002_18b_Rb_S129_L004_ksize_15	13406	12945	0.508747	0.0127076	8	0.000596748
CMS_002_17c_Rb_S124_L004_ksize_15	CMS_002_19a_Rb_S130_L004_ksize_15	12073	13463	0.472784	0.0142943	20	0.00165659
CMS_002_17c_Rb_S124_L004_ksize_15	CMS_002_1a_Rb_S116_L004_ksize_15	4082	29989	0.119809	0.0497377	28	0.00685938
CMS_002_17c_Rb_S124_L004_ksize_15	CMS_002_20a_Rb_S131_L004_ksize_15	4370	24727	0.150187	0.0433113	31	0.00709382
CMS_002_17c_Rb_S124_L004_ksize_15	CMS_002_20b_Rb_S132_L004_ksize_15	4263	25457	0.143439	0.0446045	29	0.00680272
CMS_002_17c_Rb_S124_L004_ksize_15	CMS_002_20c_Rb_S133_L004_ksize_15	4387	25170	0.148425	0.0436426	31	0.00706633
CMS_002_17c_Rb_S124_L004_ksize_15	CMS_002_20d_Rb_S134_L004_ksize_15	4205	26217	0.138222	0.045652	26	0.00618312
CMS_002_17c_Rb_S124_L004_ksize_15	CMS_002_20e_Rb_S135_L004_ksize_15	4228	26347	0.138283	0.0456396	28	0.00662252
CMS_002_17c_Rb_S124_L004_ksize_15	CMS_002_21a_Rb_S136_L004_ksize_15	4267	27133	0.135892	0.0461344	34	0.00796813
CMS_002_17c_Rb_S124_L004_ksize_15	CMS_002_22a_Rb_S137_L004_ksize_15	4142	27041	0.132829	0.0467827	29	0.00700145
CMS_002_17c_Rb_S124_L004_ksize_15	CMS_002_23a_Rb_S138_L004_ksize_15	4115	27027	0.132137	0.0469316	31	0.00753341
CMS_002_17c_Rb_S124_L004_ksize_15	CMS_002_25a_Rb_S140_L004_ksize_15	7931	17727	0.309104	0.0242023	1	0.000126087
CMS_002_17c_Rb_S124_L004_ksize_15	CMS_002_25b_Rb_S141_L004_ksize_15	9107	16568	0.354703	0.020868	1	0.000109806
CMS_002_17c_Rb_S124_L004_ksize_15	CMS_002_25c_Rb_S142_L004_ksize_15	8797	19542	0.31042	0.0240977	1	0.000113675
CMS_002_17c_Rb_S124_L004_ksize_15	CMS_002_25d_Rb_S143_L004_ksize_15	9581	16337	0.369666	0.0198895	1	0.000104373
CMS_002_17c_Rb_S124_L004_ksize_15	CMS_002_25e_Rb_S144_L004_ksize_15	9568	17707	0.350797	0.0211321	4	0.00041806
CMS_002_17c_Rb_S124_L004_ksize_15	CMS_002_25f_Rb_S145_L004_ksize_15	8913	18830	0.32127	0.0232555	2	0.000224391
CMS_002_17c_Rb_S124_L004_ksize_15	CMS_002_26a_Rb_S146_L004_ksize_15	6615	21839	0.23248	0.0314461	21	0.0031746
CMS_002_17c_Rb_S124_L004_ksize_15	CMS_002_26b_Rb_S147_L004_ksize_15	6497	21725	0.23021	0.0317032	21	0.00323226
CMS_002_17c_Rb_S124_L004_ksize_15	CMS_002_26c_Rb_S148_L004_ksize_15	6609	26496	0.199638	0.0354879	20	0.00302618
CMS_002_17c_Rb_S124_L004_ksize_15	CMS_002_26d_Rb_S149_L004_ksize_15	5940	24193	0.197126	0.0358287	20	0.003367
CMS_002_17c_Rb_S124_L004_ksize_15	CMS_002_26e_Rb_S150_L004_ksize_15	7092	28152	0.201226	0.0352749	23	0.00324309
CMS_002_17c_Rb_S124_L004_ksize_15	CMS_002_27a_Rb_S152_L004_ksize_15	3930	28059	0.122855	0.0490155	25	0.00636132
CMS_002_17c_Rb_S124_L004_ksize_15	CMS_002_27b_Rb_S153_L004_ksize_15	4042	33351	0.108095	0.0527174	27	0.00667986
CMS_002_17c_Rb_S124_L004_ksize_15	CMS_002_28a_Rb_S154_L004_ksize_15	3872	25644	0.131183	0.047138	29	0.00748967
CMS_002_17c_Rb_S124_L004_ksize_15	CMS_002_28b_Rb_S155_L004_ksize_15	4049	27212	0.129522	0.0475016	31	0.00765621
CMS_002_17c_Rb_S124_L004_ksize_15	CMS_002_28c_Rb_S156_L004_ksize_15	4109	28428	0.126287	0.0482251	30	0.00730105
CMS_002_17c_Rb_S124_L004_ksize_15	CMS_002_28d_Rb_S157_L004_ksize_15	4069	27153	0.130325	0.0473253	31	0.00761858
CMS_002_17c_Rb_S124_L004_ksize_15	CMS_002_28e_Rb_S158_L004_ksize_15	4013	37475	0.0967268	0.0559693	28	0.00697732
CMS_002_17c_Rb_S124_L004_ksize_15	CMS_002_29a_Rb_S159_L004_ksize_15	4227	30862	0.120465	0.0495804	27	0.00638751
CMS_002_17c_Rb_S124_L004_ksize_15	CMS_002_29b_Rb_S160_L004_ksize_15	3916	28083	0.122379	0.049127	26	0.00663943
CMS_002_17c_Rb_S124_L004_ksize_15	CMS_002_29c_Rb_S161_L004_ksize_15	3996	28771	0.121952	0.0492274	27	0.00675676
CMS_002_17c_Rb_S124_L004_ksize_15	CMS_002_29d_Rb_S162_L004_ksize_15	4138	32216	0.113825	0.0512176	28	0.00676655
CMS_002_17c_Rb_S124_L004_ksize_15	CMS_002_29e_Rb_S164_L004_ksize_15	4023	28674	0.123039	0.0489725	27	0.00671141
CMS_002_17c_Rb_S124_L004_ksize_15	CMS_002_31a_Rb_S165_L004_ksize_15	4681	34947	0.118124	0.0501461	30	0.00640889
CMS_002_17c_Rb_S124_L004_ksize_15	CMS_002_32a_Rb_S166_L004_ksize_15	4720	31790	0.12928	0.0475552	32	0.00677966
CMS_002_17c_Rb_S124_L004_ksize_15	CMS_002_33a_Rb_S167_L004_ksize_15	4295	30601	0.12308	0.0489629	29	0.00675204
CMS_002_17c_Rb_S124_L004_ksize_15	CMS_002_34a_Rb_S168_L004_ksize_15	4300	28409	0.131462	0.0470774	31	0.0072093
CMS_002_17c_Rb_S124_L004_ksize_15	CMS_002_35a_Rb_S169_L004_ksize_15	4562	37778	0.107747	0.0528114	31	0.00679527
CMS_002_17c_Rb_S124_L004_ksize_15	CMS_002_36a_Rb_S170_L004_ksize_15	4875	29243	0.142886	0.0447134	29	0.00594872
CMS_002_17c_Rb_S124_L004_ksize_15	CMS_002_37a_Rb_S171_L004_ksize_15	4293	30171	0.124565	0.0486187	32	0.00745399
CMS_002_17c_Rb_S124_L004_ksize_15	CMS_002_38a_Rb_S172_L004_ksize_15	4220	34080	0.110183	0.052161	27	0.0063981
CMS_002_17c_Rb_S124_L004_ksize_15	CMS_002_39a_Rb_S173_L004_ksize_15	4442	29247	0.131853	0.0469928	29	0.00652859
CMS_002_17c_Rb_S124_L004_ksize_15	CMS_002_40a_Rb_S174_L004_ksize_15	4661	33623	0.121748	0.0492756	29	0.00622184
CMS_002_17c_Rb_S124_L004_ksize_15	CMS_002_41a_Rb_S176_L004_ksize_15	4594	31449	0.127459	0.0479607	32	0.00696561
CMS_002_17c_Rb_S124_L004_ksize_15	CMS_002_42a_Rb_S177_L004_ksize_15	3707	25519	0.126839	0.0481002	23	0.00620448
CMS_002_17c_Rb_S124_L004_ksize_15	CMS_002_44a_Rb_S178_L004_ksize_15	8653	20308	0.298781	0.0250427	1	0.000115567
CMS_002_17c_Rb_S124_L004_ksize_15	CMS_002_44b_Rb_S179_L004_ksize_15	8205	17829	0.315165	0.023725	1	0.000121877
CMS_002_17c_Rb_S124_L004_ksize_15	CMS_002_44c_Rb_S180_L004_ksize_15	8646	17360	0.332462	0.022423	2	0.000231321
CMS_002_17c_Rb_S124_L004_ksize_15	CMS_002_44d_Rb_S181_L004_ksize_15	9602	21242	0.311309	0.0240274	2	0.00020829
CMS_002_17c_Rb_S124_L004_ksize_15	CMS_002_44e_Rb_S182_L004_ksize_15	8515	19856	0.30013	0.0249308	2	0.00023488
CMS_002_17c_Rb_S124_L004_ksize_15	CMS_002_45a_Rb_S183_L004_ksize_15	6462	26287	0.197319	0.0358023	23	0.00355927
CMS_002_17c_Rb_S124_L004_ksize_15	CMS_002_45b_Rb_S184_L004_ksize_15	7495	23303	0.24336	0.0302543	21	0.00280187
CMS_002_17c_Rb_S124_L004_ksize_15	CMS_002_45c_Rb_S185_L004_ksize_15	6116	27838	0.180126	0.0382765	19	0.00310661
CMS_002_17c_Rb_S124_L004_ksize_15	CMS_002_45d_Rb_S186_L004_ksize_15	6383	26565	0.19373	0.0362977	27	0.00422999
CMS_002_17c_Rb_S124_L004_ksize_15	CMS_002_45e_Rb_S188_L004_ksize_15	6080	28322	0.176734	0.038797	20	0.00328947
CMS_002_17c_Rb_S124_L004_ksize_15	CMS_002_45f_Rb_S189_L004_ksize_15	6292	21062	0.230021	0.0317248	19	0.00301971
CMS_002_17c_Rb_S124_L004_ksize_15	CMS_002_45g_Rb_S190_L004_ksize_15	5991	23862	0.200683	0.0353474	20	0.00333834
CMS_002_17c_Rb_S124_L004_ksize_15	CMS_002_46a_Rb_S191_L004_ksize_15	3973	27967	0.124389	0.0486591	25	0.00629247
CMS_002_17c_Rb_S124_L004_ksize_15	CMS_002_46b_Rb_S192_L004_ksize_15	3945	27817	0.124205	0.0487016	30	0.00760456
CMS_002_17c_Rb_S124_L004_ksize_15	CMS_002_47a_Rb_S193_L004_ksize_15	4112	27433	0.130353	0.047319	30	0.00729572
CMS_002_17c_Rb_S124_L004_ksize_15	CMS_002_47b_Rb_S194_L004_ksize_15	4213	24846	0.144981	0.044303	28	0.0066461
CMS_002_17c_Rb_S124_L004_ksize_15	CMS_002_47c_Rb_S195_L004_ksize_15	4043	27607	0.127741	0.0478974	30	0.00742023
CMS_002_17c_Rb_S124_L004_ksize_15	CMS_002_47d_Rb_S196_L004_ksize_15	3999	27418	0.127288	0.0479991	28	0.00700175
CMS_002_17c_Rb_S124_L004_ksize_15	CMS_002_47e_Rb_S197_L004_ksize_15	3841	26186	0.127918	0.0478578	30	0.00781047
CMS_002_17c_Rb_S124_L004_ksize_15	CMS_002_47f_Rb_S198_L004_ksize_15	4108	26078	0.13609	0.0460931	29	0.0070594
CMS_002_17c_Rb_S124_L004_ksize_15	CMS_002_47g_Rb_S200_L004_ksize_15	3945	28031	0.123374	0.0488944	31	0.00785805
CMS_002_17c_Rb_S124_L004_ksize_15	CMS_002_47h_Rb_S1_L004_ksize_15	4166	28327	0.128212	0.0477921	30	0.00720115
CMS_002_17c_Rb_S124_L004_ksize_15	CMS_002_47i_Rb_S2_L004_ksize_15	3997	25157	0.1371	0.0458833	28	0.00700525
CMS_002_17c_Rb_S124_L004_ksize_15	CMS_002_47j_Rb_S3_L004_ksize_15	4117	27766	0.129128	0.0475886	29	0.00704396
CMS_002_17c_Rb_S124_L004_ksize_15	CMS_002_49a_Rb_S4_L004_ksize_15	4173	25934	0.138606	0.0455735	32	0.00766834
CMS_002_17c_Rb_S124_L004_ksize_15	CMS_002_4a_Rb_S117_L004_ksize_15	3996	27634	0.126336	0.048214	26	0.00650651
CMS_002_17c_Rb_S124_L004_ksize_15	CMS_002_50a_Rb_S5_L004_ksize_15	3946	23823	0.142101	0.044869	27	0.00684237
CMS_002_17c_Rb_S124_L004_ksize_15	CMS_002_51a_Rb_S6_L004_ksize_15	3986	27464	0.126741	0.0481224	28	0.00702459
CMS_002_17c_Rb_S124_L004_ksize_15	CMS_002_54a_Rb_S8_L004_ksize_15	3619	24490	0.128749	0.0476727	21	0.00580271
CMS_002_17c_Rb_S124_L004_ksize_15	CMS_002_56a_Rb_S9_L004_ksize_15	4717	31384	0.130661	0.0472517	31	0.00657197
CMS_002_17c_Rb_S124_L004_ksize_15	CMS_002_57a_Rb_S10_L004_ksize_15	4052	27229	0.129535	0.0474987	31	0.00765054
CMS_002_17c_Rb_S124_L004_ksize_15	CMS_002_7a_Rb_S118_L004_ksize_15	4552	25016	0.15395	0.0426184	36	0.00790861
CMS_002_17c_Rb_S124_L004_ksize_15	CMS_002_RNA_A_S1_ksize_15	3893	35314	0.0992935	0.0551999	24	0.00616491
CMS_002_17c_Rb_S124_L004_ksize_15	CMS_002_Water1_Rb_S127_L004_ksize_15	6604	93445	0.0660077	0.0673793	0	0
CMS_002_17c_Rb_S124_L004_ksize_15	CMS_002_Water2_Rb_S139_L004_ksize_15	1359	92823	0.0144295	0.114828	7	0.00515085
CMS_002_17c_Rb_S124_L004_ksize_15	CMS_002_Water3_Rb_S151_L004_ksize_15	1312	80612	0.0160148	0.111515	3	0.00228659
CMS_002_17c_Rb_S124_L004_ksize_15	CMS_002_Water4_Rb_S163_L004_ksize_15	1320	96891	0.0134404	0.117087	6	0.00454545
CMS_002_17c_Rb_S124_L004_ksize_15	CMS_002_Water5_Rb_S175_L004_ksize_15	1750	109442	0.0157385	0.112068	10	0.00571429
CMS_002_17c_Rb_S124_L004_ksize_15	CMS_002_Water6_Rb_S187_L004_ksize_15	1377	49275	0.0271855	0.0947983	8	0.00580973
CMS_002_17c_Rb_S124_L004_ksize_15	CMS_002_Water7_Rb_S199_L004_ksize_15	3690	84041	0.0420604	0.0811839	13	0.00352304
CMS_002_17c_Rb_S124_L004_ksize_15	CMS_002_Water8_Rb_S11_L004_ksize_15	1196	27453	0.0417467	0.0814157	1	0.00083612
CMS_002_17c_Rb_S124_L004_ksize_15	CMS_003_RNA_A_S2_ksize_15	4627	33847	0.120263	0.0496287	35	0.0075643
CMS_002_17c_Rb_S124_L004_ksize_15	CMS_004_RNA_A_S2_ksize_15	3863	27748	0.122204	0.049168	24	0.00621279
CMS_002_17c_Rb_S124_L004_ksize_15	CMS_005_RNA_A_S3_ksize_15	4710	37709	0.111035	0.0519372	34	0.00721868
CMS_002_17c_Rb_S124_L004_ksize_15	CMS_006_RNA_A_S5_ksize_15	3899	28479	0.120421	0.0495909	30	0.00769428
CMS_002_17c_Rb_S124_L004_ksize_15	CMS_007_RNA_A_S12_ksize_15	3604	26020	0.121658	0.0492968	26	0.00721421
CMS_002_17c_Rb_S124_L004_ksize_15	CMS_008_RNA_A_S3_ksize_15	4119	26416	0.134894	0.0463437	29	0.00704054
CMS_002_17c_Rb_S124_L004_ksize_15	CMS_009_RNA_A_S13_ksize_15	3913	42542	0.0842321	0.0600614	27	0.00690008
CMS_002_17c_Rb_S124_L004_ksize_15	CMS_010_RNA_A_S1_ksize_15	3868	23797	0.139816	0.0453274	30	0.00775595
CMS_002_17c_Rb_S124_L004_ksize_15	CMS_011_RNA_A_S4_ksize_15	3967	36130	0.0989351	0.055306	30	0.00756239
CMS_002_17c_Rb_S124_L004_ksize_15	CMS_012_RNA_A_S4_ksize_15	5321	31605	0.144099	0.044475	31	0.00582597
CMS_002_17c_Rb_S124_L004_ksize_15	CMS_013_RNA_A_S5_ksize_15	3847	31675	0.108299	0.0526625	29	0.00753834
CMS_002_17c_Rb_S124_L004_ksize_15	CMS_014_RNA_A_S5_ksize_15	4684	28870	0.139596	0.0453719	35	0.00747225
CMS_002_17c_Rb_S124_L004_ksize_15	CMS_015_RNA_A_S13_ksize_15	3856	24611	0.135455	0.0462259	26	0.00674274
CMS_002_17c_Rb_S124_L004_ksize_15	CMS_016_RNA_A_S6_ksize_15	4571	31686	0.126072	0.0482738	32	0.00700066
CMS_002_17c_Rb_S124_L004_ksize_15	CMS_017_RNA_A_S6_ksize_15	3767	26327	0.125174	0.0484786	27	0.00716751
CMS_002_17c_Rb_S124_L004_ksize_15	CMS_018_RNA_A_S14_ksize_15	3905	30668	0.112949	0.0514413	27	0.00691421
CMS_002_17c_Rb_S124_L004_ksize_15	CMS_019_RNA_A_S14_ksize_15	3798	24666	0.133432	0.0466538	28	0.0073723
CMS_002_17c_Rb_S124_L004_ksize_15	CMS_020_RNA_A_S15_ksize_15	3835	38336	0.0909393	0.0577889	28	0.00730117
CMS_002_17c_Rb_S124_L004_ksize_15	CMS_021_RNA_A_S16_ksize_15	3947	28433	0.121896	0.0492406	28	0.007094
CMS_002_17c_Rb_S124_L004_ksize_15	CMS_022_RNA_A_S6_ksize_15	3810	31536	0.107792	0.0527993	26	0.00682415
CMS_002_17c_Rb_S124_L004_ksize_15	CMS_023_RNA_A_S17_ksize_15	3883	26221	0.128986	0.0476201	27	0.00695339
CMS_002_17c_Rb_S124_L004_ksize_15	CMS_024_RNA_A_S15_ksize_15	3540	32605	0.0979389	0.0556032	24	0.00677966
CMS_002_17c_Rb_S124_L004_ksize_15	CMS_025_RNA_A_S7_ksize_15	4302	26530	0.13953	0.0453852	31	0.00720595
CMS_002_17c_Rb_S124_L004_ksize_15	CMS_026_RNA_A_S18_ksize_15	4317	24053	0.152168	0.0429442	31	0.00718091
CMS_002_17c_Rb_S124_L004_ksize_15	CMS_027_RNA_A_S16_ksize_15	3545	32920	0.0972165	0.0558208	21	0.00592384
CMS_002_17c_Rb_S124_L004_ksize_15	CMS_028_RNA_A_S17_ksize_15	3940	29793	0.1168	0.0504715	21	0.00532995
CMS_002_17c_Rb_S124_L004_ksize_15	CMS_029_RNA_A_S18_ksize_15	3698	49634	0.0693392	0.0658916	22	0.00594916
CMS_002_17c_Rb_S124_L004_ksize_15	CMS_030_RNA_A_S7_ksize_15	4079	34444	0.105885	0.0533194	33	0.00809022
CMS_002_17c_Rb_S124_L004_ksize_15	CMS_031_RNA_A_S19_ksize_15	3783	31239	0.108018	0.0527382	26	0.00687285
CMS_002_17c_Rb_S124_L004_ksize_15	CMS_032_RNA_A_S7_ksize_15	3962	30486	0.115014	0.0509168	25	0.00630994
CMS_002_17c_Rb_S124_L004_ksize_15	CMS_033_RNA_A_S8_ksize_15	4005	30832	0.114964	0.0509294	30	0.00749064
CMS_002_17c_Rb_S124_L004_ksize_15	CMS_034_RNA_A_S19_ksize_15	4081	30868	0.11677	0.0504788	30	0.00735114
CMS_002_17c_Rb_S124_L004_ksize_15	CMS_035_RNA_A_S20_ksize_15	3569	31852	0.100759	0.0547701	22	0.00616419
CMS_002_17c_Rb_S124_L004_ksize_15	CMS_036_RNA_A_S20_ksize_15	4086	30582	0.117861	0.0502103	27	0.00660793
CMS_002_17c_Rb_S124_L004_ksize_15	CMS_037_RNA_A_S21_ksize_15	3866	27148	0.124653	0.0485983	28	0.00724263
CMS_002_17c_Rb_S124_L004_ksize_15	CMS_038_RNA_A_S22_ksize_15	3964	27571	0.125702	0.0483582	27	0.0068113
CMS_002_17c_Rb_S124_L004_ksize_15	CMS_039_RNA_A_S9_ksize_15	3912	23865	0.140836	0.0451217	24	0.00613497
CMS_002_17c_Rb_S124_L004_ksize_15	CMS_040_RNA_A_S21_ksize_15	3481	23806	0.12757	0.0479358	23	0.0066073
CMS_002_17c_Rb_S124_L004_ksize_15	CMS_041_RNA_A_S10_ksize_15	3895	29157	0.117845	0.0502143	26	0.00667522
CMS_002_17c_Rb_S124_L004_ksize_15	CMS_042_RNA_A_S23_ksize_15	3953	24653	0.138188	0.0456591	24	0.00607134
CMS_002_17c_Rb_S124_L004_ksize_15	CMS_043_RNA_A_S24_ksize_15	4089	28952	0.123755	0.0488057	26	0.00635852
CMS_002_17c_Rb_S124_L004_ksize_15	CMS_044_RNA_A_S25_ksize_15	3741	28392	0.116422	0.0505649	24	0.0064154
CMS_002_17c_Rb_S124_L004_ksize_15	CMS_045_RNA_A_S2_ksize_15	4331	33444	0.114653	0.0510079	31	0.0071577
CMS_002_17c_Rb_S124_L004_ksize_15	CMS_046_RNA_A_S3_ksize_15	3925	33115	0.105967	0.0532969	24	0.00611465
CMS_002_17c_Rb_S124_L004_ksize_15	CMS_047_RNA_A_S4_ksize_15	3674	35455	0.0938946	0.0568445	24	0.00653239
CMS_002_17c_Rb_S124_L004_ksize_15	CMS_048_RNA_A_S5_ksize_15	3880	26850	0.126261	0.048231	28	0.00721649
CMS_002_17c_Rb_S124_L004_ksize_15	CMS_049_RNA_A_S6_ksize_15	4037	32148	0.111566	0.0517989	28	0.00693584
CMS_002_17c_Rb_S124_L004_ksize_15	CMS_050_RNA_A_S23_ksize_15	3499	28031	0.110974	0.0519533	24	0.0068591
CMS_002_17c_Rb_S124_L004_ksize_15	CMS_051_RNA_A_S8_ksize_15	4316	37069	0.104289	0.0537627	30	0.00695088
CMS_002_17c_Rb_S124_L004_ksize_15	CMS_052_RNA_A_S7_ksize_15	3737	24839	0.130774	0.0472271	26	0.00695745
CMS_002_17c_Rb_S124_L004_ksize_15	CMS_053_RNA_A_S8_ksize_15	3801	24872	0.132564	0.0468396	26	0.00684031
CMS_002_17c_Rb_S124_L004_ksize_15	CMS_054_RNA_A_S11_ksize_15	3917	25575	0.132816	0.0467856	27	0.00689303
CMS_002_17c_Rb_S124_L004_ksize_15	CMS_055_RNA_A_S9_ksize_15	3824	23555	0.139669	0.0453571	30	0.00784519
CMS_002_17c_Rb_S124_L004_ksize_15	CMS_056_RNA_A_S10_ksize_15	3677	27000	0.119862	0.049725	27	0.00734294
CMS_002_17c_Rb_S124_L004_ksize_15	CMS_057_RNA_A_S11_ksize_15	3727	32266	0.103548	0.0539711	26	0.00697612
CMS_002_17c_Rb_S124_L004_ksize_15	CMS_058_RNA_A_S9_ksize_15	4156	33735	0.109683	0.0522932	31	0.0074591
CMS_002_17c_Rb_S124_L004_ksize_15	CMS_059_RNA_A_S10_ksize_15	4387	44641	0.0894795	0.0582677	35	0.00797812
CMS_002_17c_Rb_S124_L004_ksize_15	CMS_060_RNA_A_S12_ksize_15	4170	25639	0.139891	0.0453122	28	0.00671463
CMS_002_17c_Rb_S124_L004_ksize_15	CMS_water1_S11_ksize_15	1338	20363	0.0616561	0.0694473	3	0.00224215
CMS_002_17c_Rb_S124_L004_ksize_15	CMS_water2_S24_ksize_15	3902	54065	0.0673142	0.0667865	19	0.0048693
CMS_002_17c_Rb_S124_L004_ksize_15	CMS_water3_Qiagen_S26_ksize_15	5692	39841	0.125008	0.0485167	23	0.00404076
CMS_002_17c_Rb_S124_L004_ksize_15	CMS_water4_Zymo_S27_ksize_15	2053	72282	0.0276182	0.0943025	6	0.00292255
CMS_002_17c_Rb_S124_L004_ksize_15	CMS_water5_RNA_A_S12_ksize_15	2351	32335	0.0677795	0.0665784	9	0.00382816
CMS_002_17d_Rb_S125_L004_ksize_15	CMS_002_17e_Rb_S126_L004_ksize_15	8559	18979	0.310807	0.0240671	0	0
CMS_002_17d_Rb_S125_L004_ksize_15	CMS_002_18a_Rb_S128_L004_ksize_15	9830	18319	0.349213	0.0212402	7	0.000712106
CMS_002_17d_Rb_S125_L004_ksize_15	CMS_002_18b_Rb_S129_L004_ksize_15	13141	15845	0.453357	0.0152195	6	0.000456586
CMS_002_17d_Rb_S125_L004_ksize_15	CMS_002_19a_Rb_S130_L004_ksize_15	11863	16253	0.421931	0.0168317	19	0.00160162
CMS_002_17d_Rb_S125_L004_ksize_15	CMS_002_1a_Rb_S116_L004_ksize_15	3982	32559	0.108973	0.0524819	29	0.00728277
CMS_002_17d_Rb_S125_L004_ksize_15	CMS_002_20a_Rb_S131_L004_ksize_15	4216	27405	0.133329	0.0466757	32	0.00759013
CMS_002_17d_Rb_S125_L004_ksize_15	CMS_002_20b_Rb_S132_L004_ksize_15	4188	27977	0.130204	0.0473518	30	0.00716332
CMS_002_17d_Rb_S125_L004_ksize_15	CMS_002_20c_Rb_S133_L004_ksize_15	4271	27772	0.13329	0.0466841	31	0.00725825
CMS_002_17d_Rb_S125_L004_ksize_15	CMS_002_20d_Rb_S134_L004_ksize_15	4147	28703	0.12624	0.0482356	27	0.00651073
CMS_002_17d_Rb_S125_L004_ksize_15	CMS_002_20e_Rb_S135_L004_ksize_15	4205	28763	0.127548	0.0479407	28	0.00665874
CMS_002_17d_Rb_S125_L004_ksize_15	CMS_002_21a_Rb_S136_L004_ksize_15	4313	29411	0.127891	0.0478638	30	0.00695572
CMS_002_17d_Rb_S125_L004_ksize_15	CMS_002_22a_Rb_S137_L004_ksize_15	4103	29489	0.122142	0.0491826	26	0.00633683
CMS_002_17d_Rb_S125_L004_ksize_15	CMS_002_23a_Rb_S138_L004_ksize_15	3974	29679	0.118088	0.0501549	27	0.00679416
CMS_002_17d_Rb_S125_L004_ksize_15	CMS_002_25a_Rb_S140_L004_ksize_15	7914	20131	0.282189	0.0264709	1	0.000126358
CMS_002_17d_Rb_S125_L004_ksize_15	CMS_002_25b_Rb_S141_L004_ksize_15	8569	20014	0.299794	0.0249587	1	0.0001167
CMS_002_17d_Rb_S125_L004_ksize_15	CMS_002_25c_Rb_S142_L004_ksize_15	8911	21684	0.291257	0.025678	1	0.000112221
CMS_002_17d_Rb_S125_L004_ksize_15	CMS_002_25d_Rb_S143_L004_ksize_15	8855	20159	0.305197	0.0245162	2	0.000225861
CMS_002_17d_Rb_S125_L004_ksize_15	CMS_002_25e_Rb_S144_L004_ksize_15	9117	20979	0.302931	0.0247007	2	0.00021937
CMS_002_17d_Rb_S125_L004_ksize_15	CMS_002_25f_Rb_S145_L004_ksize_15	8679	21668	0.285992	0.0261347	2	0.000230441
CMS_002_17d_Rb_S125_L004_ksize_15	CMS_002_26a_Rb_S146_L004_ksize_15	6173	25093	0.197435	0.0357865	19	0.00307792
CMS_002_17d_Rb_S125_L004_ksize_15	CMS_002_26b_Rb_S147_L004_ksize_15	6153	24783	0.198894	0.0355882	19	0.00308792
CMS_002_17d_Rb_S125_L004_ksize_15	CMS_002_26c_Rb_S148_L004_ksize_15	6278	29528	0.175334	0.0390151	19	0.00302644
CMS_002_17d_Rb_S125_L004_ksize_15	CMS_002_26d_Rb_S149_L004_ksize_15	5920	26603	0.182025	0.0379901	19	0.00320946
CMS_002_17d_Rb_S125_L004_ksize_15	CMS_002_26e_Rb_S150_L004_ksize_15	6393	31920	0.166862	0.0403793	21	0.00328484
CMS_002_17d_Rb_S125_L004_ksize_15	CMS_002_27a_Rb_S152_L004_ksize_15	3867	30555	0.112341	0.0515979	23	0.00594776
CMS_002_17d_Rb_S125_L004_ksize_15	CMS_002_27b_Rb_S153_L004_ksize_15	4077	35651	0.102623	0.0542335	25	0.00613196
CMS_002_17d_Rb_S125_L004_ksize_15	CMS_002_28a_Rb_S154_L004_ksize_15	3868	28022	0.121292	0.0493835	28	0.00723888
CMS_002_17d_Rb_S125_L004_ksize_15	CMS_002_28b_Rb_S155_L004_ksize_15	3984	29712	0.118234	0.0501192	29	0.00727912
CMS_002_17d_Rb_S125_L004_ksize_15	CMS_002_28c_Rb_S156_L004_ksize_15	4003	31010	0.114329	0.0510897	28	0.00699475
CMS_002_17d_Rb_S125_L004_ksize_15	CMS_002_28d_Rb_S157_L004_ksize_15	3952	29757	0.117239	0.0503631	29	0.00733806
CMS_002_17d_Rb_S125_L004_ksize_15	CMS_002_28e_Rb_S158_L004_ksize_15	3985	39901	0.0908034	0.0578331	27	0.00677541
CMS_002_17d_Rb_S125_L004_ksize_15	CMS_002_29a_Rb_S159_L004_ksize_15	4298	33090	0.114957	0.0509312	29	0.00674732
CMS_002_17d_Rb_S125_L004_ksize_15	CMS_002_29b_Rb_S160_L004_ksize_15	3978	30329	0.115953	0.0506817	26	0.00653595
CMS_002_17d_Rb_S125_L004_ksize_15	CMS_002_29c_Rb_S161_L004_ksize_15	4004	31125	0.11398	0.0511782	26	0.00649351
CMS_002_17d_Rb_S125_L004_ksize_15	CMS_002_29d_Rb_S162_L004_ksize_15	4095	34672	0.105631	0.0533894	27	0.00659341
CMS_002_17d_Rb_S125_L004_ksize_15	CMS_002_29e_Rb_S164_L004_ksize_15	3825	31440	0.108464	0.0526181	25	0.00653595
CMS_002_17d_Rb_S125_L004_ksize_15	CMS_002_31a_Rb_S165_L004_ksize_15	4228	38223	0.0995972	0.0551103	28	0.00662252
CMS_002_17d_Rb_S125_L004_ksize_15	CMS_002_32a_Rb_S166_L004_ksize_15	4233	35134	0.107527	0.0528709	35	0.00826837
CMS_002_17d_Rb_S125_L004_ksize_15	CMS_002_33a_Rb_S167_L004_ksize_15	4091	33379	0.109181	0.0524266	28	0.00684429
CMS_002_17d_Rb_S125_L004_ksize_15	CMS_002_34a_Rb_S168_L004_ksize_15	4086	31207	0.115774	0.0507264	30	0.00734214
CMS_002_17d_Rb_S125_L004_ksize_15	CMS_002_35a_Rb_S169_L004_ksize_15	4226	40820	0.0938152	0.0568695	29	0.00686228
CMS_002_17d_Rb_S125_L004_ksize_15	CMS_002_36a_Rb_S170_L004_ksize_15	4211	32941	0.113345	0.05134	28	0.00664925
CMS_002_17d_Rb_S125_L004_ksize_15	CMS_002_37a_Rb_S171_L004_ksize_15	4206	32715	0.113919	0.0511937	33	0.00784593
CMS_002_17d_Rb_S125_L004_ksize_15	CMS_002_38a_Rb_S172_L004_ksize_15	4341	36208	0.107056	0.0529988	29	0.00668049
CMS_002_17d_Rb_S125_L004_ksize_15	CMS_002_39a_Rb_S173_L004_ksize_15	4108	32285	0.112879	0.0514595	28	0.00681597
CMS_002_17d_Rb_S125_L004_ksize_15	CMS_002_40a_Rb_S174_L004_ksize_15	4188	36939	0.101831	0.0544602	28	0.00668577
CMS_002_17d_Rb_S125_L004_ksize_15	CMS_002_41a_Rb_S176_L004_ksize_15	4230	34547	0.109085	0.0524521	29	0.00685579
CMS_002_17d_Rb_S125_L004_ksize_15	CMS_002_42a_Rb_S177_L004_ksize_15	3773	27757	0.119664	0.0497726	25	0.00662603
CMS_002_17d_Rb_S125_L004_ksize_15	CMS_002_44a_Rb_S178_L004_ksize_15	9220	21544	0.299701	0.0249664	2	0.00021692
CMS_002_17d_Rb_S125_L004_ksize_15	CMS_002_44b_Rb_S179_L004_ksize_15	7899	20811	0.275131	0.02711	2	0.000253197
CMS_002_17d_Rb_S125_L004_ksize_15	CMS_002_44c_Rb_S180_L004_ksize_15	8425	20172	0.294611	0.0253923	3	0.000356083
CMS_002_17d_Rb_S125_L004_ksize_15	CMS_002_44d_Rb_S181_L004_ksize_15	8866	25084	0.261149	0.0284368	2	0.000225581
CMS_002_17d_Rb_S125_L004_ksize_15	CMS_002_44e_Rb_S182_L004_ksize_15	8006	23244	0.256192	0.0289279	3	0.000374719
CMS_002_17d_Rb_S125_L004_ksize_15	CMS_002_45a_Rb_S183_L004_ksize_15	6319	28943	0.179201	0.0384173	20	0.00316506
CMS_002_17d_Rb_S125_L004_ksize_15	CMS_002_45b_Rb_S184_L004_ksize_15	6958	26747	0.206438	0.0345897	18	0.00258695
CMS_002_17d_Rb_S125_L004_ksize_15	CMS_002_45c_Rb_S185_L004_ksize_15	5491	31458	0.14861	0.0436075	20	0.00364232
CMS_002_17d_Rb_S125_L004_ksize_15	CMS_002_45d_Rb_S186_L004_ksize_15	6123	29455	0.172101	0.0395266	23	0.00375633
CMS_002_17d_Rb_S125_L004_ksize_15	CMS_002_45e_Rb_S188_L004_ksize_15	5557	31738	0.149001	0.0435338	20	0.00359906
CMS_002_17d_Rb_S125_L004_ksize_15	CMS_002_45f_Rb_S189_L004_ksize_15	5923	24170	0.196823	0.0358701	20	0.00337667
CMS_002_17d_Rb_S125_L004_ksize_15	CMS_002_45g_Rb_S190_L004_ksize_15	5828	26558	0.179954	0.0383026	20	0.00343171
CMS_002_17d_Rb_S125_L004_ksize_15	CMS_002_46a_Rb_S191_L004_ksize_15	3865	30553	0.112296	0.0516096	23	0.00595084
CMS_002_17d_Rb_S125_L004_ksize_15	CMS_002_46b_Rb_S192_L004_ksize_15	3988	30101	0.116988	0.0504249	28	0.00702106
CMS_002_17d_Rb_S125_L004_ksize_15	CMS_002_47a_Rb_S193_L004_ksize_15	3985	30057	0.117061	0.0504068	27	0.00677541
CMS_002_17d_Rb_S125_L004_ksize_15	CMS_002_47b_Rb_S194_L004_ksize_15	3872	27898	0.121876	0.0492454	27	0.00697314
CMS_002_17d_Rb_S125_L004_ksize_15	CMS_002_47c_Rb_S195_L004_ksize_15	3930	30203	0.115138	0.0508857	29	0.00737913
CMS_002_17d_Rb_S125_L004_ksize_15	CMS_002_47d_Rb_S196_L004_ksize_15	3948	29890	0.116674	0.0505027	27	0.00683891
CMS_002_17d_Rb_S125_L004_ksize_15	CMS_002_47e_Rb_S197_L004_ksize_15	3857	28524	0.119113	0.0499055	28	0.00725953
CMS_002_17d_Rb_S125_L004_ksize_15	CMS_002_47f_Rb_S198_L004_ksize_15	4009	28646	0.122768	0.0490357	30	0.00748316
CMS_002_17d_Rb_S125_L004_ksize_15	CMS_002_47g_Rb_S200_L004_ksize_15	3987	30317	0.116226	0.0506138	29	0.00727364
CMS_002_17d_Rb_S125_L004_ksize_15	CMS_002_47h_Rb_S1_L004_ksize_15	4011	31007	0.114541	0.051036	29	0.00723012
CMS_002_17d_Rb_S125_L004_ksize_15	CMS_002_47i_Rb_S2_L004_ksize_15	3906	27709	0.123549	0.0488536	27	0.00691244
CMS_002_17d_Rb_S125_L004_ksize_15	CMS_002_47j_Rb_S3_L004_ksize_15	3939	30492	0.114403	0.051071	29	0.00736227
CMS_002_17d_Rb_S125_L004_ksize_15	CMS_002_49a_Rb_S4_L004_ksize_15	3997	28656	0.122408	0.0491201	27	0.00675507
CMS_002_17d_Rb_S125_L004_ksize_15	CMS_002_4a_Rb_S117_L004_ksize_15	3873	30250	0.113501	0.0513001	26	0.00671314
CMS_002_17d_Rb_S125_L004_ksize_15	CMS_002_50a_Rb_S5_L004_ksize_15	3941	26203	0.130739	0.0472347	25	0.00634357
CMS_002_17d_Rb_S125_L004_ksize_15	CMS_002_51a_Rb_S6_L004_ksize_15	3944	29918	0.116473	0.0505524	26	0.00659229
CMS_002_17d_Rb_S125_L004_ksize_15	CMS_002_54a_Rb_S8_L004_ksize_15	3567	26964	0.116832	0.0504634	21	0.0058873
CMS_002_17d_Rb_S125_L004_ksize_15	CMS_002_56a_Rb_S9_L004_ksize_15	4211	34766	0.108038	0.0527328	29	0.00688673
CMS_002_17d_Rb_S125_L004_ksize_15	CMS_002_57a_Rb_S10_L004_ksize_15	3987	29729	0.118252	0.0501146	27	0.00677201
CMS_002_17d_Rb_S125_L004_ksize_15	CMS_002_7a_Rb_S118_L004_ksize_15	4489	27512	0.140277	0.0452342	33	0.0073513
CMS_002_17d_Rb_S125_L004_ksize_15	CMS_002_RNA_A_S1_ksize_15	3885	37700	0.0934231	0.056993	22	0.00566281
CMS_002_17d_Rb_S125_L004_ksize_15	CMS_002_Water1_Rb_S127_L004_ksize_15	5727	97569	0.0554426	0.0726845	3	0.000523834
CMS_002_17d_Rb_S125_L004_ksize_15	CMS_002_Water2_Rb_S139_L004_ksize_15	484	96943	0.00496782	0.148922	7	0.0144628
CMS_002_17d_Rb_S125_L004_ksize_15	CMS_002_Water3_Rb_S151_L004_ksize_15	438	84730	0.00514278	0.147811	4	0.00913242
CMS_002_17d_Rb_S125_L004_ksize_15	CMS_002_Water4_Rb_S163_L004_ksize_15	428	101045	0.00421787	0.154177	6	0.0140187
CMS_002_17d_Rb_S125_L004_ksize_15	CMS_002_Water5_Rb_S175_L004_ksize_15	869	113574	0.0075933	0.13532	11	0.0126582
CMS_002_17d_Rb_S125_L004_ksize_15	CMS_002_Water6_Rb_S187_L004_ksize_15	484	53431	0.00897709	0.129964	8	0.0165289
CMS_002_17d_Rb_S125_L004_ksize_15	CMS_002_Water7_Rb_S199_L004_ksize_15	2809	88173	0.0308742	0.0908095	14	0.00498398
CMS_002_17d_Rb_S125_L004_ksize_15	CMS_002_Water8_Rb_S11_L004_ksize_15	316	31583	0.00990627	0.126816	1	0.00316456
CMS_002_17d_Rb_S125_L004_ksize_15	CMS_003_RNA_A_S2_ksize_15	4538	36395	0.110864	0.051982	34	0.00749229
CMS_002_17d_Rb_S125_L004_ksize_15	CMS_004_RNA_A_S2_ksize_15	3874	30096	0.114042	0.0511625	24	0.00619515
CMS_002_17d_Rb_S125_L004_ksize_15	CMS_005_RNA_A_S3_ksize_15	4524	40451	0.100589	0.0548196	34	0.00751547
CMS_002_17d_Rb_S125_L004_ksize_15	CMS_006_RNA_A_S5_ksize_15	3921	30805	0.112913	0.0514508	30	0.00765111
CMS_002_17d_Rb_S125_L004_ksize_15	CMS_007_RNA_A_S12_ksize_15	3557	28484	0.111014	0.0519427	24	0.00674726
CMS_002_17d_Rb_S125_L004_ksize_15	CMS_008_RNA_A_S3_ksize_15	4126	28772	0.125418	0.0484229	27	0.00654387
CMS_002_17d_Rb_S125_L004_ksize_15	CMS_009_RNA_A_S13_ksize_15	3936	44866	0.0806524	0.0613556	28	0.00711382
CMS_002_17d_Rb_S125_L004_ksize_15	CMS_010_RNA_A_S1_ksize_15	3883	26137	0.129347	0.0475403	29	0.00746845
CMS_002_17d_Rb_S125_L004_ksize_15	CMS_011_RNA_A_S4_ksize_15	3954	38526	0.0930791	0.0571018	30	0.00758725
CMS_002_17d_Rb_S125_L004_ksize_15	CMS_012_RNA_A_S4_ksize_15	5231	34155	0.132814	0.046786	29	0.00554387
CMS_002_17d_Rb_S125_L004_ksize_15	CMS_013_RNA_A_S5_ksize_15	3868	34003	0.102136	0.0543726	29	0.00749741
CMS_002_17d_Rb_S125_L004_ksize_15	CMS_014_RNA_A_S5_ksize_15	4633	31342	0.128784	0.0476649	37	0.00798619
CMS_002_17d_Rb_S125_L004_ksize_15	CMS_015_RNA_A_S13_ksize_15	3796	27101	0.12286	0.0490143	25	0.00658588
CMS_002_17d_Rb_S125_L004_ksize_15	CMS_016_RNA_A_S6_ksize_15	4506	34186	0.116458	0.050556	31	0.00687972
CMS_002_17d_Rb_S125_L004_ksize_15	CMS_017_RNA_A_S6_ksize_15	3782	28667	0.116552	0.0505327	27	0.00713908
CMS_002_17d_Rb_S125_L004_ksize_15	CMS_018_RNA_A_S14_ksize_15	3972	32904	0.107712	0.0528207	27	0.00679758
CMS_002_17d_Rb_S125_L004_ksize_15	CMS_019_RNA_A_S14_ksize_15	3831	26970	0.124379	0.0486615	27	0.00704777
CMS_002_17d_Rb_S125_L004_ksize_15	CMS_020_RNA_A_S15_ksize_15	3813	40750	0.0855643	0.0595949	27	0.00708104
CMS_002_17d_Rb_S125_L004_ksize_15	CMS_021_RNA_A_S16_ksize_15	3897	30903	0.111983	0.0516906	28	0.00718501
CMS_002_17d_Rb_S125_L004_ksize_15	CMS_022_RNA_A_S6_ksize_15	3781	33964	0.100172	0.0549414	25	0.00661201
CMS_002_17d_Rb_S125_L004_ksize_15	CMS_023_RNA_A_S17_ksize_15	3850	28657	0.118436	0.0500699	26	0.00675325
CMS_002_17d_Rb_S125_L004_ksize_15	CMS_024_RNA_A_S15_ksize_15	3525	35005	0.0914872	0.0576113	26	0.00737589
CMS_002_17d_Rb_S125_L004_ksize_15	CMS_025_RNA_A_S7_ksize_15	4223	29058	0.126889	0.0480889	27	0.00639356
CMS_002_17d_Rb_S125_L004_ksize_15	CMS_026_RNA_A_S18_ksize_15	4346	26365	0.141513	0.0449862	31	0.007133
CMS_002_17d_Rb_S125_L004_ksize_15	CMS_027_RNA_A_S16_ksize_15	3511	35358	0.0903291	0.057988	21	0.0059812
CMS_002_17d_Rb_S125_L004_ksize_15	CMS_028_RNA_A_S17_ksize_15	3862	32319	0.106741	0.0530846	21	0.0054376
CMS_002_17d_Rb_S125_L004_ksize_15	CMS_029_RNA_A_S18_ksize_15	3675	52050	0.0659489	0.0674063	22	0.00598639
CMS_002_17d_Rb_S125_L004_ksize_15	CMS_030_RNA_A_S7_ksize_15	4027	36918	0.0983514	0.0554797	30	0.00744971
CMS_002_17d_Rb_S125_L004_ksize_15	CMS_031_RNA_A_S19_ksize_15	3713	33749	0.0991138	0.055253	24	0.00646378
CMS_002_17d_Rb_S125_L004_ksize_15	CMS_032_RNA_A_S7_ksize_15	4000	32780	0.108755	0.0525403	24	0.006
CMS_002_17d_Rb_S125_L004_ksize_15	CMS_033_RNA_A_S8_ksize_15	3996	33220	0.107373	0.0529125	28	0.00700701
CMS_002_17d_Rb_S125_L004_ksize_15	CMS_034_RNA_A_S19_ksize_15	3998	33404	0.106893	0.0530432	30	0.00750375
CMS_002_17d_Rb_S125_L004_ksize_15	CMS_035_RNA_A_S20_ksize_15	3497	34366	0.0923593	0.057331	23	0.00657707
CMS_002_17d_Rb_S125_L004_ksize_15	CMS_036_RNA_A_S20_ksize_15	3997	33130	0.107657	0.0528355	26	0.00650488
CMS_002_17d_Rb_S125_L004_ksize_15	CMS_037_RNA_A_S21_ksize_15	3883	29484	0.116372	0.0505773	26	0.00669585
CMS_002_17d_Rb_S125_L004_ksize_15	CMS_038_RNA_A_S22_ksize_15	4225	29419	0.12558	0.048386	25	0.00591716
CMS_002_17d_Rb_S125_L004_ksize_15	CMS_039_RNA_A_S9_ksize_15	3917	26225	0.129952	0.0474071	23	0.00587184
CMS_002_17d_Rb_S125_L004_ksize_15	CMS_040_RNA_A_S21_ksize_15	3435	26268	0.115645	0.0507586	22	0.00640466
CMS_002_17d_Rb_S125_L004_ksize_15	CMS_041_RNA_A_S10_ksize_15	3825	31667	0.107771	0.0528049	24	0.00627451
CMS_002_17d_Rb_S125_L004_ksize_15	CMS_042_RNA_A_S23_ksize_15	3992	26945	0.129036	0.047609	25	0.00626252
CMS_002_17d_Rb_S125_L004_ksize_15	CMS_043_RNA_A_S24_ksize_15	3997	31506	0.112582	0.0515358	25	0.00625469
CMS_002_17d_Rb_S125_L004_ksize_15	CMS_044_RNA_A_S25_ksize_15	3682	30880	0.106533	0.0531414	21	0.00570342
CMS_002_17d_Rb_S125_L004_ksize_15	CMS_045_RNA_A_S2_ksize_15	4082	36312	0.101055	0.0546844	30	0.00734934
CMS_002_17d_Rb_S125_L004_ksize_15	CMS_046_RNA_A_S3_ksize_15	4086	35163	0.104105	0.0538144	25	0.00611845
CMS_002_17d_Rb_S125_L004_ksize_15	CMS_047_RNA_A_S4_ksize_15	3677	37819	0.0886109	0.0585566	25	0.00679902
CMS_002_17d_Rb_S125_L004_ksize_15	CMS_048_RNA_A_S5_ksize_15	3815	29350	0.115031	0.0509126	28	0.00733945
CMS_002_17d_Rb_S125_L004_ksize_15	CMS_049_RNA_A_S6_ksize_15	3980	34632	0.103077	0.0541044	27	0.00678392
CMS_002_17d_Rb_S125_L004_ksize_15	CMS_050_RNA_A_S23_ksize_15	3468	30463	0.102207	0.0543522	26	0.00749712
CMS_002_17d_Rb_S125_L004_ksize_15	CMS_051_RNA_A_S8_ksize_15	4212	39647	0.096035	0.0561805	28	0.00664767
CMS_002_17d_Rb_S125_L004_ksize_15	CMS_052_RNA_A_S7_ksize_15	3755	27173	0.121411	0.0493553	26	0.0069241
CMS_002_17d_Rb_S125_L004_ksize_15	CMS_053_RNA_A_S8_ksize_15	3826	27192	0.123348	0.0489004	26	0.00679561
CMS_002_17d_Rb_S125_L004_ksize_15	CMS_054_RNA_A_S11_ksize_15	3878	28023	0.121564	0.0493192	24	0.00618876
CMS_002_17d_Rb_S125_L004_ksize_15	CMS_055_RNA_A_S9_ksize_15	3816	25941	0.128239	0.0477862	28	0.00733753
CMS_002_17d_Rb_S125_L004_ksize_15	CMS_056_RNA_A_S10_ksize_15	3736	29252	0.113253	0.0513635	27	0.00722698
CMS_002_17d_Rb_S125_L004_ksize_15	CMS_057_RNA_A_S11_ksize_15	3918	34254	0.102641	0.0542284	32	0.00816743
CMS_002_17d_Rb_S125_L004_ksize_15	CMS_058_RNA_A_S9_ksize_15	4211	35995	0.104736	0.0536379	32	0.00759915
CMS_002_17d_Rb_S125_L004_ksize_15	CMS_059_RNA_A_S10_ksize_15	4341	47103	0.084383	0.0600082	30	0.00691085
CMS_002_17d_Rb_S125_L004_ksize_15	CMS_060_RNA_A_S12_ksize_15	4134	28081	0.128325	0.0477669	27	0.0065312
CMS_002_17d_Rb_S125_L004_ksize_15	CMS_water1_S11_ksize_15	846	23717	0.034442	0.0873933	3	0.0035461
CMS_002_17d_Rb_S125_L004_ksize_15	CMS_water2_S24_ksize_15	3016	58207	0.0492625	0.0763075	19	0.00629973
CMS_002_17d_Rb_S125_L004_ksize_15	CMS_water3_Qiagen_S26_ksize_15	4757	44081	0.0974037	0.0557642	22	0.00462476
CMS_002_17d_Rb_S125_L004_ksize_15	CMS_water4_Zymo_S27_ksize_15	1159	76440	0.0149358	0.113731	6	0.00517688
CMS_002_17d_Rb_S125_L004_ksize_15	CMS_water5_RNA_A_S12_ksize_15	1456	36495	0.0383653	0.0840356	9	0.00618132
CMS_002_17e_Rb_S126_L004_ksize_15	CMS_002_18a_Rb_S128_L004_ksize_15	8885	10446	0.459624	0.0149154	0	0
CMS_002_17e_Rb_S126_L004_ksize_15	CMS_002_18b_Rb_S129_L004_ksize_15	8686	14992	0.366838	0.0200705	2	0.000230256
CMS_002_17e_Rb_S126_L004_ksize_15	CMS_002_19a_Rb_S130_L004_ksize_15	8543	13130	0.394177	0.0183907	3	0.000351165
CMS_002_17e_Rb_S126_L004_ksize_15	CMS_002_1a_Rb_S116_L004_ksize_15	4137	22486	0.155392	0.042358	27	0.00652647
CMS_002_17e_Rb_S126_L004_ksize_15	CMS_002_20a_Rb_S131_L004_ksize_15	4296	17482	0.197263	0.0358099	34	0.00791434
CMS_002_17e_Rb_S126_L004_ksize_15	CMS_002_20b_Rb_S132_L004_ksize_15	4236	18118	0.189496	0.0368958	32	0.0075543
CMS_002_17e_Rb_S126_L004_ksize_15	CMS_002_20c_Rb_S133_L004_ksize_15	4352	17847	0.196045	0.0359769	34	0.0078125
CMS_002_17e_Rb_S126_L004_ksize_15	CMS_002_20d_Rb_S134_L004_ksize_15	4226	18782	0.183675	0.037744	29	0.00686228
CMS_002_17e_Rb_S126_L004_ksize_15	CMS_002_20e_Rb_S135_L004_ksize_15	4310	18790	0.18658	0.0373169	31	0.00719258
CMS_002_17e_Rb_S126_L004_ksize_15	CMS_002_21a_Rb_S136_L004_ksize_15	4304	19666	0.179558	0.0383629	32	0.00743494
CMS_002_17e_Rb_S126_L004_ksize_15	CMS_002_22a_Rb_S137_L004_ksize_15	4116	19700	0.172825	0.0394111	26	0.00631681
CMS_002_17e_Rb_S126_L004_ksize_15	CMS_002_23a_Rb_S138_L004_ksize_15	4113	19638	0.173172	0.039356	27	0.00656455
CMS_002_17e_Rb_S126_L004_ksize_15	CMS_002_25a_Rb_S140_L004_ksize_15	7572	11052	0.406572	0.0176775	1	0.000132065
CMS_002_17e_Rb_S126_L004_ksize_15	CMS_002_25b_Rb_S141_L004_ksize_15	8076	11237	0.418164	0.0170354	5	0.000619118
CMS_002_17e_Rb_S126_L004_ksize_15	CMS_002_25c_Rb_S142_L004_ksize_15	8554	12635	0.4037	0.0178402	3	0.000350713
CMS_002_17e_Rb_S126_L004_ksize_15	CMS_002_25d_Rb_S143_L004_ksize_15	8439	11228	0.429094	0.0164507	6	0.000710985
CMS_002_17e_Rb_S126_L004_ksize_15	CMS_002_25e_Rb_S144_L004_ksize_15	8841	11768	0.428987	0.0164563	3	0.000339328
CMS_002_17e_Rb_S126_L004_ksize_15	CMS_002_25f_Rb_S145_L004_ksize_15	8471	12321	0.407416	0.0176299	5	0.000590249
CMS_002_17e_Rb_S126_L004_ksize_15	CMS_002_26a_Rb_S146_L004_ksize_15	6093	15490	0.282306	0.0264606	21	0.00344658
CMS_002_17e_Rb_S126_L004_ksize_15	CMS_002_26b_Rb_S147_L004_ksize_15	6068	15190	0.285445	0.0261827	22	0.00362558
CMS_002_17e_Rb_S126_L004_ksize_15	CMS_002_26c_Rb_S148_L004_ksize_15	6110	20101	0.233108	0.0313756	28	0.00458265
CMS_002_17e_Rb_S126_L004_ksize_15	CMS_002_26d_Rb_S149_L004_ksize_15	6078	16524	0.268914	0.0276896	23	0.00378414
CMS_002_17e_Rb_S126_L004_ksize_15	CMS_002_26e_Rb_S150_L004_ksize_15	6243	22457	0.217526	0.0331971	23	0.00368413
CMS_002_17e_Rb_S126_L004_ksize_15	CMS_002_27a_Rb_S152_L004_ksize_15	3978	20570	0.16205	0.04119	24	0.00603318
CMS_002_17e_Rb_S126_L004_ksize_15	CMS_002_27b_Rb_S153_L004_ksize_15	4042	25958	0.134733	0.0463777	27	0.00667986
CMS_002_17e_Rb_S126_L004_ksize_15	CMS_002_28a_Rb_S154_L004_ksize_15	3944	18107	0.178858	0.0384697	27	0.00684584
CMS_002_17e_Rb_S126_L004_ksize_15	CMS_002_28b_Rb_S155_L004_ksize_15	4030	19857	0.168711	0.0400749	29	0.00719603
CMS_002_17e_Rb_S126_L004_ksize_15	CMS_002_28c_Rb_S156_L004_ksize_15	4089	21075	0.162494	0.041114	28	0.00684764
CMS_002_17e_Rb_S126_L004_ksize_15	CMS_002_28d_Rb_S157_L004_ksize_15	4058	19782	0.170218	0.0398296	29	0.00714638
CMS_002_17e_Rb_S126_L004_ksize_15	CMS_002_28e_Rb_S158_L004_ksize_15	4105	29898	0.120725	0.0495184	34	0.00828258
CMS_002_17e_Rb_S126_L004_ksize_15	CMS_002_29a_Rb_S159_L004_ksize_15	4235	23453	0.152954	0.0427999	22	0.00519481
CMS_002_17e_Rb_S126_L004_ksize_15	CMS_002_29b_Rb_S160_L004_ksize_15	3996	20530	0.162929	0.0410398	23	0.00575576
CMS_002_17e_Rb_S126_L004_ksize_15	CMS_002_29c_Rb_S161_L004_ksize_15	4059	21252	0.160365	0.0414803	22	0.00542005
CMS_002_17e_Rb_S126_L004_ksize_15	CMS_002_29d_Rb_S162_L004_ksize_15	4203	24693	0.145453	0.0442115	25	0.00594813
CMS_002_17e_Rb_S126_L004_ksize_15	CMS_002_29e_Rb_S164_L004_ksize_15	3831	21665	0.150259	0.0432979	22	0.00574263
CMS_002_17e_Rb_S126_L004_ksize_15	CMS_002_31a_Rb_S165_L004_ksize_15	4222	28472	0.129137	0.0475867	31	0.00734249
CMS_002_17e_Rb_S126_L004_ksize_15	CMS_002_32a_Rb_S166_L004_ksize_15	4074	25689	0.136881	0.0459285	25	0.00613648
CMS_002_17e_Rb_S126_L004_ksize_15	CMS_002_33a_Rb_S167_L004_ksize_15	4131	23536	0.149311	0.0434754	24	0.00580973
CMS_002_17e_Rb_S126_L004_ksize_15	CMS_002_34a_Rb_S168_L004_ksize_15	4093	21430	0.160365	0.0414803	26	0.00635231
CMS_002_17e_Rb_S126_L004_ksize_15	CMS_002_35a_Rb_S169_L004_ksize_15	4118	31273	0.116357	0.0505811	24	0.00582807
CMS_002_17e_Rb_S126_L004_ksize_15	CMS_002_36a_Rb_S170_L004_ksize_15	4006	23588	0.145176	0.0442651	24	0.00599101
CMS_002_17e_Rb_S126_L004_ksize_15	CMS_002_37a_Rb_S171_L004_ksize_15	4289	22786	0.158412	0.0418213	26	0.00606202
CMS_002_17e_Rb_S126_L004_ksize_15	CMS_002_38a_Rb_S172_L004_ksize_15	4148	26831	0.133897	0.0465547	24	0.00578592
CMS_002_17e_Rb_S126_L004_ksize_15	CMS_002_39a_Rb_S173_L004_ksize_15	4137	22464	0.15552	0.0423349	25	0.00604303
CMS_002_17e_Rb_S126_L004_ksize_15	CMS_002_40a_Rb_S174_L004_ksize_15	4095	27362	0.130178	0.0473575	24	0.00586081
CMS_002_17e_Rb_S126_L004_ksize_15	CMS_002_41a_Rb_S176_L004_ksize_15	4182	24880	0.143899	0.0445141	33	0.00789096
CMS_002_17e_Rb_S126_L004_ksize_15	CMS_002_42a_Rb_S177_L004_ksize_15	3734	18072	0.171237	0.0396651	22	0.00589181
CMS_002_17e_Rb_S126_L004_ksize_15	CMS_002_44a_Rb_S178_L004_ksize_15	8247	13727	0.375307	0.0195336	5	0.000606281
CMS_002_17e_Rb_S126_L004_ksize_15	CMS_002_44b_Rb_S179_L004_ksize_15	7524	11798	0.389401	0.0186733	5	0.00066454
CMS_002_17e_Rb_S126_L004_ksize_15	CMS_002_44c_Rb_S180_L004_ksize_15	8157	10945	0.427023	0.01656	5	0.00061297
CMS_002_17e_Rb_S126_L004_ksize_15	CMS_002_44d_Rb_S181_L004_ksize_15	8604	15845	0.351916	0.0210561	1	0.000116225
CMS_002_17e_Rb_S126_L004_ksize_15	CMS_002_44e_Rb_S182_L004_ksize_15	7588	14317	0.346405	0.0214335	6	0.000790722
CMS_002_17e_Rb_S126_L004_ksize_15	CMS_002_45a_Rb_S183_L004_ksize_15	6418	18982	0.252677	0.0292832	23	0.00358367
CMS_002_17e_Rb_S126_L004_ksize_15	CMS_002_45b_Rb_S184_L004_ksize_15	6756	17388	0.279821	0.0266832	18	0.0026643
CMS_002_17e_Rb_S126_L004_ksize_15	CMS_002_45c_Rb_S185_L004_ksize_15	5284	22109	0.192896	0.0364142	18	0.00340651
CMS_002_17e_Rb_S126_L004_ksize_15	CMS_002_45d_Rb_S186_L004_ksize_15	6063	19812	0.234319	0.0312402	23	0.0037935
CMS_002_17e_Rb_S126_L004_ksize_15	CMS_002_45e_Rb_S188_L004_ksize_15	5507	22075	0.199659	0.035485	18	0.00326857
CMS_002_17e_Rb_S126_L004_ksize_15	CMS_002_45f_Rb_S189_L004_ksize_15	5617	15019	0.272194	0.0273818	19	0.00338259
CMS_002_17e_Rb_S126_L004_ksize_15	CMS_002_45g_Rb_S190_L004_ksize_15	5590	17271	0.244521	0.0301309	19	0.00339893
CMS_002_17e_Rb_S126_L004_ksize_15	CMS_002_46a_Rb_S191_L004_ksize_15	4011	20498	0.163654	0.0409167	26	0.00648217
CMS_002_17e_Rb_S126_L004_ksize_15	CMS_002_46b_Rb_S192_L004_ksize_15	3990	20334	0.164036	0.0408522	29	0.00726817
CMS_002_17e_Rb_S126_L004_ksize_15	CMS_002_47a_Rb_S193_L004_ksize_15	4073	20118	0.168368	0.040131	27	0.00662902
CMS_002_17e_Rb_S126_L004_ksize_15	CMS_002_47b_Rb_S194_L004_ksize_15	3733	18413	0.168563	0.0400991	26	0.00696491
CMS_002_17e_Rb_S126_L004_ksize_15	CMS_002_47c_Rb_S195_L004_ksize_15	3860	20580	0.157938	0.0419048	28	0.00725389
CMS_002_17e_Rb_S126_L004_ksize_15	CMS_002_47d_Rb_S196_L004_ksize_15	3882	20259	0.160805	0.0414041	27	0.00695518
CMS_002_17e_Rb_S126_L004_ksize_15	CMS_002_47e_Rb_S197_L004_ksize_15	3911	18653	0.173329	0.039331	28	0.00715929
CMS_002_17e_Rb_S126_L004_ksize_15	CMS_002_47f_Rb_S198_L004_ksize_15	4111	18679	0.180386	0.0382371	28	0.00681099
CMS_002_17e_Rb_S126_L004_ksize_15	CMS_002_47g_Rb_S200_L004_ksize_15	3990	20548	0.162605	0.0410951	29	0.00726817
CMS_002_17e_Rb_S126_L004_ksize_15	CMS_002_47h_Rb_S1_L004_ksize_15	3982	21302	0.157491	0.0419837	29	0.00728277
CMS_002_17e_Rb_S126_L004_ksize_15	CMS_002_47i_Rb_S2_L004_ksize_15	4018	17722	0.184821	0.0375746	27	0.00671976
CMS_002_17e_Rb_S126_L004_ksize_15	CMS_002_47j_Rb_S3_L004_ksize_15	3928	20751	0.159164	0.0416895	27	0.00687373
CMS_002_17e_Rb_S126_L004_ksize_15	CMS_002_49a_Rb_S4_L004_ksize_15	3968	18951	0.173131	0.0393624	29	0.00730847
CMS_002_17e_Rb_S126_L004_ksize_15	CMS_002_4a_Rb_S117_L004_ksize_15	3992	20249	0.16468	0.0407436	24	0.00601202
CMS_002_17e_Rb_S126_L004_ksize_15	CMS_002_50a_Rb_S5_L004_ksize_15	3980	16362	0.195654	0.0360307	26	0.00653266
CMS_002_17e_Rb_S126_L004_ksize_15	CMS_002_51a_Rb_S6_L004_ksize_15	4037	19969	0.168166	0.0401642	26	0.00644043
CMS_002_17e_Rb_S126_L004_ksize_15	CMS_002_54a_Rb_S8_L004_ksize_15	3634	17067	0.175547	0.0389818	22	0.00605394
CMS_002_17e_Rb_S126_L004_ksize_15	CMS_002_56a_Rb_S9_L004_ksize_15	4157	25111	0.142032	0.0448827	24	0.00577339
CMS_002_17e_Rb_S126_L004_ksize_15	CMS_002_57a_Rb_S10_L004_ksize_15	4085	19770	0.171243	0.0396642	28	0.00685435
CMS_002_17e_Rb_S126_L004_ksize_15	CMS_002_7a_Rb_S118_L004_ksize_15	4520	17687	0.203539	0.0349682	31	0.00685841
CMS_002_17e_Rb_S126_L004_ksize_15	CMS_002_RNA_A_S1_ksize_15	3908	27891	0.122897	0.0490056	21	0.00537359
CMS_002_17e_Rb_S126_L004_ksize_15	CMS_002_Water1_Rb_S127_L004_ksize_15	5682	87896	0.0607194	0.0699126	11	0.00193594
CMS_002_17e_Rb_S126_L004_ksize_15	CMS_002_Water2_Rb_S139_L004_ksize_15	445	87258	0.00507394	0.148244	16	0.0359551
CMS_002_17e_Rb_S126_L004_ksize_15	CMS_002_Water3_Rb_S151_L004_ksize_15	387	75069	0.00512882	0.147898	12	0.0310078
CMS_002_17e_Rb_S126_L004_ksize_15	CMS_002_Water4_Rb_S163_L004_ksize_15	429	91280	0.00467784	0.150853	16	0.037296
CMS_002_17e_Rb_S126_L004_ksize_15	CMS_002_Water5_Rb_S175_L004_ksize_15	881	103787	0.00841709	0.132023	20	0.0227015
CMS_002_17e_Rb_S126_L004_ksize_15	CMS_002_Water6_Rb_S187_L004_ksize_15	382	43872	0.00863199	0.131217	11	0.0287958
CMS_002_17e_Rb_S126_L004_ksize_15	CMS_002_Water7_Rb_S199_L004_ksize_15	2724	78580	0.0335039	0.0882549	21	0.00770925
CMS_002_17e_Rb_S126_L004_ksize_15	CMS_002_Water8_Rb_S11_L004_ksize_15	225	22002	0.0101228	0.126125	1	0.00444444
CMS_002_17e_Rb_S126_L004_ksize_15	CMS_003_RNA_A_S2_ksize_15	4620	26468	0.14861	0.0436075	33	0.00714286
CMS_002_17e_Rb_S126_L004_ksize_15	CMS_004_RNA_A_S2_ksize_15	3910	20261	0.161764	0.041239	24	0.00613811
CMS_002_17e_Rb_S126_L004_ksize_15	CMS_005_RNA_A_S3_ksize_15	4706	30324	0.134342	0.0464604	32	0.00679983
CMS_002_17e_Rb_S126_L004_ksize_15	CMS_006_RNA_A_S5_ksize_15	3901	21082	0.156146	0.0422228	28	0.00717765
CMS_002_17e_Rb_S126_L004_ksize_15	CMS_007_RNA_A_S12_ksize_15	3587	18661	0.161228	0.0413312	25	0.00696961
CMS_002_17e_Rb_S126_L004_ksize_15	CMS_008_RNA_A_S3_ksize_15	4217	18827	0.182998	0.0378447	29	0.00687693
CMS_002_17e_Rb_S126_L004_ksize_15	CMS_009_RNA_A_S13_ksize_15	3942	35091	0.100991	0.0547027	29	0.00735667
CMS_002_17e_Rb_S126_L004_ksize_15	CMS_010_RNA_A_S1_ksize_15	3835	16470	0.18887	0.0369856	27	0.00704042
CMS_002_17e_Rb_S126_L004_ksize_15	CMS_011_RNA_A_S4_ksize_15	4011	28649	0.122811	0.0490258	29	0.00723012
CMS_002_17e_Rb_S126_L004_ksize_15	CMS_012_RNA_A_S4_ksize_15	5274	24306	0.178296	0.0385559	24	0.00455063
CMS_002_17e_Rb_S126_L004_ksize_15	CMS_013_RNA_A_S5_ksize_15	3900	24176	0.138909	0.0455117	30	0.00769231
CMS_002_17e_Rb_S126_L004_ksize_15	CMS_014_RNA_A_S5_ksize_15	4656	21533	0.177785	0.0386345	36	0.00773196
CMS_002_17e_Rb_S126_L004_ksize_15	CMS_015_RNA_A_S13_ksize_15	3875	17180	0.184042	0.0376896	27	0.00696774
CMS_002_17e_Rb_S126_L004_ksize_15	CMS_016_RNA_A_S6_ksize_15	4541	24353	0.157161	0.0420422	31	0.00682669
CMS_002_17e_Rb_S126_L004_ksize_15	CMS_017_RNA_A_S6_ksize_15	3750	18968	0.165067	0.0406785	26	0.00693333
CMS_002_17e_Rb_S126_L004_ksize_15	CMS_018_RNA_A_S14_ksize_15	3854	23377	0.14153	0.0449828	26	0.00674624
CMS_002_17e_Rb_S126_L004_ksize_15	CMS_019_RNA_A_S14_ksize_15	3842	17185	0.182717	0.0378865	27	0.00702759
CMS_002_17e_Rb_S126_L004_ksize_15	CMS_020_RNA_A_S15_ksize_15	3824	30965	0.10992	0.0522305	27	0.00706067
CMS_002_17e_Rb_S126_L004_ksize_15	CMS_021_RNA_A_S16_ksize_15	3999	20936	0.160377	0.0414783	26	0.00650163
CMS_002_17e_Rb_S126_L004_ksize_15	CMS_022_RNA_A_S6_ksize_15	3813	24137	0.136422	0.0460238	25	0.00655652
CMS_002_17e_Rb_S126_L004_ksize_15	CMS_023_RNA_A_S17_ksize_15	3878	18838	0.170717	0.039749	26	0.00670449
CMS_002_17e_Rb_S126_L004_ksize_15	CMS_024_RNA_A_S15_ksize_15	3524	25244	0.122497	0.0490992	23	0.00652667
CMS_002_17e_Rb_S126_L004_ksize_15	CMS_025_RNA_A_S7_ksize_15	4251	19239	0.180971	0.0381487	29	0.00682192
CMS_002_17e_Rb_S126_L004_ksize_15	CMS_026_RNA_A_S18_ksize_15	4314	16666	0.205624	0.0346953	31	0.00718591
CMS_002_17e_Rb_S126_L004_ksize_15	CMS_027_RNA_A_S16_ksize_15	3542	25533	0.121823	0.0492579	21	0.00592885
CMS_002_17e_Rb_S126_L004_ksize_15	CMS_028_RNA_A_S17_ksize_15	3862	22556	0.146188	0.0440695	25	0.00647333
CMS_002_17e_Rb_S126_L004_ksize_15	CMS_029_RNA_A_S18_ksize_15	3663	42311	0.0796755	0.0617196	21	0.00573301
CMS_002_17e_Rb_S126_L004_ksize_15	CMS_030_RNA_A_S7_ksize_15	4163	26883	0.134091	0.0465135	30	0.00720634
CMS_002_17e_Rb_S126_L004_ksize_15	CMS_031_RNA_A_S19_ksize_15	3754	23904	0.135729	0.0461684	23	0.0061268
CMS_002_17e_Rb_S126_L004_ksize_15	CMS_032_RNA_A_S7_ksize_15	3997	23023	0.147927	0.0437369	23	0.00575432
CMS_002_17e_Rb_S126_L004_ksize_15	CMS_033_RNA_A_S8_ksize_15	3990	23469	0.145308	0.0442396	26	0.00651629
CMS_002_17e_Rb_S126_L004_ksize_15	CMS_034_RNA_A_S19_ksize_15	4017	23603	0.145438	0.0442143	25	0.00622355
CMS_002_17e_Rb_S126_L004_ksize_15	CMS_035_RNA_A_S20_ksize_15	3542	24513	0.126252	0.048233	22	0.00621118
CMS_002_17e_Rb_S126_L004_ksize_15	CMS_036_RNA_A_S20_ksize_15	4080	23201	0.149555	0.0434297	24	0.00588235
CMS_002_17e_Rb_S126_L004_ksize_15	CMS_037_RNA_A_S21_ksize_15	3873	19741	0.164013	0.040856	27	0.00697134
CMS_002_17e_Rb_S126_L004_ksize_15	CMS_038_RNA_A_S22_ksize_15	3985	20136	0.165209	0.0406548	25	0.00627353
CMS_002_17e_Rb_S126_L004_ksize_15	CMS_039_RNA_A_S9_ksize_15	3960	16376	0.194729	0.0361587	22	0.00555556
CMS_002_17e_Rb_S126_L004_ksize_15	CMS_040_RNA_A_S21_ksize_15	3485	16405	0.175214	0.0390339	23	0.00659971
CMS_002_17e_Rb_S126_L004_ksize_15	CMS_041_RNA_A_S10_ksize_15	3884	21786	0.151305	0.0431034	25	0.00643666
CMS_002_17e_Rb_S126_L004_ksize_15	CMS_042_RNA_A_S23_ksize_15	3956	17254	0.186516	0.0373262	23	0.00581395
CMS_002_17e_Rb_S126_L004_ksize_15	CMS_043_RNA_A_S24_ksize_15	3979	21779	0.154476	0.042523	22	0.00552903
CMS_002_17e_Rb_S126_L004_ksize_15	CMS_044_RNA_A_S25_ksize_15	3716	21049	0.15005	0.0433368	24	0.00645856
CMS_002_17e_Rb_S126_L004_ksize_15	CMS_045_RNA_A_S2_ksize_15	4023	26667	0.131085	0.0471593	36	0.00894855
CMS_002_17e_Rb_S126_L004_ksize_15	CMS_046_RNA_A_S3_ksize_15	3942	25688	0.133041	0.0467373	23	0.0058346
CMS_002_17e_Rb_S126_L004_ksize_15	CMS_047_RNA_A_S4_ksize_15	3817	27776	0.120818	0.0494962	32	0.00838355
CMS_002_17e_Rb_S126_L004_ksize_15	CMS_048_RNA_A_S5_ksize_15	3821	19575	0.163319	0.0409736	28	0.00732792
CMS_002_17e_Rb_S126_L004_ksize_15	CMS_049_RNA_A_S6_ksize_15	4034	24761	0.140094	0.0452712	28	0.006941
CMS_002_17e_Rb_S126_L004_ksize_15	CMS_050_RNA_A_S23_ksize_15	3525	20586	0.146199	0.0440675	29	0.00822695
CMS_002_17e_Rb_S126_L004_ksize_15	CMS_051_RNA_A_S8_ksize_15	4240	29828	0.124457	0.0486435	26	0.00613208
CMS_002_17e_Rb_S126_L004_ksize_15	CMS_052_RNA_A_S7_ksize_15	3798	17324	0.179813	0.0383242	26	0.00684571
CMS_002_17e_Rb_S126_L004_ksize_15	CMS_053_RNA_A_S8_ksize_15	3879	17323	0.182954	0.0378512	26	0.00670276
CMS_002_17e_Rb_S126_L004_ksize_15	CMS_054_RNA_A_S11_ksize_15	3867	18282	0.17459	0.0391318	28	0.00724076
CMS_002_17e_Rb_S126_L004_ksize_15	CMS_055_RNA_A_S9_ksize_15	3857	16096	0.193304	0.0363571	29	0.0075188
CMS_002_17e_Rb_S126_L004_ksize_15	CMS_056_RNA_A_S10_ksize_15	3769	19423	0.162513	0.0411108	26	0.00689838
CMS_002_17e_Rb_S126_L004_ksize_15	CMS_057_RNA_A_S11_ksize_15	3853	24621	0.135316	0.046255	32	0.00830522
CMS_002_17e_Rb_S126_L004_ksize_15	CMS_058_RNA_A_S9_ksize_15	4187	26280	0.137427	0.0458155	29	0.0069262
CMS_002_17e_Rb_S126_L004_ksize_15	CMS_059_RNA_A_S10_ksize_15	4296	37430	0.102957	0.0541383	32	0.00744879
CMS_002_17e_Rb_S126_L004_ksize_15	CMS_060_RNA_A_S12_ksize_15	4113	18360	0.18302	0.0378415	27	0.00656455
CMS_002_17e_Rb_S126_L004_ksize_15	CMS_water1_S11_ksize_15	783	14080	0.0526812	0.0742481	3	0.00383142
CMS_002_17e_Rb_S126_L004_ksize_15	CMS_water2_S24_ksize_15	2905	48666	0.0563301	0.0721993	23	0.00791738
CMS_002_17e_Rb_S126_L004_ksize_15	CMS_water3_Qiagen_S26_ksize_15	4605	34622	0.117394	0.050325	22	0.00477742
CMS_002_17e_Rb_S126_L004_ksize_15	CMS_water4_Zymo_S27_ksize_15	1094	66807	0.0161117	0.111324	12	0.0109689
CMS_002_17e_Rb_S126_L004_ksize_15	CMS_water5_RNA_A_S12_ksize_15	1309	27026	0.0461973	0.0782855	10	0.00763942
CMS_002_18a_Rb_S128_L004_ksize_15	CMS_002_18b_Rb_S129_L004_ksize_15	10416	13414	0.437096	0.0160348	4	0.000384025
CMS_002_18a_Rb_S128_L004_ksize_15	CMS_002_19a_Rb_S130_L004_ksize_15	10231	11636	0.467874	0.0145234	9	0.000879679
CMS_002_18a_Rb_S128_L004_ksize_15	CMS_002_1a_Rb_S116_L004_ksize_15	4155	24332	0.145856	0.0441336	28	0.00673887
CMS_002_18a_Rb_S128_L004_ksize_15	CMS_002_20a_Rb_S131_L004_ksize_15	4415	19126	0.187545	0.0371767	32	0.00724802
CMS_002_18a_Rb_S128_L004_ksize_15	CMS_002_20b_Rb_S132_L004_ksize_15	4376	19720	0.181607	0.0380529	30	0.00685558
CMS_002_18a_Rb_S128_L004_ksize_15	CMS_002_20c_Rb_S133_L004_ksize_15	4552	19329	0.190612	0.0367367	31	0.00681019
CMS_002_18a_Rb_S128_L004_ksize_15	CMS_002_20d_Rb_S134_L004_ksize_15	4382	20352	0.177165	0.0387302	28	0.00638978
CMS_002_18a_Rb_S128_L004_ksize_15	CMS_002_20e_Rb_S135_L004_ksize_15	4401	20490	0.176811	0.038785	28	0.00636219
CMS_002_18a_Rb_S128_L004_ksize_15	CMS_002_21a_Rb_S136_L004_ksize_15	4376	21404	0.169744	0.0399065	30	0.00685558
CMS_002_18a_Rb_S128_L004_ksize_15	CMS_002_22a_Rb_S137_L004_ksize_15	4166	21482	0.16243	0.041125	29	0.00696111
CMS_002_18a_Rb_S128_L004_ksize_15	CMS_002_23a_Rb_S138_L004_ksize_15	4132	21482	0.161318	0.0413157	29	0.00701839
CMS_002_18a_Rb_S128_L004_ksize_15	CMS_002_25a_Rb_S140_L004_ksize_15	7473	13132	0.362679	0.0203401	1	0.000133815
CMS_002_18a_Rb_S128_L004_ksize_15	CMS_002_25b_Rb_S141_L004_ksize_15	8177	12917	0.387646	0.0187782	2	0.000244588
CMS_002_18a_Rb_S128_L004_ksize_15	CMS_002_25c_Rb_S142_L004_ksize_15	8660	14305	0.377096	0.0194221	2	0.000230947
CMS_002_18a_Rb_S128_L004_ksize_15	CMS_002_25d_Rb_S143_L004_ksize_15	8664	12660	0.406303	0.0176927	3	0.00034626
CMS_002_18a_Rb_S128_L004_ksize_15	CMS_002_25e_Rb_S144_L004_ksize_15	9135	13062	0.411542	0.0173993	2	0.000218938
CMS_002_18a_Rb_S128_L004_ksize_15	CMS_002_25f_Rb_S145_L004_ksize_15	8970	13205	0.40451	0.0177942	4	0.000445931
CMS_002_18a_Rb_S128_L004_ksize_15	CMS_002_26a_Rb_S146_L004_ksize_15	6016	17526	0.255543	0.0289931	19	0.00315824
CMS_002_18a_Rb_S128_L004_ksize_15	CMS_002_26b_Rb_S147_L004_ksize_15	5947	17314	0.255664	0.0289809	20	0.00336304
CMS_002_18a_Rb_S128_L004_ksize_15	CMS_002_26c_Rb_S148_L004_ksize_15	5882	22439	0.20769	0.034428	20	0.0034002
CMS_002_18a_Rb_S128_L004_ksize_15	CMS_002_26d_Rb_S149_L004_ksize_15	5968	18626	0.242661	0.030329	19	0.00318365
CMS_002_18a_Rb_S128_L004_ksize_15	CMS_002_26e_Rb_S150_L004_ksize_15	6161	24503	0.20092	0.0353158	21	0.00340854
CMS_002_18a_Rb_S128_L004_ksize_15	CMS_002_27a_Rb_S152_L004_ksize_15	4146	22116	0.157871	0.0419166	26	0.0062711
CMS_002_18a_Rb_S128_L004_ksize_15	CMS_002_27b_Rb_S153_L004_ksize_15	4119	27686	0.129508	0.0475048	28	0.00679777
CMS_002_18a_Rb_S128_L004_ksize_15	CMS_002_28a_Rb_S154_L004_ksize_15	4089	19699	0.171893	0.0395598	29	0.0070922
CMS_002_18a_Rb_S128_L004_ksize_15	CMS_002_28b_Rb_S155_L004_ksize_15	4160	21479	0.162253	0.0411552	31	0.00745192
CMS_002_18a_Rb_S128_L004_ksize_15	CMS_002_28c_Rb_S156_L004_ksize_15	4212	22711	0.156446	0.0421693	29	0.00688509
CMS_002_18a_Rb_S128_L004_ksize_15	CMS_002_28d_Rb_S157_L004_ksize_15	4153	21474	0.162056	0.041189	31	0.00746448
CMS_002_18a_Rb_S128_L004_ksize_15	CMS_002_28e_Rb_S158_L004_ksize_15	4102	31786	0.1143	0.051097	28	0.00682594
CMS_002_18a_Rb_S128_L004_ksize_15	CMS_002_29a_Rb_S159_L004_ksize_15	4332	25141	0.146982	0.0439172	25	0.00577101
CMS_002_18a_Rb_S128_L004_ksize_15	CMS_002_29b_Rb_S160_L004_ksize_15	4045	22314	0.153458	0.0427079	24	0.00593325
CMS_002_18a_Rb_S128_L004_ksize_15	CMS_002_29c_Rb_S161_L004_ksize_15	4239	22774	0.156924	0.0420842	27	0.00636943
CMS_002_18a_Rb_S128_L004_ksize_15	CMS_002_29d_Rb_S162_L004_ksize_15	4350	26281	0.142013	0.0448865	27	0.0062069
CMS_002_18a_Rb_S128_L004_ksize_15	CMS_002_29e_Rb_S164_L004_ksize_15	3857	23495	0.141013	0.0450861	24	0.00622245
CMS_002_18a_Rb_S128_L004_ksize_15	CMS_002_31a_Rb_S165_L004_ksize_15	4087	30624	0.117744	0.050239	26	0.00636163
CMS_002_18a_Rb_S128_L004_ksize_15	CMS_002_32a_Rb_S166_L004_ksize_15	4056	27607	0.128099	0.0478174	27	0.0066568
CMS_002_18a_Rb_S128_L004_ksize_15	CMS_002_33a_Rb_S167_L004_ksize_15	4095	25490	0.138415	0.0456126	26	0.00634921
CMS_002_18a_Rb_S128_L004_ksize_15	CMS_002_34a_Rb_S168_L004_ksize_15	4078	23342	0.148724	0.0435861	27	0.00662089
CMS_002_18a_Rb_S128_L004_ksize_15	CMS_002_35a_Rb_S169_L004_ksize_15	4084	33223	0.10947	0.0523497	28	0.00685602
CMS_002_18a_Rb_S128_L004_ksize_15	CMS_002_36a_Rb_S170_L004_ksize_15	3951	25580	0.133792	0.0465772	25	0.00632751
CMS_002_18a_Rb_S128_L004_ksize_15	CMS_002_37a_Rb_S171_L004_ksize_15	4412	24422	0.153014	0.042789	29	0.00657298
CMS_002_18a_Rb_S128_L004_ksize_15	CMS_002_38a_Rb_S172_L004_ksize_15	4244	28521	0.129528	0.0475002	24	0.00565504
CMS_002_18a_Rb_S128_L004_ksize_15	CMS_002_39a_Rb_S173_L004_ksize_15	4082	24456	0.143037	0.0446836	27	0.0066144
CMS_002_18a_Rb_S128_L004_ksize_15	CMS_002_40a_Rb_S174_L004_ksize_15	4106	29222	0.1232	0.0489349	27	0.00657574
CMS_002_18a_Rb_S128_L004_ksize_15	CMS_002_41a_Rb_S176_L004_ksize_15	4093	26940	0.131892	0.0469844	28	0.00684095
CMS_002_18a_Rb_S128_L004_ksize_15	CMS_002_42a_Rb_S177_L004_ksize_15	3731	19960	0.157486	0.0419846	23	0.00616457
CMS_002_18a_Rb_S128_L004_ksize_15	CMS_002_44a_Rb_S178_L004_ksize_15	8539	15025	0.362375	0.0203599	4	0.000468439
CMS_002_18a_Rb_S128_L004_ksize_15	CMS_002_44b_Rb_S179_L004_ksize_15	7625	13478	0.361323	0.0204288	3	0.000393443
CMS_002_18a_Rb_S128_L004_ksize_15	CMS_002_44c_Rb_S180_L004_ksize_15	8554	12033	0.415505	0.0171806	4	0.000467618
CMS_002_18a_Rb_S128_L004_ksize_15	CMS_002_44d_Rb_S181_L004_ksize_15	9250	16435	0.360132	0.020507	1	0.000108108
CMS_002_18a_Rb_S128_L004_ksize_15	CMS_002_44e_Rb_S182_L004_ksize_15	7612	16151	0.32033	0.023327	4	0.000525486
CMS_002_18a_Rb_S128_L004_ksize_15	CMS_002_45a_Rb_S183_L004_ksize_15	6498	20704	0.238879	0.0307373	23	0.00353955
CMS_002_18a_Rb_S128_L004_ksize_15	CMS_002_45b_Rb_S184_L004_ksize_15	6661	19460	0.255006	0.0290472	18	0.0027023
CMS_002_18a_Rb_S128_L004_ksize_15	CMS_002_45c_Rb_S185_L004_ksize_15	5166	24227	0.175756	0.0389491	18	0.00348432
CMS_002_18a_Rb_S128_L004_ksize_15	CMS_002_45d_Rb_S186_L004_ksize_15	6046	21728	0.217686	0.0331777	21	0.00347337
CMS_002_18a_Rb_S128_L004_ksize_15	CMS_002_45e_Rb_S188_L004_ksize_15	5342	24287	0.180296	0.0382507	18	0.00336952
CMS_002_18a_Rb_S128_L004_ksize_15	CMS_002_45f_Rb_S189_L004_ksize_15	5533	17069	0.244801	0.0301012	19	0.00343394
CMS_002_18a_Rb_S128_L004_ksize_15	CMS_002_45g_Rb_S190_L004_ksize_15	5515	19303	0.222218	0.0326328	18	0.00326383
CMS_002_18a_Rb_S128_L004_ksize_15	CMS_002_46a_Rb_S191_L004_ksize_15	4133	22136	0.157334	0.0420115	26	0.00629083
CMS_002_18a_Rb_S128_L004_ksize_15	CMS_002_46b_Rb_S192_L004_ksize_15	4061	22074	0.155385	0.0423591	27	0.00664861
CMS_002_18a_Rb_S128_L004_ksize_15	CMS_002_47a_Rb_S193_L004_ksize_15	4137	21872	0.15906	0.0417076	29	0.00700991
CMS_002_18a_Rb_S128_L004_ksize_15	CMS_002_47b_Rb_S194_L004_ksize_15	3708	20345	0.15416	0.0425804	26	0.00701187
CMS_002_18a_Rb_S128_L004_ksize_15	CMS_002_47c_Rb_S195_L004_ksize_15	3970	22242	0.151457	0.0430752	29	0.00730479
CMS_002_18a_Rb_S128_L004_ksize_15	CMS_002_47d_Rb_S196_L004_ksize_15	3886	22133	0.149352	0.0434677	28	0.00720535
CMS_002_18a_Rb_S128_L004_ksize_15	CMS_002_47e_Rb_S197_L004_ksize_15	4013	20331	0.164846	0.0407157	30	0.0074757
CMS_002_18a_Rb_S128_L004_ksize_15	CMS_002_47f_Rb_S198_L004_ksize_15	4146	20491	0.168283	0.040145	28	0.0067535
CMS_002_18a_Rb_S128_L004_ksize_15	CMS_002_47g_Rb_S200_L004_ksize_15	4014	22382	0.152068	0.0429625	32	0.0079721
CMS_002_18a_Rb_S128_L004_ksize_15	CMS_002_47h_Rb_S1_L004_ksize_15	4108	22932	0.151923	0.0429892	28	0.00681597
CMS_002_18a_Rb_S128_L004_ksize_15	CMS_002_47i_Rb_S2_L004_ksize_15	4144	19352	0.17637	0.0388534	28	0.00675676
CMS_002_18a_Rb_S128_L004_ksize_15	CMS_002_47j_Rb_S3_L004_ksize_15	3877	22735	0.145686	0.0441664	28	0.00722208
CMS_002_18a_Rb_S128_L004_ksize_15	CMS_002_49a_Rb_S4_L004_ksize_15	4042	20685	0.163465	0.0409488	31	0.00766947
CMS_002_18a_Rb_S128_L004_ksize_15	CMS_002_4a_Rb_S117_L004_ksize_15	4143	21829	0.159518	0.0416276	28	0.00675839
CMS_002_18a_Rb_S128_L004_ksize_15	CMS_002_50a_Rb_S5_L004_ksize_15	4120	17964	0.18656	0.0373197	27	0.0065534
CMS_002_18a_Rb_S128_L004_ksize_15	CMS_002_51a_Rb_S6_L004_ksize_15	4177	21571	0.162226	0.0411598	30	0.00718219
CMS_002_18a_Rb_S128_L004_ksize_15	CMS_002_54a_Rb_S8_L004_ksize_15	3565	19087	0.157381	0.0420031	21	0.0058906
CMS_002_18a_Rb_S128_L004_ksize_15	CMS_002_56a_Rb_S9_L004_ksize_15	4055	27197	0.129752	0.0474511	27	0.00665845
CMS_002_18a_Rb_S128_L004_ksize_15	CMS_002_57a_Rb_S10_L004_ksize_15	4228	21366	0.165195	0.0406571	30	0.00709555
CMS_002_18a_Rb_S128_L004_ksize_15	CMS_002_7a_Rb_S118_L004_ksize_15	4507	19595	0.186997	0.0372562	35	0.0077657
CMS_002_18a_Rb_S128_L004_ksize_15	CMS_002_RNA_A_S1_ksize_15	3998	29593	0.11902	0.0499281	24	0.006003
CMS_002_18a_Rb_S128_L004_ksize_15	CMS_002_Water1_Rb_S127_L004_ksize_15	5453	90236	0.0569867	0.0718456	2	0.000366771
CMS_002_18a_Rb_S128_L004_ksize_15	CMS_002_Water2_Rb_S139_L004_ksize_15	239	89552	0.00266174	0.168977	7	0.0292887
CMS_002_18a_Rb_S128_L004_ksize_15	CMS_002_Water3_Rb_S151_L004_ksize_15	191	77343	0.00246344	0.171468	3	0.0157068
CMS_002_18a_Rb_S128_L004_ksize_15	CMS_002_Water4_Rb_S163_L004_ksize_15	201	93618	0.00214242	0.175962	7	0.0348259
CMS_002_18a_Rb_S128_L004_ksize_15	CMS_002_Water5_Rb_S175_L004_ksize_15	630	106171	0.00589882	0.143411	10	0.015873
CMS_002_18a_Rb_S128_L004_ksize_15	CMS_002_Water6_Rb_S187_L004_ksize_15	258	46002	0.00557717	0.145209	9	0.0348837
CMS_002_18a_Rb_S128_L004_ksize_15	CMS_002_Water7_Rb_S199_L004_ksize_15	2572	80766	0.0308623	0.0908216	14	0.00544323
CMS_002_18a_Rb_S128_L004_ksize_15	CMS_002_Water8_Rb_S11_L004_ksize_15	90	24154	0.00371226	0.15828	1	0.0111111
CMS_002_18a_Rb_S128_L004_ksize_15	CMS_003_RNA_A_S2_ksize_15	4692	28206	0.142623	0.0447655	32	0.00682012
CMS_002_18a_Rb_S128_L004_ksize_15	CMS_004_RNA_A_S2_ksize_15	3973	22017	0.152866	0.042816	24	0.00604078
CMS_002_18a_Rb_S128_L004_ksize_15	CMS_005_RNA_A_S3_ksize_15	4808	32002	0.130617	0.0472614	33	0.00686356
CMS_002_18a_Rb_S128_L004_ksize_15	CMS_006_RNA_A_S5_ksize_15	3908	22950	0.145506	0.0442012	29	0.00742068
CMS_002_18a_Rb_S128_L004_ksize_15	CMS_007_RNA_A_S12_ksize_15	3599	20519	0.149225	0.0434917	25	0.00694637
CMS_002_18a_Rb_S128_L004_ksize_15	CMS_008_RNA_A_S3_ksize_15	4284	20575	0.172332	0.0394897	27	0.00630252
CMS_002_18a_Rb_S128_L004_ksize_15	CMS_009_RNA_A_S13_ksize_15	3971	36915	0.0971237	0.0558489	25	0.00629564
CMS_002_18a_Rb_S128_L004_ksize_15	CMS_010_RNA_A_S1_ksize_15	3855	18312	0.173907	0.0392395	27	0.00700389
CMS_002_18a_Rb_S128_L004_ksize_15	CMS_011_RNA_A_S4_ksize_15	4089	30375	0.118646	0.0500189	31	0.00758132
CMS_002_18a_Rb_S128_L004_ksize_15	CMS_012_RNA_A_S4_ksize_15	5464	25808	0.174725	0.0391106	26	0.00475842
CMS_002_18a_Rb_S128_L004_ksize_15	CMS_013_RNA_A_S5_ksize_15	3918	26022	0.130862	0.047208	29	0.00740174
CMS_002_18a_Rb_S128_L004_ksize_15	CMS_014_RNA_A_S5_ksize_15	4747	23233	0.169657	0.0399207	33	0.00695176
CMS_002_18a_Rb_S128_L004_ksize_15	CMS_015_RNA_A_S13_ksize_15	3947	18918	0.172622	0.0394434	27	0.00684064
CMS_002_18a_Rb_S128_L004_ksize_15	CMS_016_RNA_A_S6_ksize_15	4663	25991	0.152117	0.0429535	29	0.00621917
CMS_002_18a_Rb_S128_L004_ksize_15	CMS_017_RNA_A_S6_ksize_15	3783	20784	0.153987	0.0426117	26	0.00687285
CMS_002_18a_Rb_S128_L004_ksize_15	CMS_018_RNA_A_S14_ksize_15	3930	25107	0.135345	0.046249	27	0.00687023
CMS_002_18a_Rb_S128_L004_ksize_15	CMS_019_RNA_A_S14_ksize_15	3876	18999	0.169443	0.0399555	26	0.00670795
CMS_002_18a_Rb_S128_L004_ksize_15	CMS_020_RNA_A_S15_ksize_15	3838	32819	0.1047	0.0536477	27	0.00703491
CMS_002_18a_Rb_S128_L004_ksize_15	CMS_021_RNA_A_S16_ksize_15	4010	22796	0.149593	0.0434224	28	0.00698254
CMS_002_18a_Rb_S128_L004_ksize_15	CMS_022_RNA_A_S6_ksize_15	3907	25831	0.131381	0.0470951	26	0.00665472
CMS_002_18a_Rb_S128_L004_ksize_15	CMS_023_RNA_A_S17_ksize_15	3987	20502	0.162808	0.0410605	28	0.00702282
CMS_002_18a_Rb_S128_L004_ksize_15	CMS_024_RNA_A_S15_ksize_15	3561	27052	0.116323	0.0505896	23	0.00645886
CMS_002_18a_Rb_S128_L004_ksize_15	CMS_025_RNA_A_S7_ksize_15	4258	21107	0.167869	0.040213	28	0.00657586
CMS_002_18a_Rb_S128_L004_ksize_15	CMS_026_RNA_A_S18_ksize_15	4397	18382	0.193029	0.0363956	28	0.00636798
CMS_002_18a_Rb_S128_L004_ksize_15	CMS_027_RNA_A_S16_ksize_15	3530	27439	0.113985	0.0511769	22	0.00623229
CMS_002_18a_Rb_S128_L004_ksize_15	CMS_028_RNA_A_S17_ksize_15	3828	24506	0.135103	0.0462999	21	0.00548589
CMS_002_18a_Rb_S128_L004_ksize_15	CMS_029_RNA_A_S18_ksize_15	3806	43907	0.0797686	0.0616847	22	0.00578035
CMS_002_18a_Rb_S128_L004_ksize_15	CMS_030_RNA_A_S7_ksize_15	4201	28689	0.127729	0.0479001	32	0.00761723
CMS_002_18a_Rb_S128_L004_ksize_15	CMS_031_RNA_A_S19_ksize_15	3689	25916	0.124607	0.0486089	23	0.00623475
CMS_002_18a_Rb_S128_L004_ksize_15	CMS_032_RNA_A_S7_ksize_15	4035	24829	0.139794	0.0453319	24	0.00594796
CMS_002_18a_Rb_S128_L004_ksize_15	CMS_033_RNA_A_S8_ksize_15	4160	25011	0.142607	0.0447686	30	0.00721154
CMS_002_18a_Rb_S128_L004_ksize_15	CMS_034_RNA_A_S19_ksize_15	4208	25103	0.143564	0.0445799	30	0.00712928
CMS_002_18a_Rb_S128_L004_ksize_15	CMS_035_RNA_A_S20_ksize_15	3502	26475	0.116823	0.0504657	22	0.00628212
CMS_002_18a_Rb_S128_L004_ksize_15	CMS_036_RNA_A_S20_ksize_15	4083	25077	0.140021	0.045286	27	0.00661278
CMS_002_18a_Rb_S128_L004_ksize_15	CMS_037_RNA_A_S21_ksize_15	3906	21557	0.153399	0.0427187	29	0.00742448
CMS_002_18a_Rb_S128_L004_ksize_15	CMS_038_RNA_A_S22_ksize_15	3993	22002	0.153606	0.0426809	26	0.00651139
CMS_002_18a_Rb_S128_L004_ksize_15	CMS_039_RNA_A_S9_ksize_15	3984	18210	0.179508	0.0383705	24	0.0060241
CMS_002_18a_Rb_S128_L004_ksize_15	CMS_040_RNA_A_S21_ksize_15	3437	18383	0.157516	0.0419793	23	0.00669188
CMS_002_18a_Rb_S128_L004_ksize_15	CMS_041_RNA_A_S10_ksize_15	3890	23656	0.141218	0.0450451	25	0.00642674
CMS_002_18a_Rb_S128_L004_ksize_15	CMS_042_RNA_A_S23_ksize_15	4020	19008	0.17457	0.039135	26	0.00646766
CMS_002_18a_Rb_S128_L004_ksize_15	CMS_043_RNA_A_S24_ksize_15	4056	23507	0.147154	0.0438843	24	0.00591716
CMS_002_18a_Rb_S128_L004_ksize_15	CMS_044_RNA_A_S25_ksize_15	3766	22831	0.141595	0.0449698	22	0.00584174
CMS_002_18a_Rb_S128_L004_ksize_15	CMS_045_RNA_A_S2_ksize_15	3895	28805	0.119113	0.0499055	29	0.00744544
CMS_002_18a_Rb_S128_L004_ksize_15	CMS_046_RNA_A_S3_ksize_15	4002	27450	0.127242	0.0480095	25	0.00624688
CMS_002_18a_Rb_S128_L004_ksize_15	CMS_047_RNA_A_S4_ksize_15	3779	29734	0.112762	0.0514894	25	0.00661551
CMS_002_18a_Rb_S128_L004_ksize_15	CMS_048_RNA_A_S5_ksize_15	3913	21273	0.155364	0.042363	28	0.00715563
CMS_002_18a_Rb_S128_L004_ksize_15	CMS_049_RNA_A_S6_ksize_15	4151	26409	0.135831	0.0461471	30	0.00722717
CMS_002_18a_Rb_S128_L004_ksize_15	CMS_050_RNA_A_S23_ksize_15	3507	22504	0.134828	0.0463578	24	0.00684346
CMS_002_18a_Rb_S128_L004_ksize_15	CMS_051_RNA_A_S8_ksize_15	4372	31446	0.122062	0.0492016	29	0.00663312
CMS_002_18a_Rb_S128_L004_ksize_15	CMS_052_RNA_A_S7_ksize_15	3868	19066	0.168658	0.0400836	26	0.00672182
CMS_002_18a_Rb_S128_L004_ksize_15	CMS_053_RNA_A_S8_ksize_15	3935	19093	0.170879	0.0397228	26	0.00660737
CMS_002_18a_Rb_S128_L004_ksize_15	CMS_054_RNA_A_S11_ksize_15	3866	20166	0.160869	0.0413931	24	0.00620797
CMS_002_18a_Rb_S128_L004_ksize_15	CMS_055_RNA_A_S9_ksize_15	3905	17882	0.179235	0.0384121	28	0.00717029
CMS_002_18a_Rb_S128_L004_ksize_15	CMS_056_RNA_A_S10_ksize_15	3801	21241	0.151785	0.0430147	27	0.00710339
CMS_002_18a_Rb_S128_L004_ksize_15	CMS_057_RNA_A_S11_ksize_15	3783	26643	0.124334	0.0486718	27	0.00713719
CMS_002_18a_Rb_S128_L004_ksize_15	CMS_058_RNA_A_S9_ksize_15	4288	27960	0.132969	0.0467526	30	0.00699627
CMS_002_18a_Rb_S128_L004_ksize_15	CMS_059_RNA_A_S10_ksize_15	4386	39132	0.100786	0.0547624	34	0.00775194
CMS_002_18a_Rb_S128_L004_ksize_15	CMS_060_RNA_A_S12_ksize_15	4200	20068	0.173067	0.0393725	28	0.00666667
CMS_002_18a_Rb_S128_L004_ksize_15	CMS_water1_S11_ksize_15	754	16020	0.0449505	0.0791295	3	0.00397878
CMS_002_18a_Rb_S128_L004_ksize_15	CMS_water2_S24_ksize_15	2783	50792	0.0519459	0.074679	19	0.00682716
CMS_002_18a_Rb_S128_L004_ksize_15	CMS_water3_Qiagen_S26_ksize_15	4550	36614	0.110533	0.0520687	23	0.00505495
CMS_002_18a_Rb_S128_L004_ksize_15	CMS_water4_Zymo_S27_ksize_15	933	69011	0.0133392	0.117327	6	0.00643087
CMS_002_18a_Rb_S128_L004_ksize_15	CMS_water5_RNA_A_S12_ksize_15	1230	29066	0.0405994	0.0822791	9	0.00731707
CMS_002_18b_Rb_S129_L004_ksize_15	CMS_002_19a_Rb_S130_L004_ksize_15	12102	12042	0.501243	0.0130262	22	0.00181788
CMS_002_18b_Rb_S129_L004_ksize_15	CMS_002_1a_Rb_S116_L004_ksize_15	4040	28710	0.123359	0.0488979	29	0.00717822
CMS_002_18b_Rb_S129_L004_ksize_15	CMS_002_20a_Rb_S131_L004_ksize_15	4260	23584	0.152995	0.0427924	33	0.00774648
CMS_002_18b_Rb_S129_L004_ksize_15	CMS_002_20b_Rb_S132_L004_ksize_15	4231	24158	0.149037	0.0435271	31	0.00732687
CMS_002_18b_Rb_S129_L004_ksize_15	CMS_002_20c_Rb_S133_L004_ksize_15	4381	23819	0.155355	0.0423647	35	0.00798904
CMS_002_18b_Rb_S129_L004_ksize_15	CMS_002_20d_Rb_S134_L004_ksize_15	4164	24936	0.143093	0.0446727	27	0.00648415
CMS_002_18b_Rb_S129_L004_ksize_15	CMS_002_20e_Rb_S135_L004_ksize_15	4277	24886	0.146658	0.0439792	31	0.00724807
CMS_002_18b_Rb_S129_L004_ksize_15	CMS_002_21a_Rb_S136_L004_ksize_15	4295	25714	0.143124	0.0446666	33	0.00768335
CMS_002_18b_Rb_S129_L004_ksize_15	CMS_002_22a_Rb_S137_L004_ksize_15	4138	25686	0.138747	0.0455446	29	0.00700822
CMS_002_18b_Rb_S129_L004_ksize_15	CMS_002_23a_Rb_S138_L004_ksize_15	3996	25902	0.133654	0.0466064	31	0.00775776
CMS_002_18b_Rb_S129_L004_ksize_15	CMS_002_25a_Rb_S140_L004_ksize_15	8349	15528	0.349667	0.0212092	0	0
CMS_002_18b_Rb_S129_L004_ksize_15	CMS_002_25b_Rb_S141_L004_ksize_15	9405	14609	0.391647	0.0185399	2	0.000212653
CMS_002_18b_Rb_S129_L004_ksize_15	CMS_002_25c_Rb_S142_L004_ksize_15	8935	17903	0.332923	0.0223894	1	0.000111919
CMS_002_18b_Rb_S129_L004_ksize_15	CMS_002_25d_Rb_S143_L004_ksize_15	9602	14932	0.391375	0.0185559	3	0.000312435
CMS_002_18b_Rb_S129_L004_ksize_15	CMS_002_25e_Rb_S144_L004_ksize_15	9629	16222	0.372481	0.019711	2	0.000207706
CMS_002_18b_Rb_S129_L004_ksize_15	CMS_002_25f_Rb_S145_L004_ksize_15	8829	17635	0.333623	0.0223386	2	0.000226526
CMS_002_18b_Rb_S129_L004_ksize_15	CMS_002_26a_Rb_S146_L004_ksize_15	6697	20312	0.247954	0.02977	24	0.00358369
CMS_002_18b_Rb_S129_L004_ksize_15	CMS_002_26b_Rb_S147_L004_ksize_15	6642	20072	0.248634	0.0296993	25	0.00376393
CMS_002_18b_Rb_S129_L004_ksize_15	CMS_002_26c_Rb_S148_L004_ksize_15	6883	24585	0.21873	0.0330509	24	0.00348685
CMS_002_18b_Rb_S129_L004_ksize_15	CMS_002_26d_Rb_S149_L004_ksize_15	5893	22924	0.204497	0.0348424	23	0.00390294
CMS_002_18b_Rb_S129_L004_ksize_15	CMS_002_26e_Rb_S150_L004_ksize_15	7245	26483	0.214807	0.0335308	28	0.00386473
CMS_002_18b_Rb_S129_L004_ksize_15	CMS_002_27a_Rb_S152_L004_ksize_15	3898	26760	0.127145	0.0480313	25	0.00641355
CMS_002_18b_Rb_S129_L004_ksize_15	CMS_002_27b_Rb_S153_L004_ksize_15	3963	32146	0.109751	0.0522751	28	0.00706535
CMS_002_18b_Rb_S129_L004_ksize_15	CMS_002_28a_Rb_S154_L004_ksize_15	3981	24063	0.141955	0.044898	30	0.0075358
CMS_002_18b_Rb_S129_L004_ksize_15	CMS_002_28b_Rb_S155_L004_ksize_15	4091	25765	0.137024	0.0458988	32	0.00782205
CMS_002_18b_Rb_S129_L004_ksize_15	CMS_002_28c_Rb_S156_L004_ksize_15	4096	27091	0.131337	0.0471046	30	0.00732422
CMS_002_18b_Rb_S129_L004_ksize_15	CMS_002_28d_Rb_S157_L004_ksize_15	4039	25850	0.135133	0.0462934	32	0.00792275
CMS_002_18b_Rb_S129_L004_ksize_15	CMS_002_28e_Rb_S158_L004_ksize_15	4018	36102	0.10015	0.0549481	29	0.00721752
CMS_002_18b_Rb_S129_L004_ksize_15	CMS_002_29a_Rb_S159_L004_ksize_15	4278	29397	0.127038	0.0480553	25	0.00584385
CMS_002_18b_Rb_S129_L004_ksize_15	CMS_002_29b_Rb_S160_L004_ksize_15	3968	26616	0.129741	0.0474534	26	0.00655242
CMS_002_18b_Rb_S129_L004_ksize_15	CMS_002_29c_Rb_S161_L004_ksize_15	4067	27266	0.129799	0.0474406	27	0.0066388
CMS_002_18b_Rb_S129_L004_ksize_15	CMS_002_29d_Rb_S162_L004_ksize_15	4194	30741	0.120052	0.0496794	27	0.00643777
CMS_002_18b_Rb_S129_L004_ksize_15	CMS_002_29e_Rb_S164_L004_ksize_15	4137	27083	0.132511	0.0468509	25	0.00604303
CMS_002_18b_Rb_S129_L004_ksize_15	CMS_002_31a_Rb_S165_L004_ksize_15	4785	33376	0.12539	0.0484294	29	0.00606061
CMS_002_18b_Rb_S129_L004_ksize_15	CMS_002_32a_Rb_S166_L004_ksize_15	4780	30307	0.136233	0.0460633	30	0.00627615
CMS_002_18b_Rb_S129_L004_ksize_15	CMS_002_33a_Rb_S167_L004_ksize_15	4215	29398	0.125398	0.0484275	28	0.00664294
CMS_002_18b_Rb_S129_L004_ksize_15	CMS_002_34a_Rb_S168_L004_ksize_15	4364	26918	0.139505	0.0453903	31	0.00710357
CMS_002_18b_Rb_S129_L004_ksize_15	CMS_002_35a_Rb_S169_L004_ksize_15	4691	36157	0.11484	0.0509605	32	0.00682157
CMS_002_18b_Rb_S129_L004_ksize_15	CMS_002_36a_Rb_S170_L004_ksize_15	5044	27542	0.15479	0.0424663	27	0.00535289
CMS_002_18b_Rb_S129_L004_ksize_15	CMS_002_37a_Rb_S171_L004_ksize_15	4306	28782	0.130138	0.0473662	32	0.00743149
CMS_002_18b_Rb_S129_L004_ksize_15	CMS_002_38a_Rb_S172_L004_ksize_15	4248	32661	0.115094	0.0508967	26	0.00612053
CMS_002_18b_Rb_S129_L004_ksize_15	CMS_002_39a_Rb_S173_L004_ksize_15	4575	27618	0.142112	0.0448669	28	0.00612022
CMS_002_18b_Rb_S129_L004_ksize_15	CMS_002_40a_Rb_S174_L004_ksize_15	4705	32172	0.127586	0.0479321	30	0.0063762
CMS_002_18b_Rb_S129_L004_ksize_15	CMS_002_41a_Rb_S176_L004_ksize_15	4816	29642	0.139764	0.0453378	28	0.00581395
CMS_002_18b_Rb_S129_L004_ksize_15	CMS_002_42a_Rb_S177_L004_ksize_15	3742	24086	0.134469	0.0464335	23	0.00614645
CMS_002_18b_Rb_S129_L004_ksize_15	CMS_002_44a_Rb_S178_L004_ksize_15	8628	18995	0.312348	0.0239454	4	0.000463607
CMS_002_18b_Rb_S129_L004_ksize_15	CMS_002_44b_Rb_S179_L004_ksize_15	8355	16166	0.340728	0.0218302	3	0.000359066
CMS_002_18b_Rb_S129_L004_ksize_15	CMS_002_44c_Rb_S180_L004_ksize_15	8354	16581	0.335031	0.0222368	3	0.000359109
CMS_002_18b_Rb_S129_L004_ksize_15	CMS_002_44d_Rb_S181_L004_ksize_15	9463	20157	0.31948	0.023392	1	0.000105675
CMS_002_18b_Rb_S129_L004_ksize_15	CMS_002_44e_Rb_S182_L004_ksize_15	8748	18027	0.326723	0.0228454	4	0.000457247
CMS_002_18b_Rb_S129_L004_ksize_15	CMS_002_45a_Rb_S183_L004_ksize_15	6468	24912	0.206119	0.0346311	27	0.0041744
CMS_002_18b_Rb_S129_L004_ksize_15	CMS_002_45b_Rb_S184_L004_ksize_15	7535	21860	0.256336	0.0289135	22	0.00291971
CMS_002_18b_Rb_S129_L004_ksize_15	CMS_002_45c_Rb_S185_L004_ksize_15	6221	26265	0.191498	0.0366111	21	0.00337566
CMS_002_18b_Rb_S129_L004_ksize_15	CMS_002_45d_Rb_S186_L004_ksize_15	6361	25246	0.201253	0.0352713	28	0.00440182
CMS_002_18b_Rb_S129_L004_ksize_15	CMS_002_45e_Rb_S188_L004_ksize_15	6159	26801	0.186863	0.0372757	22	0.00357201
CMS_002_18b_Rb_S129_L004_ksize_15	CMS_002_45f_Rb_S189_L004_ksize_15	6473	19337	0.250794	0.0294759	20	0.00308976
CMS_002_18b_Rb_S129_L004_ksize_15	CMS_002_45g_Rb_S190_L004_ksize_15	6326	21829	0.224685	0.0323417	21	0.00331963
CMS_002_18b_Rb_S129_L004_ksize_15	CMS_002_46a_Rb_S191_L004_ksize_15	3967	26616	0.129713	0.0474597	28	0.00705823
CMS_002_18b_Rb_S129_L004_ksize_15	CMS_002_46b_Rb_S192_L004_ksize_15	3952	26440	0.130034	0.047389	30	0.00759109
CMS_002_18b_Rb_S129_L004_ksize_15	CMS_002_47a_Rb_S193_L004_ksize_15	4145	26004	0.137484	0.0458039	28	0.00675513
CMS_002_18b_Rb_S129_L004_ksize_15	CMS_002_47b_Rb_S194_L004_ksize_15	4427	23055	0.161087	0.0413554	28	0.00632482
CMS_002_18b_Rb_S129_L004_ksize_15	CMS_002_47c_Rb_S195_L004_ksize_15	4100	26130	0.135627	0.0461899	31	0.00756098
CMS_002_18b_Rb_S129_L004_ksize_15	CMS_002_47d_Rb_S196_L004_ksize_15	3970	26113	0.131968	0.0469679	28	0.0070529
CMS_002_18b_Rb_S129_L004_ksize_15	CMS_002_47e_Rb_S197_L004_ksize_15	3885	24735	0.135744	0.0461653	28	0.00720721
CMS_002_18b_Rb_S129_L004_ksize_15	CMS_002_47f_Rb_S198_L004_ksize_15	4116	24699	0.142842	0.0447221	31	0.00753158
CMS_002_18b_Rb_S129_L004_ksize_15	CMS_002_47g_Rb_S200_L004_ksize_15	4040	26478	0.132381	0.0468789	31	0.00767327
CMS_002_18b_Rb_S129_L004_ksize_15	CMS_002_47h_Rb_S1_L004_ksize_15	4058	27180	0.129906	0.0474172	29	0.00714638
CMS_002_18b_Rb_S129_L004_ksize_15	CMS_002_47i_Rb_S2_L004_ksize_15	3997	23794	0.143824	0.044529	29	0.00725544
CMS_002_18b_Rb_S129_L004_ksize_15	CMS_002_47j_Rb_S3_L004_ksize_15	4166	26305	0.13672	0.0459619	29	0.00696111
CMS_002_18b_Rb_S129_L004_ksize_15	CMS_002_49a_Rb_S4_L004_ksize_15	4203	24511	0.146375	0.0440337	33	0.00785153
CMS_002_18b_Rb_S129_L004_ksize_15	CMS_002_4a_Rb_S117_L004_ksize_15	3949	26365	0.13027	0.0473373	28	0.0070904
CMS_002_18b_Rb_S129_L004_ksize_15	CMS_002_50a_Rb_S5_L004_ksize_15	3963	22426	0.150176	0.0433134	29	0.00731769
CMS_002_18b_Rb_S129_L004_ksize_15	CMS_002_51a_Rb_S6_L004_ksize_15	3971	26131	0.131918	0.0469787	29	0.00730295
CMS_002_18b_Rb_S129_L004_ksize_15	CMS_002_54a_Rb_S8_L004_ksize_15	3589	23187	0.134038	0.0465248	21	0.00585121
CMS_002_18b_Rb_S129_L004_ksize_15	CMS_002_56a_Rb_S9_L004_ksize_15	4842	29771	0.13989	0.0453124	28	0.00578273
CMS_002_18b_Rb_S129_L004_ksize_15	CMS_002_57a_Rb_S10_L004_ksize_15	4071	25828	0.136158	0.0460788	33	0.00810612
CMS_002_18b_Rb_S129_L004_ksize_15	CMS_002_7a_Rb_S118_L004_ksize_15	4642	23473	0.165108	0.0406718	37	0.0079707
CMS_002_18b_Rb_S129_L004_ksize_15	CMS_002_RNA_A_S1_ksize_15	3888	33961	0.102724	0.0542047	23	0.00591564
CMS_002_18b_Rb_S129_L004_ksize_15	CMS_002_Water1_Rb_S127_L004_ksize_15	6663	91964	0.0675576	0.0666775	2	0.000300165
CMS_002_18b_Rb_S129_L004_ksize_15	CMS_002_Water2_Rb_S139_L004_ksize_15	1449	91280	0.0156262	0.112296	7	0.00483092
CMS_002_18b_Rb_S129_L004_ksize_15	CMS_002_Water3_Rb_S151_L004_ksize_15	1402	79069	0.0174224	0.108843	3	0.0021398
CMS_002_18b_Rb_S129_L004_ksize_15	CMS_002_Water4_Rb_S163_L004_ksize_15	1411	95346	0.0145829	0.114491	6	0.0042523
CMS_002_18b_Rb_S129_L004_ksize_15	CMS_002_Water5_Rb_S175_L004_ksize_15	1840	107899	0.0167671	0.110059	10	0.00543478
CMS_002_18b_Rb_S129_L004_ksize_15	CMS_002_Water6_Rb_S187_L004_ksize_15	1467	47732	0.0298177	0.0918996	8	0.00545331
CMS_002_18b_Rb_S129_L004_ksize_15	CMS_002_Water7_Rb_S199_L004_ksize_15	3783	82492	0.0438482	0.0798964	13	0.00343643
CMS_002_18b_Rb_S129_L004_ksize_15	CMS_002_Water8_Rb_S11_L004_ksize_15	1301	25880	0.0478643	0.0771933	1	0.000768639
CMS_002_18b_Rb_S129_L004_ksize_15	CMS_003_RNA_A_S2_ksize_15	4596	32546	0.123741	0.048809	37	0.00805048
CMS_002_18b_Rb_S129_L004_ksize_15	CMS_004_RNA_A_S2_ksize_15	3927	26257	0.130102	0.0473741	25	0.00636618
CMS_002_18b_Rb_S129_L004_ksize_15	CMS_005_RNA_A_S3_ksize_15	4729	36308	0.115237	0.0508607	37	0.00782406
CMS_002_18b_Rb_S129_L004_ksize_15	CMS_006_RNA_A_S5_ksize_15	3892	27130	0.125459	0.0484135	31	0.00796506
CMS_002_18b_Rb_S129_L004_ksize_15	CMS_007_RNA_A_S12_ksize_15	3613	24639	0.127885	0.0478652	25	0.00691946
CMS_002_18b_Rb_S129_L004_ksize_15	CMS_008_RNA_A_S3_ksize_15	4159	24973	0.142764	0.0447376	29	0.00697283
CMS_002_18b_Rb_S129_L004_ksize_15	CMS_009_RNA_A_S13_ksize_15	3908	41189	0.0866577	0.0592177	26	0.00665302
CMS_002_18b_Rb_S129_L004_ksize_15	CMS_010_RNA_A_S1_ksize_15	3915	22340	0.149114	0.0435124	28	0.00715198
CMS_002_18b_Rb_S129_L004_ksize_15	CMS_011_RNA_A_S4_ksize_15	4026	34649	0.104098	0.0538162	31	0.00769995
CMS_002_18b_Rb_S129_L004_ksize_15	CMS_012_RNA_A_S4_ksize_15	5358	30168	0.150819	0.0431936	32	0.00597238
CMS_002_18b_Rb_S129_L004_ksize_15	CMS_013_RNA_A_S5_ksize_15	3894	30218	0.114153	0.0511342	32	0.00821777
CMS_002_18b_Rb_S129_L004_ksize_15	CMS_014_RNA_A_S5_ksize_15	4665	27545	0.144831	0.0443322	42	0.00900322
CMS_002_18b_Rb_S129_L004_ksize_15	CMS_015_RNA_A_S13_ksize_15	3859	23242	0.142393	0.044811	27	0.00699663
CMS_002_18b_Rb_S129_L004_ksize_15	CMS_016_RNA_A_S6_ksize_15	4659	30147	0.133856	0.0465634	38	0.00815626
CMS_002_18b_Rb_S129_L004_ksize_15	CMS_017_RNA_A_S6_ksize_15	3775	24948	0.131428	0.0470849	27	0.00715232
CMS_002_18b_Rb_S129_L004_ksize_15	CMS_018_RNA_A_S14_ksize_15	3928	29259	0.11836	0.0500885	26	0.00661914
CMS_002_18b_Rb_S129_L004_ksize_15	CMS_019_RNA_A_S14_ksize_15	3819	23261	0.141027	0.0450835	28	0.00733176
CMS_002_18b_Rb_S129_L004_ksize_15	CMS_020_RNA_A_S15_ksize_15	3854	36935	0.0944863	0.0566593	28	0.00726518
CMS_002_18b_Rb_S129_L004_ksize_15	CMS_021_RNA_A_S16_ksize_15	3975	27014	0.128271	0.0477789	29	0.0072956
CMS_002_18b_Rb_S129_L004_ksize_15	CMS_022_RNA_A_S6_ksize_15	3860	30073	0.113754	0.0512358	26	0.00673575
CMS_002_18b_Rb_S129_L004_ksize_15	CMS_023_RNA_A_S17_ksize_15	3878	24868	0.134906	0.0463413	28	0.00722022
CMS_002_18b_Rb_S129_L004_ksize_15	CMS_024_RNA_A_S15_ksize_15	3540	31242	0.101777	0.0544758	24	0.00677966
CMS_002_18b_Rb_S129_L004_ksize_15	CMS_025_RNA_A_S7_ksize_15	4239	25293	0.143539	0.0445848	30	0.00707714
CMS_002_18b_Rb_S129_L004_ksize_15	CMS_026_RNA_A_S18_ksize_15	4370	22584	0.162128	0.0411766	34	0.00778032
CMS_002_18b_Rb_S129_L004_ksize_15	CMS_027_RNA_A_S16_ksize_15	3547	31553	0.101054	0.0546845	22	0.00620242
CMS_002_18b_Rb_S129_L004_ksize_15	CMS_028_RNA_A_S17_ksize_15	3830	28650	0.117919	0.0501962	21	0.00548303
CMS_002_18b_Rb_S129_L004_ksize_15	CMS_029_RNA_A_S18_ksize_15	3682	48303	0.0708281	0.0652511	22	0.00597501
CMS_002_18b_Rb_S129_L004_ksize_15	CMS_030_RNA_A_S7_ksize_15	4170	32899	0.112493	0.0515587	34	0.00815348
CMS_002_18b_Rb_S129_L004_ksize_15	CMS_031_RNA_A_S19_ksize_15	3757	29928	0.111533	0.0518073	25	0.00665425
CMS_002_18b_Rb_S129_L004_ksize_15	CMS_032_RNA_A_S7_ksize_15	3984	29079	0.120497	0.0495727	24	0.0060241
CMS_002_18b_Rb_S129_L004_ksize_15	CMS_033_RNA_A_S8_ksize_15	4043	29393	0.120918	0.0494725	32	0.00791491
CMS_002_18b_Rb_S129_L004_ksize_15	CMS_034_RNA_A_S19_ksize_15	4078	29511	0.121409	0.0493558	28	0.00686611
CMS_002_18b_Rb_S129_L004_ksize_15	CMS_035_RNA_A_S20_ksize_15	3530	30567	0.103528	0.0539767	22	0.00623229
CMS_002_18b_Rb_S129_L004_ksize_15	CMS_036_RNA_A_S20_ksize_15	4114	29163	0.123629	0.0488351	28	0.00680603
CMS_002_18b_Rb_S129_L004_ksize_15	CMS_037_RNA_A_S21_ksize_15	3907	25703	0.131949	0.0469721	28	0.00716662
CMS_002_18b_Rb_S129_L004_ksize_15	CMS_038_RNA_A_S22_ksize_15	4016	26104	0.133333	0.0466748	26	0.0064741
CMS_002_18b_Rb_S129_L004_ksize_15	CMS_039_RNA_A_S9_ksize_15	3946	22434	0.149583	0.0434244	24	0.00608211
CMS_002_18b_Rb_S129_L004_ksize_15	CMS_040_RNA_A_S21_ksize_15	3484	22437	0.134408	0.0464463	23	0.00660161
CMS_002_18b_Rb_S129_L004_ksize_15	CMS_041_RNA_A_S10_ksize_15	3886	27812	0.122594	0.0490764	25	0.00643335
CMS_002_18b_Rb_S129_L004_ksize_15	CMS_042_RNA_A_S23_ksize_15	3996	23204	0.146912	0.0439306	26	0.00650651
CMS_002_18b_Rb_S129_L004_ksize_15	CMS_043_RNA_A_S24_ksize_15	4024	27719	0.126768	0.0481162	24	0.00596421
CMS_002_18b_Rb_S129_L004_ksize_15	CMS_044_RNA_A_S25_ksize_15	3765	26981	0.122455	0.0491091	25	0.00664011
CMS_002_18b_Rb_S129_L004_ksize_15	CMS_045_RNA_A_S2_ksize_15	4435	31873	0.122149	0.0491809	31	0.00698985
CMS_002_18b_Rb_S129_L004_ksize_15	CMS_046_RNA_A_S3_ksize_15	3954	31694	0.110918	0.0519679	26	0.00657562
CMS_002_18b_Rb_S129_L004_ksize_15	CMS_047_RNA_A_S4_ksize_15	3707	34026	0.0982429	0.0555121	25	0.006744
CMS_002_18b_Rb_S129_L004_ksize_15	CMS_048_RNA_A_S5_ksize_15	3796	25655	0.128892	0.0476409	29	0.00763962
CMS_002_18b_Rb_S129_L004_ksize_15	CMS_049_RNA_A_S6_ksize_15	4054	30751	0.116478	0.0505512	30	0.0074001
CMS_002_18b_Rb_S129_L004_ksize_15	CMS_050_RNA_A_S23_ksize_15	3478	26710	0.115211	0.0508672	24	0.00690052
CMS_002_18b_Rb_S129_L004_ksize_15	CMS_051_RNA_A_S8_ksize_15	4299	35740	0.10737	0.0529133	28	0.00651314
CMS_002_18b_Rb_S129_L004_ksize_15	CMS_052_RNA_A_S7_ksize_15	3769	23412	0.138663	0.0455618	25	0.00663306
CMS_002_18b_Rb_S129_L004_ksize_15	CMS_053_RNA_A_S8_ksize_15	3831	23449	0.140433	0.0452029	27	0.00704777
CMS_002_18b_Rb_S129_L004_ksize_15	CMS_054_RNA_A_S11_ksize_15	3914	24218	0.13913	0.0454666	27	0.00689831
CMS_002_18b_Rb_S129_L004_ksize_15	CMS_055_RNA_A_S9_ksize_15	3844	22152	0.147869	0.043748	29	0.00754422
CMS_002_18b_Rb_S129_L004_ksize_15	CMS_056_RNA_A_S10_ksize_15	3732	25527	0.12755	0.0479401	27	0.00723473
CMS_002_18b_Rb_S129_L004_ksize_15	CMS_057_RNA_A_S11_ksize_15	3761	30835	0.108712	0.0525518	27	0.00717894
CMS_002_18b_Rb_S129_L004_ksize_15	CMS_058_RNA_A_S9_ksize_15	4221	32242	0.115761	0.0507295	34	0.00805496
CMS_002_18b_Rb_S129_L004_ksize_15	CMS_059_RNA_A_S10_ksize_15	4384	43284	0.0919695	0.057456	35	0.00798358
CMS_002_18b_Rb_S129_L004_ksize_15	CMS_060_RNA_A_S12_ksize_15	4127	24362	0.144863	0.044326	31	0.00751151
CMS_002_18b_Rb_S129_L004_ksize_15	CMS_water1_S11_ksize_15	1308	19060	0.0642184	0.0682116	3	0.00229358
CMS_002_18b_Rb_S129_L004_ksize_15	CMS_water2_S24_ksize_15	3995	52516	0.0706942	0.0653081	19	0.00475594
CMS_002_18b_Rb_S129_L004_ksize_15	CMS_water3_Qiagen_S26_ksize_15	5799	38264	0.131607	0.047046	26	0.00448353
CMS_002_18b_Rb_S129_L004_ksize_15	CMS_water4_Zymo_S27_ksize_15	2143	70739	0.0294037	0.0923377	6	0.00279981
CMS_002_18b_Rb_S129_L004_ksize_15	CMS_water5_RNA_A_S12_ksize_15	2443	30788	0.0735157	0.0641306	9	0.00368399
CMS_002_19a_Rb_S130_L004_ksize_15	CMS_002_1a_Rb_S116_L004_ksize_15	4084	26474	0.133647	0.0466078	27	0.00661117
CMS_002_19a_Rb_S130_L004_ksize_15	CMS_002_20a_Rb_S131_L004_ksize_15	4314	21328	0.16824	0.0401522	33	0.00764951
CMS_002_19a_Rb_S130_L004_ksize_15	CMS_002_20b_Rb_S132_L004_ksize_15	4195	22082	0.159645	0.0416054	30	0.00715137
CMS_002_19a_Rb_S130_L004_ksize_15	CMS_002_20c_Rb_S133_L004_ksize_15	4328	21777	0.165792	0.0405573	33	0.00762477
CMS_002_19a_Rb_S130_L004_ksize_15	CMS_002_20d_Rb_S134_L004_ksize_15	4196	22724	0.155869	0.0422724	27	0.0064347
CMS_002_19a_Rb_S130_L004_ksize_15	CMS_002_20e_Rb_S135_L004_ksize_15	4255	22782	0.157377	0.0420039	29	0.00681551
CMS_002_19a_Rb_S130_L004_ksize_15	CMS_002_21a_Rb_S136_L004_ksize_15	4277	23602	0.153413	0.0427161	33	0.00771569
CMS_002_19a_Rb_S130_L004_ksize_15	CMS_002_22a_Rb_S137_L004_ksize_15	4115	23584	0.148561	0.0436168	27	0.00656136
CMS_002_19a_Rb_S130_L004_ksize_15	CMS_002_23a_Rb_S138_L004_ksize_15	4076	23594	0.147308	0.0438549	31	0.0076055
CMS_002_19a_Rb_S130_L004_ksize_15	CMS_002_25a_Rb_S140_L004_ksize_15	8155	13768	0.371984	0.0197424	2	0.000245248
CMS_002_19a_Rb_S130_L004_ksize_15	CMS_002_25b_Rb_S141_L004_ksize_15	9184	12903	0.41581	0.0171639	1	0.000108885
CMS_002_19a_Rb_S130_L004_ksize_15	CMS_002_25c_Rb_S142_L004_ksize_15	9162	15301	0.374525	0.0195825	1	0.000109146
CMS_002_19a_Rb_S130_L004_ksize_15	CMS_002_25d_Rb_S143_L004_ksize_15	9646	12696	0.431743	0.0163119	1	0.00010367
CMS_002_19a_Rb_S130_L004_ksize_15	CMS_002_25e_Rb_S144_L004_ksize_15	9576	14180	0.403098	0.0178745	1	0.000104428
CMS_002_19a_Rb_S130_L004_ksize_15	CMS_002_25f_Rb_S145_L004_ksize_15	8941	15263	0.369402	0.0199064	2	0.000223689
CMS_002_19a_Rb_S130_L004_ksize_15	CMS_002_26a_Rb_S146_L004_ksize_15	6385	18788	0.253645	0.0291848	20	0.00313234
CMS_002_19a_Rb_S130_L004_ksize_15	CMS_002_26b_Rb_S147_L004_ksize_15	6354	18500	0.255653	0.028982	21	0.003305
CMS_002_19a_Rb_S130_L004_ksize_15	CMS_002_26c_Rb_S148_L004_ksize_15	6504	23195	0.218997	0.0330186	21	0.00322878
CMS_002_19a_Rb_S130_L004_ksize_15	CMS_002_26d_Rb_S149_L004_ksize_15	5968	20626	0.224412	0.0323738	20	0.00335121
CMS_002_19a_Rb_S130_L004_ksize_15	CMS_002_26e_Rb_S150_L004_ksize_15	6701	25423	0.208598	0.0343116	23	0.00343232
CMS_002_19a_Rb_S130_L004_ksize_15	CMS_002_27a_Rb_S152_L004_ksize_15	3883	24642	0.136126	0.0460855	24	0.00618079
CMS_002_19a_Rb_S130_L004_ksize_15	CMS_002_27b_Rb_S153_L004_ksize_15	4033	29858	0.118999	0.0499331	27	0.00669477
CMS_002_19a_Rb_S130_L004_ksize_15	CMS_002_28a_Rb_S154_L004_ksize_15	3924	22029	0.151196	0.0431236	29	0.00739042
CMS_002_19a_Rb_S130_L004_ksize_15	CMS_002_28b_Rb_S155_L004_ksize_15	4074	23651	0.146943	0.0439246	30	0.00736377
CMS_002_19a_Rb_S130_L004_ksize_15	CMS_002_28c_Rb_S156_L004_ksize_15	4071	24993	0.14007	0.0452759	29	0.00712356
CMS_002_19a_Rb_S130_L004_ksize_15	CMS_002_28d_Rb_S157_L004_ksize_15	4037	23706	0.145514	0.0441996	31	0.00767897
CMS_002_19a_Rb_S130_L004_ksize_15	CMS_002_28e_Rb_S158_L004_ksize_15	4055	33880	0.106893	0.053043	28	0.00690506
CMS_002_19a_Rb_S130_L004_ksize_15	CMS_002_29a_Rb_S159_L004_ksize_15	4252	27301	0.134757	0.0463726	24	0.0056444
CMS_002_19a_Rb_S130_L004_ksize_15	CMS_002_29b_Rb_S160_L004_ksize_15	3954	24496	0.138981	0.045497	26	0.00657562
CMS_002_19a_Rb_S130_L004_ksize_15	CMS_002_29c_Rb_S161_L004_ksize_15	4019	25214	0.137482	0.0458043	25	0.00622045
CMS_002_19a_Rb_S130_L004_ksize_15	CMS_002_29d_Rb_S162_L004_ksize_15	4133	28715	0.125822	0.0483308	26	0.00629083
CMS_002_19a_Rb_S130_L004_ksize_15	CMS_002_29e_Rb_S164_L004_ksize_15	3936	25337	0.134458	0.0464358	25	0.00635163
CMS_002_19a_Rb_S130_L004_ksize_15	CMS_002_31a_Rb_S165_L004_ksize_15	4467	31864	0.122953	0.0489925	28	0.00626819
CMS_002_19a_Rb_S130_L004_ksize_15	CMS_002_32a_Rb_S166_L004_ksize_15	4418	28883	0.132669	0.0468171	29	0.00656406
CMS_002_19a_Rb_S130_L004_ksize_15	CMS_002_33a_Rb_S167_L004_ksize_15	4117	27446	0.130438	0.0473006	27	0.00655817
CMS_002_19a_Rb_S130_L004_ksize_15	CMS_002_34a_Rb_S168_L004_ksize_15	4226	25046	0.14437	0.044422	29	0.00686228
CMS_002_19a_Rb_S130_L004_ksize_15	CMS_002_35a_Rb_S169_L004_ksize_15	4401	34589	0.112875	0.0514604	30	0.00681663
CMS_002_19a_Rb_S130_L004_ksize_15	CMS_002_36a_Rb_S170_L004_ksize_15	4481	26520	0.144544	0.0443881	27	0.00602544
CMS_002_19a_Rb_S130_L004_ksize_15	CMS_002_37a_Rb_S171_L004_ksize_15	4280	26686	0.138216	0.0456533	31	0.00724299
CMS_002_19a_Rb_S130_L004_ksize_15	CMS_002_38a_Rb_S172_L004_ksize_15	4248	30513	0.122206	0.0491676	25	0.00588512
CMS_002_19a_Rb_S130_L004_ksize_15	CMS_002_39a_Rb_S173_L004_ksize_15	4286	26048	0.141294	0.04503	27	0.00629958
CMS_002_19a_Rb_S130_L004_ksize_15	CMS_002_40a_Rb_S174_L004_ksize_15	4514	30406	0.129267	0.047558	28	0.00620292
CMS_002_19a_Rb_S130_L004_ksize_15	CMS_002_41a_Rb_S176_L004_ksize_15	4510	28106	0.138276	0.0456411	30	0.00665188
CMS_002_19a_Rb_S130_L004_ksize_15	CMS_002_42a_Rb_S177_L004_ksize_15	3750	21922	0.146074	0.0440916	23	0.00613333
CMS_002_19a_Rb_S130_L004_ksize_15	CMS_002_44a_Rb_S178_L004_ksize_15	9368	15367	0.378735	0.0193206	0	0
CMS_002_19a_Rb_S130_L004_ksize_15	CMS_002_44b_Rb_S179_L004_ksize_15	8390	13948	0.375593	0.0195157	1	0.00011919
CMS_002_19a_Rb_S130_L004_ksize_15	CMS_002_44c_Rb_S180_L004_ksize_15	8607	13927	0.381956	0.0191227	1	0.000116184
CMS_002_19a_Rb_S130_L004_ksize_15	CMS_002_44d_Rb_S181_L004_ksize_15	9366	18203	0.339729	0.0219009	2	0.000213538
CMS_002_19a_Rb_S130_L004_ksize_15	CMS_002_44e_Rb_S182_L004_ksize_15	8491	16393	0.341223	0.0217953	3	0.000353315
CMS_002_19a_Rb_S130_L004_ksize_15	CMS_002_45a_Rb_S183_L004_ksize_15	6377	22946	0.217474	0.0332034	22	0.0034499
CMS_002_19a_Rb_S130_L004_ksize_15	CMS_002_45b_Rb_S184_L004_ksize_15	7183	20416	0.260263	0.0285237	20	0.00278435
CMS_002_19a_Rb_S130_L004_ksize_15	CMS_002_45c_Rb_S185_L004_ksize_15	5773	25013	0.18752	0.0371803	19	0.00329118
CMS_002_19a_Rb_S130_L004_ksize_15	CMS_002_45d_Rb_S186_L004_ksize_15	6290	23240	0.213004	0.0337548	24	0.00381558
CMS_002_19a_Rb_S130_L004_ksize_15	CMS_002_45e_Rb_S188_L004_ksize_15	5868	25235	0.188663	0.0370153	20	0.00340832
CMS_002_19a_Rb_S130_L004_ksize_15	CMS_002_45f_Rb_S189_L004_ksize_15	6184	17767	0.258194	0.0287282	20	0.00323415
CMS_002_19a_Rb_S130_L004_ksize_15	CMS_002_45g_Rb_S190_L004_ksize_15	5969	20395	0.226407	0.0321407	21	0.00351818
CMS_002_19a_Rb_S130_L004_ksize_15	CMS_002_46a_Rb_S191_L004_ksize_15	3955	24492	0.13903	0.0454869	24	0.00606827
CMS_002_19a_Rb_S130_L004_ksize_15	CMS_002_46b_Rb_S192_L004_ksize_15	3968	24260	0.14057	0.0451753	29	0.00730847
CMS_002_19a_Rb_S130_L004_ksize_15	CMS_002_47a_Rb_S193_L004_ksize_15	4141	23864	0.147866	0.0437485	29	0.00700314
CMS_002_19a_Rb_S130_L004_ksize_15	CMS_002_47b_Rb_S194_L004_ksize_15	4216	21329	0.165042	0.0406827	28	0.00664137
CMS_002_19a_Rb_S130_L004_ksize_15	CMS_002_47c_Rb_S195_L004_ksize_15	3937	24308	0.139388	0.0454142	30	0.00762002
CMS_002_19a_Rb_S130_L004_ksize_15	CMS_002_47d_Rb_S196_L004_ksize_15	3953	23999	0.141421	0.0450045	28	0.00708323
CMS_002_19a_Rb_S130_L004_ksize_15	CMS_002_47e_Rb_S197_L004_ksize_15	3878	22601	0.146456	0.0440181	30	0.00773595
CMS_002_19a_Rb_S130_L004_ksize_15	CMS_002_47f_Rb_S198_L004_ksize_15	4019	22745	0.150164	0.0433156	30	0.00746454
CMS_002_19a_Rb_S130_L004_ksize_15	CMS_002_47g_Rb_S200_L004_ksize_15	3984	24442	0.140153	0.0452591	30	0.00753012
CMS_002_19a_Rb_S130_L004_ksize_15	CMS_002_47h_Rb_S1_L004_ksize_15	4009	25130	0.137582	0.0457837	30	0.00748316
CMS_002_19a_Rb_S130_L004_ksize_15	CMS_002_47i_Rb_S2_L004_ksize_15	3998	21644	0.155916	0.042264	28	0.0070035
CMS_002_19a_Rb_S130_L004_ksize_15	CMS_002_47j_Rb_S3_L004_ksize_15	4148	24193	0.14636	0.0440364	29	0.00699132
CMS_002_19a_Rb_S130_L004_ksize_15	CMS_002_49a_Rb_S4_L004_ksize_15	4096	22577	0.153564	0.0426887	30	0.00732422
CMS_002_19a_Rb_S130_L004_ksize_15	CMS_002_4a_Rb_S117_L004_ksize_15	3891	24333	0.137861	0.0457261	25	0.00642508
CMS_002_19a_Rb_S130_L004_ksize_15	CMS_002_50a_Rb_S5_L004_ksize_15	3937	20330	0.162237	0.041158	27	0.00685801
CMS_002_19a_Rb_S130_L004_ksize_15	CMS_002_51a_Rb_S6_L004_ksize_15	3998	23929	0.143159	0.0446596	28	0.0070035
CMS_002_19a_Rb_S130_L004_ksize_15	CMS_002_54a_Rb_S8_L004_ksize_15	3590	21037	0.145775	0.0441492	21	0.00584958
CMS_002_19a_Rb_S130_L004_ksize_15	CMS_002_56a_Rb_S9_L004_ksize_15	4529	28249	0.138172	0.0456623	27	0.00596158
CMS_002_19a_Rb_S130_L004_ksize_15	CMS_002_57a_Rb_S10_L004_ksize_15	4115	23592	0.148518	0.0436249	29	0.00704739
CMS_002_19a_Rb_S130_L004_ksize_15	CMS_002_7a_Rb_S118_L004_ksize_15	4557	21495	0.174919	0.0390801	34	0.00746105
CMS_002_19a_Rb_S130_L004_ksize_15	CMS_002_RNA_A_S1_ksize_15	3916	31757	0.109775	0.0522688	23	0.00587334
CMS_002_19a_Rb_S130_L004_ksize_15	CMS_002_Water1_Rb_S127_L004_ksize_15	6028	91086	0.0620714	0.0692434	1	0.000165893
CMS_002_19a_Rb_S130_L004_ksize_15	CMS_002_Water2_Rb_S139_L004_ksize_15	780	90470	0.00854794	0.13153	7	0.00897436
CMS_002_19a_Rb_S130_L004_ksize_15	CMS_002_Water3_Rb_S151_L004_ksize_15	732	78261	0.00926664	0.128949	3	0.00409836
CMS_002_19a_Rb_S130_L004_ksize_15	CMS_002_Water4_Rb_S163_L004_ksize_15	741	94538	0.00777716	0.134554	7	0.00944669
CMS_002_19a_Rb_S130_L004_ksize_15	CMS_002_Water5_Rb_S175_L004_ksize_15	1171	107089	0.0108166	0.124009	10	0.00853971
CMS_002_19a_Rb_S130_L004_ksize_15	CMS_002_Water6_Rb_S187_L004_ksize_15	799	46920	0.0167439	0.110103	9	0.0112641
CMS_002_19a_Rb_S130_L004_ksize_15	CMS_002_Water7_Rb_S199_L004_ksize_15	3115	81680	0.0367357	0.0853851	13	0.00417335
CMS_002_19a_Rb_S130_L004_ksize_15	CMS_002_Water8_Rb_S11_L004_ksize_15	631	25072	0.0245497	0.0980053	1	0.00158479
CMS_002_19a_Rb_S130_L004_ksize_15	CMS_003_RNA_A_S2_ksize_15	4576	30438	0.130691	0.0472453	34	0.00743007
CMS_002_19a_Rb_S130_L004_ksize_15	CMS_004_RNA_A_S2_ksize_15	3899	24165	0.138932	0.0455068	25	0.0064119
CMS_002_19a_Rb_S130_L004_ksize_15	CMS_005_RNA_A_S3_ksize_15	4670	34278	0.119903	0.049715	36	0.00770878
CMS_002_19a_Rb_S130_L004_ksize_15	CMS_006_RNA_A_S5_ksize_15	3871	25024	0.133968	0.0465397	30	0.00774994
CMS_002_19a_Rb_S130_L004_ksize_15	CMS_007_RNA_A_S12_ksize_15	3602	22513	0.137928	0.0457123	24	0.00666296
CMS_002_19a_Rb_S130_L004_ksize_15	CMS_008_RNA_A_S3_ksize_15	4198	22747	0.155799	0.042285	28	0.00666984
CMS_002_19a_Rb_S130_L004_ksize_15	CMS_009_RNA_A_S13_ksize_15	3928	39001	0.0914999	0.0576072	25	0.00636456
CMS_002_19a_Rb_S130_L004_ksize_15	CMS_010_RNA_A_S1_ksize_15	3853	20316	0.159419	0.0416449	29	0.0075266
CMS_002_19a_Rb_S130_L004_ksize_15	CMS_011_RNA_A_S4_ksize_15	4025	32503	0.110189	0.0521593	32	0.00795031
CMS_002_19a_Rb_S130_L004_ksize_15	CMS_012_RNA_A_S4_ksize_15	5353	28030	0.160351	0.0414827	27	0.0050439
CMS_002_19a_Rb_S130_L004_ksize_15	CMS_013_RNA_A_S5_ksize_15	3863	28132	0.120738	0.0495153	29	0.00750712
CMS_002_19a_Rb_S130_L004_ksize_15	CMS_014_RNA_A_S5_ksize_15	4736	25255	0.157914	0.0419089	37	0.0078125
CMS_002_19a_Rb_S130_L004_ksize_15	CMS_015_RNA_A_S13_ksize_15	3840	21132	0.153772	0.0426507	26	0.00677083
CMS_002_19a_Rb_S130_L004_ksize_15	CMS_016_RNA_A_S6_ksize_15	4546	28225	0.13872	0.0455501	30	0.00659921
CMS_002_19a_Rb_S130_L004_ksize_15	CMS_017_RNA_A_S6_ksize_15	3808	22734	0.143471	0.0445982	27	0.00709034
CMS_002_19a_Rb_S130_L004_ksize_15	CMS_018_RNA_A_S14_ksize_15	3850	27267	0.123727	0.0488124	25	0.00649351
CMS_002_19a_Rb_S130_L004_ksize_15	CMS_019_RNA_A_S14_ksize_15	3832	21087	0.153778	0.0426496	28	0.00730689
CMS_002_19a_Rb_S130_L004_ksize_15	CMS_020_RNA_A_S15_ksize_15	3833	34829	0.0991413	0.0552449	28	0.00730498
CMS_002_19a_Rb_S130_L004_ksize_15	CMS_021_RNA_A_S16_ksize_15	3950	24916	0.136839	0.0459372	28	0.00708861
CMS_002_19a_Rb_S130_L004_ksize_15	CMS_022_RNA_A_S6_ksize_15	3796	28053	0.119187	0.0498875	27	0.00711275
CMS_002_19a_Rb_S130_L004_ksize_15	CMS_023_RNA_A_S17_ksize_15	3896	22684	0.146576	0.0439949	26	0.00667351
CMS_002_19a_Rb_S130_L004_ksize_15	CMS_024_RNA_A_S15_ksize_15	3526	29122	0.108	0.0527429	23	0.00652297
CMS_002_19a_Rb_S130_L004_ksize_15	CMS_025_RNA_A_S7_ksize_15	4250	23123	0.155262	0.0423812	29	0.00682353
CMS_002_19a_Rb_S130_L004_ksize_15	CMS_026_RNA_A_S18_ksize_15	4276	20624	0.171727	0.0395865	29	0.00678204
CMS_002_19a_Rb_S130_L004_ksize_15	CMS_027_RNA_A_S16_ksize_15	3530	29439	0.10707	0.0529948	20	0.00566572
CMS_002_19a_Rb_S130_L004_ksize_15	CMS_028_RNA_A_S17_ksize_15	3806	26550	0.125379	0.0484319	20	0.00525486
CMS_002_19a_Rb_S130_L004_ksize_15	CMS_029_RNA_A_S18_ksize_15	3662	46195	0.0734501	0.0641574	21	0.00573457
CMS_002_19a_Rb_S130_L004_ksize_15	CMS_030_RNA_A_S7_ksize_15	4097	30897	0.117077	0.0504029	31	0.00756651
CMS_002_19a_Rb_S130_L004_ksize_15	CMS_031_RNA_A_S19_ksize_15	3709	27876	0.117429	0.0503162	24	0.00647075
CMS_002_19a_Rb_S130_L004_ksize_15	CMS_032_RNA_A_S7_ksize_15	3991	26917	0.129125	0.0475893	24	0.00601353
CMS_002_19a_Rb_S130_L004_ksize_15	CMS_033_RNA_A_S8_ksize_15	4007	27317	0.127921	0.0478571	27	0.00673821
CMS_002_19a_Rb_S130_L004_ksize_15	CMS_034_RNA_A_S19_ksize_15	4072	27375	0.129488	0.0475092	27	0.00663065
CMS_002_19a_Rb_S130_L004_ksize_15	CMS_035_RNA_A_S20_ksize_15	3528	28423	0.110419	0.0520988	22	0.00623583
CMS_002_19a_Rb_S130_L004_ksize_15	CMS_036_RNA_A_S20_ksize_15	4067	27109	0.130453	0.0472972	27	0.0066388
CMS_002_19a_Rb_S130_L004_ksize_15	CMS_037_RNA_A_S21_ksize_15	3888	23593	0.14148	0.0449928	27	0.00694444
CMS_002_19a_Rb_S130_L004_ksize_15	CMS_038_RNA_A_S22_ksize_15	3964	24060	0.14145	0.0449987	26	0.00655903
CMS_002_19a_Rb_S130_L004_ksize_15	CMS_039_RNA_A_S9_ksize_15	3962	20254	0.163611	0.040924	24	0.00605755
CMS_002_19a_Rb_S130_L004_ksize_15	CMS_040_RNA_A_S21_ksize_15	3461	20335	0.145445	0.0442131	22	0.00635654
CMS_002_19a_Rb_S130_L004_ksize_15	CMS_041_RNA_A_S10_ksize_15	3876	25684	0.131123	0.047151	24	0.00619195
CMS_002_19a_Rb_S130_L004_ksize_15	CMS_042_RNA_A_S23_ksize_15	3959	21130	0.157798	0.0419294	24	0.00606214
CMS_002_19a_Rb_S130_L004_ksize_15	CMS_043_RNA_A_S24_ksize_15	4044	25531	0.136737	0.0459584	24	0.00593472
CMS_002_19a_Rb_S130_L004_ksize_15	CMS_044_RNA_A_S25_ksize_15	3705	24953	0.129283	0.0475544	24	0.00647773
CMS_002_19a_Rb_S130_L004_ksize_15	CMS_045_RNA_A_S2_ksize_15	4164	30267	0.120938	0.0494677	31	0.00744476
CMS_002_19a_Rb_S130_L004_ksize_15	CMS_046_RNA_A_S3_ksize_15	3972	29510	0.118631	0.0500225	24	0.0060423
CMS_002_19a_Rb_S130_L004_ksize_15	CMS_047_RNA_A_S4_ksize_15	3705	31882	0.104111	0.0538126	24	0.00647773
CMS_002_19a_Rb_S130_L004_ksize_15	CMS_048_RNA_A_S5_ksize_15	3853	23393	0.141415	0.0450057	28	0.00726706
CMS_002_19a_Rb_S130_L004_ksize_15	CMS_049_RNA_A_S6_ksize_15	3999	28713	0.122249	0.0491576	27	0.00675169
CMS_002_19a_Rb_S130_L004_ksize_15	CMS_050_RNA_A_S23_ksize_15	3473	24572	0.123837	0.0487869	24	0.00691045
CMS_002_19a_Rb_S130_L004_ksize_15	CMS_051_RNA_A_S8_ksize_15	4287	33616	0.113104	0.0514016	27	0.00629811
CMS_002_19a_Rb_S130_L004_ksize_15	CMS_052_RNA_A_S7_ksize_15	3764	21274	0.150331	0.0432844	25	0.00664187
CMS_002_19a_Rb_S130_L004_ksize_15	CMS_053_RNA_A_S8_ksize_15	3816	21331	0.151748	0.0430216	25	0.00655136
CMS_002_19a_Rb_S130_L004_ksize_15	CMS_054_RNA_A_S11_ksize_15	3824	22250	0.14666	0.0439789	27	0.00706067
CMS_002_19a_Rb_S130_L004_ksize_15	CMS_055_RNA_A_S9_ksize_15	3818	20056	0.159923	0.0415571	30	0.00785752
CMS_002_19a_Rb_S130_L004_ksize_15	CMS_056_RNA_A_S10_ksize_15	3771	23301	0.139295	0.045433	27	0.0071599
CMS_002_19a_Rb_S130_L004_ksize_15	CMS_057_RNA_A_S11_ksize_15	3744	28721	0.115324	0.0508389	26	0.00694444
CMS_002_19a_Rb_S130_L004_ksize_15	CMS_058_RNA_A_S9_ksize_15	4111	30314	0.119419	0.0498316	32	0.00778399
CMS_002_19a_Rb_S130_L004_ksize_15	CMS_059_RNA_A_S10_ksize_15	4314	41276	0.094626	0.0566158	33	0.00764951
CMS_002_19a_Rb_S130_L004_ksize_15	CMS_060_RNA_A_S12_ksize_15	4145	22178	0.157467	0.041988	27	0.00651387
CMS_002_19a_Rb_S130_L004_ksize_15	CMS_water1_S11_ksize_15	1041	17446	0.0563098	0.0722103	3	0.00288184
CMS_002_19a_Rb_S130_L004_ksize_15	CMS_water2_S24_ksize_15	3326	51706	0.0604376	0.0700542	19	0.00571257
[truncated: 10,881 more rows]
