# Supplementary material for: Single mosquito metatranscriptomics identifies vectors, emerging pathogens and reservoirs in one assay
Source: eLife. 2021 Apr 27;10:e68353. doi: 10.7554/eLife.68353 (PMC8110308; doi:10.7554/eLife.68353)
Supplement: Figure 2—figure supplement 1—source data 1. [file elife-68353-fig2-figsupp1-data1.zip]

Archive with 1 entries (1 files):
- fig2_sd1_merge_and_decontam.ipynb
