# Supplementary material for: Single mosquito metatranscriptomics identifies vectors, emerging pathogens and reservoirs in one assay
Source: eLife. 2021 Apr 27;10:e68353. doi: 10.7554/eLife.68353 (PMC8110308; doi:10.7554/eLife.68353)
Supplement: Figure 2—figure supplement 1—source data 1. [file elife-68353-fig2-figsupp1-data1.zip › fig2_sd1_merge_and_decontam.ipynb]

# %% [markdown]
# Merge LCA and Curated virus calls

# %% [code]
import pandas as pd

# %% [code]
lca = pd.read_csv('../data/s3/contig_quality_concat/contig_stats_lca.tsv', sep='\t')
lca['blasted'] = True
lca.rename({'taxid': 'taxid_blast', 'taxon_group': 'taxon_group_blast'}, axis = 1, inplace = True)
lca['taxon_group_blast'] = lca.apply(lambda x: 'Hexapoda' if x.hexapoda else x.taxon_group_blast, axis = 1)

read_counts = pd.read_csv('../data/s3/contig_quality_concat/contig_stats_all.tsv', sep='\t')

# %% [code]
lca.head()

# %% [code]
cluster_to_virus = pd.read_csv('../data/darkmatter/clusters_to_virus.csv')

# %% [code]
cluster_to_contigs = pd.read_csv('../data/darkmatter/cluster_contig.csv')
cluster_to_contigs.rename({'contig': 'contig_name'}, axis = 1, inplace=True)

# %% [code]
curated_viruses = (cluster_to_contigs
                       .merge(cluster_to_virus, on='cluster', how = 'right', validate = 'many_to_one')
                       .merge(read_counts, on=['sample', 'contig_name'], how = 'left', validate = 'one_to_one'))
curated_viruses['curated'] = True
curated_viruses['rdrp'] = curated_viruses['segment'].str.lower().str.contains('rdrp')
curated_viruses['rdrp'] |= (curated_viruses['segment'] == 'genome')

curated_viruses.rename({'submission_taxid': 'taxid_curated'}, axis = 1, inplace = True)

# %% [code]
curated_viruses['rdrp'].sum()

# %% [code]
contig_calls = lca.merge(curated_viruses,
                         on = ['sample', 'contig_name', 'contig_length', 'read_count'],
                         how = 'outer')
contig_calls.fillna({'blasted': False,
                     'curated': False,
                     'taxon_group_blast': 'Dark',
                     'rdrp': False}, inplace=True)

# %% [code]
contig_calls['taxon_group'] = contig_calls.apply(lambda x: ('Viruses' if x['curated'] else x['taxon_group_blast']), axis = 1)
contig_calls['taxid'] = contig_calls.apply(lambda x: x['taxid_curated'] if x['curated'] else x['taxid_blast'], axis = 1)

# %% [code]
contig_calls.head()

# %% [markdown]
Total reads per taxonomic group

# %% [code]
contig_calls.groupby('taxon_group')['read_count'].sum()

# %% [markdown]
Sources of curated reads.

# %% [code]
contig_calls[contig_calls['curated']].groupby(['taxon_group_blast'])['read_count'].sum()

# %% [markdown]
Dark matter reads reclassified as virus: some are polymerase, some are other segments.

# %% [code]
contig_calls[contig_calls['taxon_group_blast'] == 'Dark'].groupby(['rdrp'])['read_count'].sum()

# %% [code]
contig_calls.to_csv('../data/s3/contig_quality_concat/contig_calls.tsv',
                    sep='\t', index = False)

# %% [markdown]
# Decontamination

# %% [markdown]
We compute the average concentration of each taxon in the water. Markov's inequality says that for any nonnegative random variable $X$, the probability that $X$ is greater $k$ is less than $\mathbb{E}X/k$. Thus for any false-discovery rate $r$, the probability that $X > \mathbb{E}X/r$ is less than $\mathbb{E}X/(\mathbb{E}X/r) = r$. If we treat concentrations of contaminating taxa in each well as a random variable, we can estimate the mean from the water, and use that estimate to bound (using Markov's inequality), the amount of that taxon contained in another sample can be explained by contamination.

# %% [code]
sample_table = pd.read_csv('../data/metadata/idseq_metadata.csv')

# %% [code]
sample_table['water'] = sample_table['sample'].str.contains('ater')
sample_table = sample_table[['sample',
                              'total_reads',
                              'nonhost_reads',
                              'total_ercc_reads',
                              'compression_ratio',
                              'water']]
sample_table['input_conc'] = sample_table.eval('(total_reads - total_ercc_reads)/total_ercc_reads')
sample_table['nonhost_frac'] = sample_table.eval('nonhost_reads*compression_ratio/total_reads')
n_water = sum(sample_table['water'])

# %% [code]
def sum_over(df, category):
    return df[[category, 'sample', 'read_count']].groupby([category, 'sample']).sum().reset_index()

# %% [code]
read_counts = sum_over(contig_calls, 'poly_group')

# %% [code]
def decontam(read_counts, category, fdr):
    background_levels = (read_counts.merge(sample_table[sample_table['water']],
                                          on='sample', validate='many_to_one')
                         .eval('r_per_ercc = read_count*compression_ratio/total_ercc_reads')
                         [['r_per_ercc', category]]
                         .groupby(category).sum()/n_water)
    
    df = read_counts.merge(sample_table, on = 'sample', how = 'left')
    df = df[~df['water']]
    df = df.merge(background_levels, on=category, how = 'left').fillna({'r_per_ercc': 0}).eval(
    'background_reads = total_ercc_reads*r_per_ercc/compression_ratio')
    df['is_contam'] = df['read_count'] < df['background_reads']/fdr
    
    return df[['sample', category, 'is_contam', 'read_count']]

# %% [markdown]
## Curated Viruses

# %% [code]
viral_df = sum_over(contig_calls[contig_calls['curated']], 'poly_group')
viral_df = decontam(viral_df, 'poly_group', 0.01)

# %% [code]
viral_df.groupby('is_contam')['read_count'].sum()

# %% [markdown]
Viral contamination: 2757 reads.

# %% [code]
# Write contam and decontam files
viral_decontam = viral_df[~viral_df['is_contam']].filter(['sample', 'poly_group', 'read_count']).rename(
{'read_count': 'reads'}, axis = 1)
viral_decontam.to_csv('../data/s3/contig_quality_concat/viral_decontam.tsv',
                      sep='\t', index = False)

viral_contamination =  viral_df[viral_df['is_contam']].filter(['sample', 'poly_group', 'read_count']).rename(
{'read_count': 'reads'}, axis = 1)
viral_contamination.to_csv('../data/s3/contig_quality_concat/viral_contamination.tsv',
                           sep='\t', index = False)

# %% [code]
viral_contamination.groupby('poly_group').sum()

# %% [markdown]
# Other Taxa

# %% [markdown]
Compute contaminants for all taxa, but only use for uncurated counts.

# %% [code]
contig_calls_no_hex = contig_calls[(contig_calls['hexapoda'] != True) | (contig_calls['curated'])]

# Reset index
contig_calls_no_hex = contig_calls_no_hex.reset_index().drop('index', axis = 1)

# %% [code]
all_decontam = decontam(sum_over(contig_calls_no_hex, 'taxid'), 'taxid', 0.01)

# %% [code]
lca_df = contig_calls_no_hex[~contig_calls_no_hex['curated']]
lca_df = lca_df[~lca_df['sample'].str.contains('ater')]
lca_df = (sum_over(lca_df, 'taxid')
                          .merge(all_decontam.filter(['sample', 'taxid', 'is_contam']),
                                                                      on = ['sample', 'taxid'],
                                                                      how = 'left'))

# %% [code]
lca_df.groupby('is_contam')['read_count'].sum()

# %% [code]
# Write contam and decontam files
lca_decontam = lca_df[~lca_df['is_contam']].filter(['sample', 'taxid', 'read_count']).rename(
{'read_count': 'reads'}, axis = 1)
lca_decontam.to_csv('../data/s3/contig_quality_concat/lca_decontam.tsv',
                    sep='\t', index = False)

lca_contamination =  lca_df[lca_df['is_contam']].filter(['sample', 'taxid', 'read_count']).rename(
{'read_count': 'reads'}, axis = 1)
lca_contamination.to_csv('../data/s3/contig_quality_concat/lca_contamination.tsv',
                         sep='\t', index = False)

# %% [markdown]
Output all contigs not part of contamination.

# %% [code]
lca_contamination.groupby('taxid').sum()

# %% [markdown]
## Final decontam contigs

# %% [markdown]
Strip contigs with taxa removed during decontam, and hexapoda.

# %% [code]
viral_contam_idx = (contig_calls_no_hex.merge(viral_df[['sample', 'poly_group', 'is_contam']],
                          on = ['sample', 'poly_group'], how = 'left')['is_contam'] == True)

# %% [code]
lca_contam_loaded = contig_calls_no_hex.merge(lca_df[['sample', 'taxid', 'is_contam']],
                          on = ['sample', 'taxid'], how = 'left')

lca_contam_idx = (lca_contam_loaded['is_contam'] == True) & (lca_contam_loaded['curated'] == False)

# %% [code]
not_contam_idx = ~(viral_contam_idx | lca_contam_idx)

# %% [code]
contig_calls_decontam = contig_calls_no_hex.loc[~(viral_contam_idx | lca_contam_idx)]

# %% [code]
contig_calls_decontam = contig_calls_decontam[
    ~contig_calls_decontam['sample'].str.contains('ater')]

# %% [code]
contig_calls_decontam.to_csv('../data/s3/contig_quality_concat/contig_calls_decontam.tsv',
                             sep='\t', index = False)

# %% [code]
contig_calls.groupby('taxon_group')['read_count'].sum()

# %% [code]
contig_calls_decontam.groupby('taxon_group')['read_count'].sum()

# %% [markdown]
Contamination

# %% [code]
 contig_calls_no_hex.loc[(viral_contam_idx | lca_contam_idx)].groupby('taxon_group')['read_count'].sum()

# %% [markdown]
# Validation

# %% [code]
from ete3 import NCBITaxa
ncbi = NCBITaxa()
def taxid2name(taxid):
    return ncbi.get_taxid_translator([taxid])[taxid]

# %% [code]
contig_calls_decontam = pd.read_csv('../data/s3/contig_quality_concat/contig_calls_decontam.tsv',
                                    sep='\t')

# %% [code]
contig_calls_decontam.head()

# %% [code]
partition = "Apicomplexa Crithidia Pecora Carnivora Homininae Rodentia Leporidae Aves".split()
partition = ncbi.get_name_translator(partition)
partition = {v[0]: k for k, v in partition.items()}

def get_category(taxid):
    if not taxid:
        return None
    try:
        lineage = ncbi.get_lineage(taxid)
    except:
        return 'NA'
    for k in partition:
        if k in lineage:
            return partition[k]
    else:
        return 'NA'

# %% [code]
partition

# %% [code]
category = contig_calls_decontam['taxid'].apply(get_category)
contig_calls_decontam['category'] = category

# %% [code]
contig_calls_decontam[['category', 'read_count']].groupby('category').sum()

# %% [code]
lca = pd.read_csv('../data/s3/contig_quality_concat/contig_stats_lca.tsv', sep='\t')
category = lca['taxid'].apply(get_category)
lca['category'] = category
lca[['category', 'read_count']].groupby('category').sum()

# %% [code]
apicomplexa = contig_calls_decontam[contig_calls_decontam['category'] == 'Apicomplexa'].copy()

# %% [code]
apicomplexa['name'] = apicomplexa['taxid'].apply(taxid2name)

# %% [code]
apicomplexa.groupby(['sample', 'name'])['read_count'].sum()
