# Supplementary material for: Single mosquito metatranscriptomics identifies vectors, emerging pathogens and reservoirs in one assay
Source: eLife. 2021 Apr 27;10:e68353. doi: 10.7554/eLife.68353 (PMC8110308; doi:10.7554/eLife.68353)
Supplement: Figure 2—figure supplement 3—source data 1. [file elife-68353-fig2-figsupp3-data1.tsv]

taxid	taxonomy	CMS001_001_Ra_S1	CMS001_002_Ra_S1	CMS001_003_Ra_S2	CMS001_004_Ra_S2	CMS001_005_Ra_S3	CMS001_006_Ra_S5	CMS001_007_Ra_S12	CMS001_008_Ra_S3	CMS001_009_Ra_S13	CMS001_010_Ra_S1	CMS001_011_Ra_S4	CMS001_012_Ra_S4	CMS001_013_Ra_S5	CMS001_014_Ra_S5	CMS001_015_Ra_S13	CMS001_016_Ra_S6	CMS001_017_Ra_S6	CMS001_018_Ra_S14	CMS001_019_Ra_S14	CMS001_020_Ra_S15	CMS001_021_Ra_S16	CMS001_022_Ra_S6	CMS001_023_Ra_S17	CMS001_024_Ra_S15	CMS001_025_Ra_S7	CMS001_026_Ra_S18	CMS001_027_Ra_S16	CMS001_028_Ra_S17	CMS001_029_Ra_S18	CMS001_030_Ra_S7	CMS001_031_Ra_S19	CMS001_032_Ra_S7	CMS001_033_Ra_S8	CMS001_034_Ra_S19	CMS001_035_Ra_S20	CMS001_036_Ra_S20	CMS001_037_Ra_S21	CMS001_038_Ra_S22	CMS001_039_Ra_S9	CMS001_040_Ra_S21	CMS001_041_Ra_S10	CMS001_042_Ra_S23	CMS001_043_Ra_S24	CMS001_044_Ra_S25	CMS001_045_Ra_S2	CMS001_046_Ra_S3	CMS001_047_Ra_S4	CMS001_048_Ra_S5
1	root	4533	2514	4197	0	5875	997	487	8069	43647	0	673	0	3843	1151	0	1220	3754	699	3776	448	665	0	1323	1425	7752	3972	1687	0	0	0	0	0	4199	0	4725	0	0	671	0	0	0	0	0	87	0	0	106	0
131567	cellular organisms	76563	284	4566	3104	3880	1173	962	3346	6116	20	2181	847	920	1474	171	2504	1504	39	279	899	880	1691	50	2283	3022	2139	724	533	169	6502	608	14	375	178	972	6055	387	3075	85	528	4958	2391	202	2339	62	902	75	358
2	Bacteria	2079	0	105	15	34	623	18	45	814	6	4633	446	0	0	31	21	43	6234	0	5	10	91	22	3	29	7565	157	3861	28	1034	1611	0	3	0	33	117	16	13107	4	0	6	0	4	0	4	4597	4	5326
203691	Spirochaetes	20946	0	0	0	0	1518	0	0	0	0	1173	0	4146	0	0	0	0	2119	0	0	0	0	0	0	0	1934	0	1258	0	0	0	0	13	0	0	14	0	2772	0	0	0	0	0	0	0	1308	0	391
1783272	Terrabacteria group	26	4	75	14	92	112	8	54	1592	8	19	49	14	12	0	18	9	3	3	15	29	4	0	34	50	81	38	1006	6	0	31	0	8	12	13	92	22	4	10	0	22	0	17	0	122	0	3	4
1236	Gammaproteobacteria	31	4	0	0	24	51	0	0	23	4	3	61	4	4	0	264	0	0	0	0	0	0	10	3	8	69	0	0	0	0	0	0	0	0	11	0	9	3	0	0	0	3	0	0	5	0	0	0
91347	Enterobacterales	22740	42	58	0	0	0	0	0	8207	0	4	82	0	0	0	0	0	0	705	0	0	0	0	0	0	0	3	356	12	0	0	0	0	0	162	0	27	0	0	0	0	0	0	204	3600	0	8226	0
135619	Oceanospirillales	40	0	0	0	0	41	0	0	1729	0	0	0	413	0	0	3	0	0	0	4	0	0	0	0	0	0	0	0	0	0	0	0	0	0	0	0	0	0	0	0	0	0	0	0	0	0	0	0
953	Wolbachia	16	0	0	20400	4	0	0	0	0	5	0	0	5	0	0	0	0	0	0	0	4	0	0	0	0	0	0	0	2164	16387	0	0	0	0	0	6	0	0	0	0	57016	0	0	6543	0	0	5	0
33090	Viridiplantae	108	20	191	5	507	258	208	187	543	11	84	184	110	91	16	325	36	0	15	219	444	73	11	0	153	286	7	31	22	0	37	14	87	17	28	294	173	56	138	0	0	22	31	0	79	22	19	43
4751	Fungi	12	0	0	0	3	14	0	0	6	10	15	29	4	0	18	5	33	0	0	26	55	0	0	4	0	0	0	0	0	0	0	0	0	0	0	81	0	0	0	0	0	0	0	0	7	0	0	5
451864	Dikarya	36	10	55	0	290	309	23	123	4664	3	36	632	23	38	3	106	117	24	9	25	49	209	10	11	394	114	23	123	0	0	44	0	28	10	31	224	122	7	0	9	0	47	10	12	16	6	17	11
6029	Microsporidia	0	0	0	0	7	0	0	0	0	0	0	0	0	0	0	0	0	0	0	0	0	0	0	0	0	0	0	0	0	0	0	0	0	0	0	1814	0	3507	0	0	0	0	120	0	0	0	0	0
33213	Bilateria	43	57	809	5	1259	118	31	306	715	0	17	71	64	288	6	667	39	22	0	24	65	11	107	37	443	624	32	38	8	11	30	3	11	9	99	248	39	15	22	21	12	22	27	0	87	0	15	12
1206794	Ecdysozoa	186	57	1063	0	649	379	235	401	606	34	231	147	322	365	356	743	267	329	97	321	1001	77	93	232	499	605	65	104	18	66	67	57	88	60	220	292	483	65	73	13	4	119	30	0	184	13	83	54
7711	Chordata	119	135	281	8	811	125	17	162	246	6	149	914	472	114	28	655	88	9	6	1434	280	9	35	17	318	456	54	34	9	14	124	580	112	28	85	325	638	24	35	17	1116	69	550	0	38	10	34	11
1437010	Boreoeutheria	1370	17	1310	4	2781	0	0	604	196	196	6278	1685	1304	1156	328	643	22	195	92	3431	0	1342	0	0	383	457	25	17	0	0	358	58	6	4	135	342	0	980	0	0	2619	11	0	0	666	185	0	449
33554	Carnivora	5	0	0	1533	198	40	26	0	0	0	0	0	0	0	0	44	0	0	305	0	0	0	0	0	0	4	0	866	0	562	847	0	0	0	4	0	0	0	0	0	0	175	0	0	0	0	0	3
9989	Rodentia	8	0	226	0	12	0	18	18	14	0	5973	187	0	20	0	91	0	0	0	54	0	0	0	9	159	84	8	18	0	0	20	0	0	10	47	11	0	6	4	0	166	0	35	0	0	0	0	2219
35500	Pecora	1457	3	1621	0	5	40	0	628	71	260	49	1834	33	0	310	790	63	154	12	12	32	1326	22	17	54	3	3	0	0	0	0	0	0	10	55	1782	11	982	0	0	0	5	0	0	531	811	10	14
9979	Leporidae	0	0	0	0	7	0	0	0	0	0	0	0	81	0	0	0	0	0	0	795	0	0	0	0	0	0	0	0	0	0	0	0	0	0	0	0	0	0	0	0	0	0	0	0	0	0	0	0
8782	Aves	4	0	25	0	9	11	0	27	34	0	3	90	11	7	4	35	88	0	0	5	10	0	848	0	16	6	7463	8	5395	0	10	5959	9	6	0	335	6114	0	8	0	0	6	2374	0	4	0	447	0
9126	Passeriformes	0	0	0	0	4	0	0	0	0	0	0	0	0	3	0	11	0	0	0	0	3	0	0	0	4	3	2522	0	5589	0	0	2008	0	0	0	0	0	0	0	34	0	0	442	0	0	0	90	3
5654	Trypanosomatidae	36347	0	0	0	0	0	8711	0	0	0	10325	0	0	0	0	0	0	7382	0	0	0	61685	0	0	0	0	0	0	32	0	0	21	0	0	59793	0	0	0	0	0	0	0	0	0	0	4	14	0
1286322	Leishmaniinae	0	0	0	0	4	0	0	7	0	0	13175	0	0	0	0	0	0	1827	0	0	0	35171	0	0	21	0	0	0	0	0	0	0	0	0	167230	0	0	0	0	0	0	0	0	0	0	0	30433	0
5690	Trypanosoma	0	0	5	0	0	0	221	0	140	0	0	0	0	0	0	8	0	0	0	0	3	0	0	0	0	0	0	5	49	0	0	39	0	0	10687	3	0	0	0	0	0	7	0	0	0	0	0	0
Miglotas virus	Miglotas virus	15611	0	0	0	0	0	0	0	0	0	8022	0	0	0	0	0	6183	1062	7447	0	0	0	0	0	0	0	0	0	0	0	0	0	0	0	5414	0	10284	0	0	0	0	0	0	0	0	0	0	0
Barstukas virus	Barstukas virus	0	0	0	0	0	0	0	0	0	0	0	0	0	0	0	0	0	0	0	0	0	0	0	0	0	0	0	0	0	0	0	0	0	0	0	0	0	0	0	0	0	0	0	0	0	0	0	0
Niwlog virus	Niwlog virus	0	0	0	0	0	0	0	0	0	0	8389	0	11904	0	0	0	0	0	11871	0	31188	0	0	0	0	0	0	0	0	0	0	0	0	0	0	0	0	0	0	0	0	0	0	0	0	0	0	3566
2304499	Culex bunyavirus 2	0	8296	0	0	0	0	0	0	0	0	0	0	0	0	0	0	0	0	0	0	0	0	0	0	0	0	0	7845	0	17730	0	9056	25931	8690	0	6274	0	12072	10045	0	13232	11743	5821	8325	0	3102	0	0
Dumanli virus	Dumanli virus	75	0	0	0	0	0	0	0	0	0	0	0	0	0	0	0	0	0	0	0	0	0	0	0	0	0	0	0	0	0	0	0	0	0	0	0	0	0	0	0	0	0	0	0	0	0	0	0
Udune virus	Udune virus	0	0	0	0	0	0	0	0	0	0	0	0	0	0	0	0	0	0	0	0	0	0	0	0	0	0	0	0	0	0	0	0	0	0	0	0	0	0	0	8395	0	0	0	0	0	0	0	0
1608131	Wuhan mosquito virus 6	0	2954	0	0	0	0	0	0	0	0	0	0	0	0	0	0	0	0	0	0	0	0	0	0	0	0	0	10645	0	0	0	5596	0	5867	0	6827	0	11791	8322	0	0	11201	4611	0	0	0	0	0
2607737	Guadeloupe mosquito quaranja-like virus 1	0	0	0	0	0	0	0	0	0	0	0	0	0	0	0	0	0	0	0	0	0	0	0	0	0	0	0	0	0	0	0	0	0	0	0	0	0	0	0	0	0	0	0	0	0	0	0	0
Astopletus virus	Astopletus virus	0	0	0	0	0	0	0	0	0	0	0	0	0	0	0	0	0	0	0	0	0	0	0	0	0	0	4064	0	0	0	0	0	0	0	0	0	0	0	0	0	0	0	0	0	0	1616	0	0
Usinis virus	Usinis virus	0	0	0	0	0	0	0	0	0	0	0	0	0	0	0	0	0	0	0	0	0	0	0	0	0	0	0	0	0	0	0	0	0	0	0	0	0	0	0	0	0	0	0	0	0	0	0	0
1803034	Merida virus	0	0	0	0	0	0	0	0	0	0	0	0	0	0	0	0	0	0	0	0	0	0	0	0	0	0	0	0	0	0	0	0	0	0	0	0	0	0	0	0	0	0	0	0	0	0	0	0
Stang virus	Stang virus	0	0	0	0	0	0	0	0	0	0	0	0	0	0	770	0	0	0	0	0	0	0	0	0	0	0	0	0	0	0	0	0	0	0	0	0	0	0	0	0	0	0	0	0	0	0	0	710
Canya virus	Canya virus	0	0	0	0	0	0	0	0	0	0	0	0	0	0	0	0	0	0	0	0	0	0	0	0	0	0	0	0	0	0	5392	0	0	0	0	0	0	0	0	0	0	0	0	0	0	0	0	0
Elisy virus	Elisy virus	0	0	0	0	0	0	0	0	0	0	0	0	0	0	0	0	0	0	0	0	0	0	0	0	0	0	0	0	0	0	0	0	0	0	0	0	0	0	4383	0	0	0	0	0	0	0	0	0
2230910	Aedes anphevirus	0	0	0	0	0	0	0	0	0	0	0	0	0	0	0	0	0	0	0	0	0	0	0	0	0	0	0	0	0	0	0	0	0	0	0	0	0	0	0	0	0	0	0	0	0	0	0	0
Gordis virus	Gordis virus	0	0	3667	0	0	0	0	2097	0	0	0	0	0	0	0	0	0	0	0	0	0	0	0	0	2722	0	0	0	0	0	0	0	0	0	0	0	0	0	0	0	0	0	0	0	0	0	0	0
2304484	Culex mosquito virus 4	0	0	0	0	0	0	0	0	0	0	0	0	0	0	0	0	0	0	0	0	0	0	0	0	0	0	0	0	0	0	0	0	0	0	0	0	0	0	0	0	0	0	0	13184	0	0	0	0
uncurated	uncurated viruses	78553	675	355	44	285	123	44	26	190	15	54	0	27	47	25	64	141	19	27	32546	45	151	22	32	67	36	20	205	8	3377	0	3693	0	2777	320	1343	59	1549	3055	0	4764	916	990	108	601	386	4647	16
390844	Culex flavivirus	0	0	0	0	0	0	0	0	0	0	0	0	0	0	0	0	0	0	0	0	0	0	0	0	0	0	0	0	14831	0	0	0	0	0	0	0	0	0	0	0	0	0	0	6855	0	0	0	0
537023	Calbertado virus	0	0	0	0	0	0	0	0	0	0	0	0	0	0	0	0	0	0	0	0	0	0	0	0	0	0	0	0	0	0	0	5425	0	0	0	0	0	0	0	0	0	0	0	0	0	0	0	0
Placeda virus	Placeda virus	0	1907	0	0	0	0	0	0	0	0	0	0	0	0	0	0	0	0	0	0	0	0	0	0	0	0	0	0	0	0	0	0	0	0	0	0	0	0	12696	0	0	0	0	0	0	0	0	0
2304480	Culex iflavi-like virus 4	0	259369	0	0	0	0	0	0	0	0	0	0	0	0	0	0	0	0	0	0	0	0	0	0	0	0	0	0	0	0	0	0	0	0	0	0	0	0	0	0	0	0	0	0	0	340088	0	0
2304479	Culex iflavi-like virus 3	0	0	0	0	0	0	0	0	0	0	0	0	0	0	0	0	0	0	0	0	0	0	0	0	0	0	0	0	0	0	0	0	0	0	0	0	0	0	0	0	0	0	0	0	0	0	0	0
Cafluga virus	Cafluga virus	0	0	0	0	0	0	0	0	0	0	0	0	0	0	0	0	0	0	0	0	0	0	0	0	0	0	0	0	0	0	0	0	0	0	0	0	0	0	0	0	0	0	0	0	0	0	0	0
Calumiyane virus	Calumiyane virus	0	0	0	0	0	0	0	0	0	0	0	0	0	0	0	0	0	0	0	0	0	0	0	0	0	0	0	0	0	0	0	0	0	0	0	0	0	0	0	0	0	0	0	0	0	0	0	0
1923736	Wuhan insect virus 33	0	0	0	0	0	0	0	0	0	0	0	0	0	0	0	0	0	0	0	0	0	0	0	0	0	0	0	0	0	0	0	0	0	0	0	0	0	0	0	0	0	0	0	0	0	0	0	0
2607735	Guadeloupe mosquito virus	0	0	0	0	0	0	0	0	0	0	0	0	0	0	0	0	0	0	0	0	0	0	0	0	0	0	0	0	0	0	0	0	0	0	0	0	0	0	0	0	0	0	0	0	0	0	0	0
2304486	Culex mosquito virus 6	0	0	0	0	0	5714	0	0	0	0	0	0	0	0	0	0	3873	529	0	5542	6390	0	0	4001	0	0	0	0	0	0	0	0	0	0	5291	0	0	0	0	0	0	0	0	0	0	0	0	1213
1923660	Wenzhou sobemo-like virus 4	0	0	0	0	0	0	0	0	0	0	0	0	0	0	0	0	0	0	0	0	0	0	0	0	0	0	0	0	0	0	0	0	0	0	0	0	0	0	0	0	0	0	0	0	0	0	0	0
Kellev virus	Kellev virus	0	0	0	0	0	0	0	0	0	0	0	0	0	0	0	0	0	0	0	0	0	0	0	0	0	0	0	0	0	0	0	0	0	0	0	0	0	0	0	0	0	0	0	0	0	0	0	0
2651926	Marma virus	0	11849	0	0	0	0	0	0	0	0	0	0	0	0	14597	0	0	0	0	0	41158	0	0	15233	0	0	6916	15015	0	0	22142	21836	57761	19479	0	27814	0	26682	19706	10186	0	18990	9001	19187	0	7284	0	0
2304522	Culex-associated Luteo-like virus	0	0	0	0	0	0	0	0	0	0	0	0	0	0	0	0	0	0	0	0	0	0	0	0	0	0	0	0	0	0	0	0	0	0	0	0	0	0	0	0	0	0	0	0	0	0	0	0
Geolu virus	Geolu virus	0	0	0	0	0	0	0	0	0	0	0	0	0	0	0	0	0	0	0	0	0	0	0	0	0	0	0	0	0	0	0	0	0	0	0	0	0	0	0	0	0	0	0	0	0	0	0	0
1922928	Hubei mosquito virus 4	186698	0	0	0	0	0	0	0	0	0	0	0	0	0	69	0	0	344	3450	101513	0	0	0	0	0	0	0	0	0	0	0	0	0	0	15	0	0	0	0	0	0	0	0	0	78116	0	20626	0
Vai augu virus	Vai augu virus	239	0	0	0	0	0	0	0	0	0	0	0	0	0	0	0	0	0	0	0	0	276	0	0	0	0	0	0	0	0	0	0	0	0	0	0	0	0	0	0	0	0	0	0	0	0	0	0
Erebo virus	Erebo virus	0	0	0	0	0	259	0	0	0	0	0	0	0	0	0	0	0	0	0	0	0	0	0	0	714	0	0	0	0	0	0	0	0	0	0	0	0	0	0	0	0	0	0	0	0	0	0	0
2562539	Culex narnavirus 1	0	12809	0	13339	0	0	0	0	0	0	19066	0	0	0	0	0	0	2752	18604	0	0	5690	18850	0	0	0	0	2960	43408	14137	0	0	0	21844	10699	5353	6797	3276	0	12824	8606	13153	0	2862	2741	0	6134	2826
Whakaata virus	Whakaata virus	0	0	0	0	0	0	0	0	60	0	0	0	0	0	0	0	0	0	0	0	0	0	0	0	0	0	0	0	0	0	0	0	0	0	0	0	0	0	0	0	0	0	0	0	0	0	0	0
Ulae virus	Ulae virus	0	0	0	0	0	0	0	0	0	0	0	0	0	0	0	0	0	0	0	0	0	0	0	0	0	234	0	0	0	0	0	0	0	0	0	0	0	0	0	0	0	0	0	0	0	0	0	0
Chimba virus	Chimba virus	0	0	0	0	0	0	0	0	0	0	0	0	0	0	0	0	0	0	0	0	0	0	0	0	0	0	0	0	0	0	0	0	0	0	0	0	0	0	0	0	0	0	0	0	0	0	434	0
Patollo virus	Patollo virus	0	0	0	0	0	0	0	0	0	0	0	0	0	0	0	0	0	0	0	0	0	0	0	0	0	0	0	0	0	0	0	0	0	0	0	0	0	0	0	0	0	0	0	0	0	0	0	0
Patulas virus	Patulas virus	0	0	0	0	0	0	0	0	0	0	0	0	0	0	0	0	0	0	0	0	0	0	0	0	0	0	0	0	0	0	0	0	0	0	0	0	0	0	0	0	0	0	0	0	0	0	0	0
Poccolus virus	Poccolus virus	0	0	0	0	0	0	0	0	0	0	0	0	0	0	0	0	0	0	0	0	0	0	0	0	0	0	0	0	0	0	0	0	0	0	0	0	0	0	0	0	0	0	0	0	0	0	0	0
Picullus virus	Picullus virus	0	0	0	0	0	0	0	0	0	0	0	0	0	0	0	0	0	0	0	0	0	0	0	0	0	0	0	0	0	0	0	0	0	0	0	0	0	0	0	0	0	0	0	0	0	0	0	0
Pecols virus	Pecols virus	0	0	0	0	0	0	0	0	0	0	0	0	0	0	0	0	0	0	0	0	0	0	0	0	0	0	0	0	0	0	0	0	0	0	0	0	0	0	0	0	0	0	0	0	0	0	0	0
Pikulas virus	Pikulas virus	0	0	0	0	0	0	0	0	0	0	0	0	0	0	0	0	0	0	0	0	0	0	0	0	0	0	0	0	0	0	0	0	0	0	0	0	0	0	0	0	0	0	0	0	0	0	0	0
1923335	Hubei virga-like virus 2	7070	8242	0	0	0	5642	0	0	0	1397	0	0	0	0	1875	0	6296	1611	2609	7902	7540	3682	3509	10620	0	0	0	0	0	0	0	0	0	6229	7738	0	8884	0	0	0	0	0	0	0	2178	0	0	958
2079148	Culex pipiens-associated Tunisia virus	0	0	0	0	0	0	0	0	0	0	0	0	0	0	0	0	0	0	0	0	0	0	0	0	0	0	0	0	0	0	0	0	0	0	0	0	0	0	0	0	0	0	0	0	0	0	0	0
2607736	Guadeloupe Culex tymo-like virus	0	0	0	0	0	0	0	0	0	0	0	0	0	0	0	0	0	0	0	0	0	0	0	0	0	0	0	0	0	0	0	0	0	0	0	0	0	0	0	0	0	0	0	0	0	0	0	0
Nebet virus	Nebet virus	0	0	851	0	0	0	0	0	0	0	0	0	0	0	0	0	0	0	0	0	0	0	0	0	0	0	0	0	0	0	0	0	0	0	0	0	0	0	0	0	0	0	0	0	0	0	0	0
Nefer virus	Nefer virus	0	0	0	0	0	0	0	7649	0	0	0	0	0	0	0	0	0	0	0	0	0	0	0	0	7075	0	0	0	0	0	0	0	0	0	0	0	0	0	0	0	0	0	0	0	0	0	0	0
Netjeret virus	Netjeret virus	0	0	0	0	0	0	0	0	0	0	0	0	0	0	0	0	0	0	0	0	0	0	0	0	0	0	0	0	0	0	0	0	0	0	0	0	0	0	0	0	0	0	0	0	0	0	0	0
Elemess virus	Elemess virus	47213	0	0	0	0	0	0	0	0	0	0	0	0	0	0	0	0	0	0	142837	0	0	0	0	0	0	0	0	0	0	0	0	0	0	1522	0	0	0	0	0	0	0	0	0	0	0	0	0
Lobuck virus	Lobuck virus	0	0	0	0	0	0	0	0	0	0	0	5760	0	0	0	0	0	0	0	0	0	0	0	0	0	0	0	0	0	0	0	0	0	0	0	0	0	0	0	0	0	0	0	0	0	0	0	0
Lasigmu virus	Lasigmu virus	0	0	0	0	0	0	0	0	0	0	0	983	0	0	0	0	0	0	0	0	0	0	0	0	0	0	0	0	0	0	0	0	0	0	0	0	0	0	0	0	0	0	0	0	0	0	0	0
2304495	Totivirus-like Culex mosquito virus 1	0	0	0	0	0	0	0	0	0	0	0	0	0	0	0	0	0	0	0	0	0	0	0	0	0	0	0	0	0	0	0	0	0	0	0	0	0	1744	0	0	0	0	0	0	0	0	0	0
2603435	Aedes aegypti totivirus	0	0	0	0	0	0	0	0	0	0	0	0	0	0	0	0	0	0	0	0	0	0	0	0	0	0	0	0	0	0	0	0	0	0	0	0	0	0	0	0	0	0	0	0	0	0	0	0
Tzifr virus	Tzifr virus	608	0	0	0	0	0	20	0	0	13	1429	0	30	0	512	0	244	364	45	20	334	404	0	280	0	0	0	0	0	0	0	0	0	0	136	0	196	0	0	0	0	0	0	0	163	0	0	81
Emileo virus	Emileo virus	0	0	0	0	74	0	0	0	0	0	0	0	0	0	0	0	0	0	0	0	0	0	0	0	0	0	0	0	0	0	0	0	0	0	0	0	0	0	0	0	0	0	0	0	0	0	0	0
Lotchka virus	Lotchka virus	0	0	0	0	0	285	138	0	0	88	0	0	223	0	0	0	0	203	165	210	288	0	0	0	0	0	0	0	0	0	0	0	0	0	42	0	84	0	0	0	0	0	0	0	0	0	0	0
Gissa virus	Gissa virus	0	0	0	0	0	0	0	0	86	0	0	0	0	0	0	0	0	0	0	0	0	0	0	0	0	0	0	0	0	0	0	0	0	0	0	0	0	0	0	0	0	0	0	0	0	0	0	0
Nuyav virus	Nuyav virus	0	0	0	0	0	0	0	0	0	0	0	90	0	0	0	0	0	0	0	0	0	0	0	0	0	0	0	0	0	0	0	0	0	0	0	0	0	0	0	0	0	0	0	0	0	0	0	0
Mughataa virus	Mughataa virus	0	0	0	0	0	0	0	0	0	0	0	0	0	0	0	29	0	0	0	0	0	0	0	0	0	0	0	0	0	0	0	0	0	0	0	0	0	0	0	0	0	0	0	0	0	0	0	0
Snelk virus	Snelk virus	0	0	0	0	0	0	0	0	0	0	0	0	0	0	0	0	0	0	0	0	0	0	0	0	0	0	82	0	0	0	0	29	0	0	0	0	0	0	0	0	0	0	616	0	0	0	0	0
Mika virus	Mika virus	0	0	0	0	0	0	0	0	0	0	0	0	0	0	0	0	0	0	0	0	0	0	0	0	0	0	133	46	0	0	0	153	0	9	0	58	0	22	0	0	0	0	0	0	0	0	0	0
Gouley virus	Gouley virus	0	0	0	0	0	0	0	0	0	0	0	0	0	0	0	0	0	0	0	0	0	0	0	0	0	0	0	0	0	0	146	0	0	0	0	0	0	0	0	0	0	0	0	0	0	0	0	0
Hagerguy virus	Hagerguy virus	0	0	0	0	0	0	0	0	0	0	0	0	0	0	0	0	0	0	0	0	0	0	0	0	0	0	0	0	0	0	0	0	0	0	0	0	0	0	0	0	0	0	0	0	0	0	0	0
Koroku virus	Koroku virus	0	0	0	0	0	0	0	0	0	0	0	0	0	0	0	0	0	0	0	0	0	0	0	0	0	0	0	0	0	0	0	0	0	0	0	0	0	0	0	0	0	0	0	0	0	0	0	0
Stinn virus	Stinn virus	0	0	0	0	0	0	0	0	0	0	0	0	0	0	0	0	0	0	0	0	0	0	0	0	0	0	0	0	0	0	0	0	0	0	0	0	0	0	0	0	0	0	0	0	0	0	0	0
1922855	Hubei chryso-like virus 1	0	0	0	0	0	0	0	0	0	0	0	0	0	0	0	0	0	0	0	0	0	0	0	0	0	0	0	0	0	0	0	0	0	0	0	0	0	0	0	0	0	0	0	0	0	0	0	0
Keturi virus	Keturi virus	0	0	0	0	0	0	0	0	0	0	0	0	0	0	0	0	0	0	0	0	0	0	0	0	0	0	0	0	0	0	0	0	0	0	0	0	0	0	0	0	0	0	0	0	0	0	0	0
[truncated: 97 more columns]
