# Supplementary material for: Single mosquito metatranscriptomics identifies vectors, emerging pathogens and reservoirs in one assay
Source: eLife. 2021 Apr 27;10:e68353. doi: 10.7554/eLife.68353 (PMC8110308; doi:10.7554/eLife.68353)
Supplement: Figure 2—figure supplement 4—source data 1. [file elife-68353-fig2-figsupp4-data1.zip]

Archive with 18 entries (15 files):
- source_data_for_perbunya_figure_CMS/
- source_data_for_perbunya_figure_CMS/ends_peribunya_S_3UTR_alignment.fasta
- __MACOSX/
- __MACOSX/source_data_for_perbunya_figure_CMS/
- __MACOSX/source_data_for_perbunya_figure_CMS/._ends_peribunya_S_3UTR_alignment.fasta
- source_data_for_perbunya_figure_CMS/ends_peribunya_L_5UTR_alignment.fasta
- __MACOSX/source_data_for_perbunya_figure_CMS/._ends_peribunya_L_5UTR_alignment.fasta
- source_data_for_perbunya_figure_CMS/ends_peribunya_M_3UTR_alignment.fasta
- __MACOSX/source_data_for_perbunya_figure_CMS/._ends_peribunya_M_3UTR_alignment.fasta
- source_data_for_perbunya_figure_CMS/ends_peribunya_M_5UTR_alignment.fasta
- __MACOSX/source_data_for_perbunya_figure_CMS/._ends_peribunya_M_5UTR_alignment.fasta
- source_data_for_perbunya_figure_CMS/peribunya_RdRp.newick
- __MACOSX/source_data_for_perbunya_figure_CMS/._peribunya_RdRp.newick
- source_data_for_perbunya_figure_CMS/ends_peribunya_L_3UTR_alignment.fasta
- __MACOSX/source_data_for_perbunya_figure_CMS/._ends_peribunya_L_3UTR_alignment.fasta
- source_data_for_perbunya_figure_CMS/ends_peribunya_S_5UTR_alignment.fasta
- source_data_for_perbunya_figure_CMS/peribunya_RdRp.fasta
- __MACOSX/source_data_for_perbunya_figure_CMS/._peribunya_RdRp.fasta
