# Supplementary material for: Single mosquito metatranscriptomics identifies vectors, emerging pathogens and reservoirs in one assay
Source: eLife. 2021 Apr 27;10:e68353. doi: 10.7554/eLife.68353 (PMC8110308; doi:10.7554/eLife.68353)
Supplement: Figure 2—figure supplement 4—source data 1. [file elife-68353-fig2-figsupp4-data1.zip › source_data_for_perbunya_figure_CMS/ends_peribunya_S_3UTR_alignment.fasta]

>NC_005777_-_3'UTR
--------------------------------------------------------------------------------
--------------------------------------------------------------------------------
--------------------------------------------------------------------------------
--------------------------------------------------------------------------------
--------------------------------------------------------------------------------
--------------------------------------------------------------------------------
-------------------------------------UGGAGCACACUACU
>KJ867185_-_3'UTR
-------------------------------------------------------------------------UCAGCCA
UAUGCAAAUA----UUUAGCUAUCAAUGAAACA--UAUAACCAAUAUCAAUAAUCAUAGGACAUAUAUA---------AA
ACAAAAUAUAAAAUACAAAAAAAUGAAUAA--------------------------------------------------
-------AAACAUAAAAAGUAUAUAAAAAAUAUAGGGUUAGGGUAAAACAAAAAAACACAAAAA----------------
---------AACACAAAAAAACAAAAAAACACAAAAAACACAA-------------------------------------
------------CACACACACAACAGCUACAA---ACAAAGU-------AGUGAGCAGCAUUCUCAUGGCCAAUAUUGAU
CUUUGCAUGGCUAUUGAAAAUAAUUAAAGGUACUUAGUGGAGCACACUACU
>KM245552_-_3'UTR
--------------------------------------------------------------------UUACAUUAAUUU
GAUUAAAUCA----UUUAUCUUCUUAAUCAACAAUUAUAACCAAU--------UAGUAGAUUAUAUAU------------
-UCAUAUUUAGGAUAAGGGUGGUGGGAUA---------------------------------------------------
----------------------GUAUAAAGUUUGGGGUGGGAUUGUAA--------------------------------
--------------AUAGGGGUGGGGGCAAACAGCAGCAAUAA-------------------------------------
------------UGGGUGGGUGGUUGGUGAAAA-UAUAAAGU-------AUUACGAUGCAUUUUGUU-------------
-----------------------UUAUAGGUAUUAGGUGGAGCACACUACU
>KY793539_-_3'UTR
--------------------------------------------------------------------------------
---------------------------UUCAUGAUUACAAUCAAU-UUUAUCCAAGUUAAUCGCAUAUA---------AU
CACAAAUAUUAAUCACUAAC------------------------------------------------------------
----------------------AUUUAUAAUUUUGGGGGUGGGUAUAA--------------------------------
-------------UAAGGGGUGGGAAACAAUCAGCAUGAAAUA-------------------------------------
------------UGGGUGGGUGGUUGGGGACAGCAUCUAAGU-------AAUCAGUUGAAUAUUCUAA------------
---------------------AAUUAUGUACUUUAUAUGGAGCACACUACU
>KJ867188_-_3'UTR
--------------------------------------------------------------------------------
----------------------------------------------------UUCAUAAAAUAUACGCC---------UA
UUCGACUCCAAA--------------------------------------------------------------------
----------------------UUCUAAAAUAUUUAAUUUGACACCAA--------------------------------
-------------AAGACCUUCGGGUCAAAGCCGACAGCUUAA-------------------------------------
------------UGGGUGGGUGGUUGGGGAAAC-----AUAG-------CUUCAAAAGCAUUUUUUCA------------
---------------------------AAAUUCAUUGUGGAGCACACUACU
>NC_001927_-_3'UTR
--------------------------------------------------------------------------------
------------------------------------------------------GCAGGGAUGCAUUUU---------UA
AUCG----------------------------------------------------------------------------
----------------------GGCUAAAGUCAUCUGUUUUAAUUUGG--------------------------------
-----------CUAAAAGGGUUGUUUCAACCCACAAAAUAACAG------------------------------------
-------CUGCUUGGGUGGGUGGUUGGGGACAGAAAGACAGCGG-GCUAAAUCAACAUUAUAUUGUUA------------
-----------------AUGGUAUUUUAAGUUUUAGGUGGAGCACACUACU
>KR013234_-_3'UTR
--------------------------------------------------------------------------------
-------------------------------------------------------UUGGGAAACAU--------------
--------------------------------------------------------------------------------
----------------------CAUUAUAAUACAAUAUUCGAACUGGG--------------------------------
-------------AGGGUGGGUGGGAAAUAACAGCUGCUUUUA-------------------------------------
-------UAGUAAGGGUGGGUGGUUGGGGAACA---------------AUUAUAAUUGAGCCAUAUUA------------
---------------AAAGAUAAUUUGAUAUUUUCAACGGAGCACACUACU
>KX900437_-_3'UTR
UUCAAUUUUGAAUUUCCAGUACAAUUUUACUUUUAUUUCCAAUUUUUAUUUUUGCUUUAUAUAUUUUAUUAC-UUGACUA
UAUUUUAUUA----UAUUCUUAUUUUAUCCAUA--UAUAACCAAU--------AUAUAAUCUAUAUAUCCCAAUAUGUAA
UCCAUAUACCAAUUAUAUAUGUAUCGAUAGUUAAUCAUUAUUAUAUCCAGUUUAUUUAGAAAUCCCAGUGUAUUCAAUUU
UGUUUCUAUAUUUGCAAUAUUCAAUAGAAUUAUCAAAUUUAGAUAAGAACUAACAAUACUAACAUUUUUAUAUUAAGAUU
UUACUAACUCACUAGAUUAGUUAGGACUCAAAAACAGCUGUCA-------------------------------------
----------AAUGGGUGGGUGGUCGGGGCAACAGUGGCAAU------UUCUUCAAAUCAUUUUAGUAGA----------
---------------UUAAAUCAAACGAAUGUUUACGAGGAGCACACUACU
>KF981638_-_3'UTR
--------------------------------------------------------------ACUCUGGGAGAUUUACUG
UAAAUAGGU--------------------------UGUAAAUAUUGUGAUUCUUAAAGAGCUUCAUAUU----AGCAAUA
AUCAUUUGUAACCUUUUUGUAUGUAGU-----------------------------------------------------
----------------------GGUUAGUUUAUGUAGUCUAGUUUAAU-----------------UUUUAUA--------
--------------------------------------------------------------------------------
-------UAUUUAGGGCGGGUGGAUGGGGUAAU----------------CUUCUGCAAAGCUUAUGUAUAUCAU------
-------------UUAUGAAAAUUAUUCUAUUAAAAAGGGAGCACACUACU
>MG029274_-_3'UTR
----------------------------------------------------------------------GCCUUAAUUG
UACAAA-------------UUAAUUAAUAUAUAG-UAUAAACCUU-------AGGUUAAGUUUUAAAUA--GAUUUGCAA
AUGGUAGGAUAAUGGUAAGGUUAAUGGUAA--------------------------------------------------
----------------------GUUUUAAAUGGUAAGUUUAUGUAAAUAUUUUAAUUUUAAAUAAUUAUUUAAUUG----
--------UAAAUUGGGGUGGGGGGAAAUAAUAGCAGCUGUCGAAACGGGUAAGGGAAAACAAUCUAAUGGGCUUUUACA
UUAUACAAAAAUGGGUUGGGUGGUUGGGGAAAGAAGCAGGGCUACAUAUUUUCUGCAGUGUUAUAUAUAUUCAG------
-------------UCAUCACUUUUGUCGAACUUUCUAAGAAGAACACUACU
>JQ659258_-_3'UTR
-------------------------------------------------------------------------AUAGUUU
CACAAAUUUCUGGGUUAGAUUAAGCAAUUUAUAUCAAUUUACAAU-ACUUUAGUAUAAGCUUUUAUAUC--AAUUUAUAA
CUUUAAUCAAACAUGUAGUCGCACA-------------------------------------------------------
----------------------ACAUUAAUCAAUUAUUUUAAGUUAGU-----------------UUGUAUG--------
---------GGGUUGGGGAAAUUAUACUUGACUACUGUUAUGAAGGCA----------------------------CAUA
UCAU---UAACUUGAGAUCAUAGUUUGGUAAAUUCAGAUCAUAU----GGCUUAGAAUUUUCCUAAUAAUUAAUAAACUA
ACUUGAAAAA--ACAUGUAAUAGUGUAUCGUUCAAACGGAUGCACACUACU
