# Supplementary material for: Single mosquito metatranscriptomics identifies vectors, emerging pathogens and reservoirs in one assay
Source: eLife. 2021 Apr 27;10:e68353. doi: 10.7554/eLife.68353 (PMC8110308; doi:10.7554/eLife.68353)
Supplement: Figure 2—figure supplement 4—source data 1. [file elife-68353-fig2-figsupp4-data1.zip › source_data_for_perbunya_figure_CMS/ends_peribunya_L_5UTR_alignment.fasta]

>NC_005776_-_5'UTR
AGUAGUGUGCUCCUAUUC-----------CGAAACAAACAAAAACAAUCUCAAA------------
>KJ867187_-_5'UTR
AGUAGUGUACUCCUAUCU-----------AUACAGAUACAAACAAAUACAACC-------------
>KJ867190_-_5'UTR
AGUAGUGUACUCCUACAU-----------AUAGAAAAUCAAC------------------------
>NC_001925_-_5'UTR
AGUAGUGUACUCCUACAU-----------AUAGAAAAUUUAAAAAUAUAACCAGUAGGAGU-----
>KF981636_-_5'UTR
AGUAGUGUACUCCACUAU-----------ACAAAAAAGC---------------------------
>KY793537_-_5'UTR
AGUAGUGUACUCCUACA--------------ACAAAAACCAAGAAGA-------------------
>JQ659256_-_5'UTR
AGUAGUGUGCUCCACAGA-----------AUACACUAUCAAAGAUCUAUUAAAGCUAAUUUAAACA
>KR013232_-_5'UTR
AGUAGUGCACUCUUGCCAAAUUG----AAUUCUAAUAACUAAACCUUGAAUAGAAAG---------
>KX900435_-_5'UTR
AGUAGUGUACUCCUCAUA----------CAAUUAAUAUCUAAACUCUGAAACAAAA----------
>MG029272_-_5'UTR
AGUAGUGUACCCUUGCUUCAGU------UAUACAAUUACUAAAGUGCAAAAAAAGAACAUAAAGGA
>KM245554_-_5'UTR
AGUAGUGUACUCCUGAAUAAGAAUACUAAAUAUCUUUUUUGAGGACUCAAGGAAGAAA--------
