# Supplementary material for: Single mosquito metatranscriptomics identifies vectors, emerging pathogens and reservoirs in one assay
Source: eLife. 2021 Apr 27;10:e68353. doi: 10.7554/eLife.68353 (PMC8110308; doi:10.7554/eLife.68353)
Supplement: Figure 2—figure supplement 4—source data 1. [file elife-68353-fig2-figsupp4-data1.zip › source_data_for_perbunya_figure_CMS/ends_peribunya_M_3UTR_alignment.fasta]

>NC_005775_-_3'UTR
---------------AUUUGGCUAAAAAGGGUAG-------------GCAGGUCUAAA----------------------
-----------AUCAGGUAUAAAUAAAAUUCAUAUAAAUAAAGUCAAAAAU-----------------------------
--------------------------------------------------------------------------------
----------UGUUGUCGGUAGCACACUACU
>KR013233_-_3'UTR
-------------UUAGAUAUUUCAAGGGGGUCA-------------AUAAAUUCAAAUAAAAUAAAAAC---------A
UAAAUAAAAAUAUAAAAUAAAACAAAAAAUAAAAUAAAAAGUAUUUUUCACUGGGGUUGGGGUGGGG-------------
------------------------------CAACA----------------GCUAAUAGAUUGAAAACAUGAUUCAUA--
UUAGAAAUACUUUAACUGGUAGCACACUACU
>NC_001926_-_3'UTR
---------------------------AAAUUAG-------------ACGGUUAUUAAUUCAUU----------------
-----------GUUAAAUACAUUCAAAAUUCAUAUUGACACAUUGUGUCAAAAAACAA----------------------
--------------------------------------------------------------------------------
--GGCUGUUUUGUUAUCGGUAGCACACUACU
>KM245553_-_3'UTR
-----------------UUGCGUAAGGUAGGCAGCA------GAACAACAAGUAUAAACAAACUACAAAAC---AAACAA
UAAAUAAA---AUCAAAUAAAAACAAUAAAAGCAGAAAAACCCUGCCAUACAUUGGUGGCAGGCAAA-------------
--------------------------------------------------------------GAAUACAGCAUUUAUC--
UCCACUAUUUUUAUGUUGGUAGCACACUACU
>MG029273_-_3'UTR
AUC-----AGUGAAUGGUUAAGAUAGAGAGGUAG-------------AAAGUAAUAGACAAAUAAAAAUAUGUAGGAAUA
GAGAUAAA---AUAAAAUAAAAACAAAAUAGAAAUAAAAAUAAACAAAAAUAAAACAAGAAAAUAAAACAA---------
---------------------AAAUAAAAAUAAAA----------------AUAAAAAUAAAAAGAAUAAAAUAAGAA--
AUAAAAAUACAAGACACAGCGGUUCACUACU
>KJ867189_-_3'UTR
---------------------UUAACAACACUAA-------------AUUAAUGUAGAUAAUUUCAA-------------
-----------UUUGGGUAUAUUCAUGGGGGUGGGAGAUAAACUGCUAAAC-----------------------------
--------------------------------------------------------------------------------
--CAAUUUGCUUCAUCUGGUAGCACACUACU
>KJ867186_-_3'UTR
---------------------UUAGAAAUUGUAAUAAUCUUCAAAUAGCUAAUGUAAAUAAUAAAA--------------
-----------AUAAAAAUAAAUCAAAAUAAAUAGAUAUAAUUUAAAAUAAGAUAAUAAGAUAAAGAACA----------
-----------------------------GCAGCCUUGAUCUUUUAUCUACACUAAUUUAUUUUGAUAAGGUCAUACA--
AACAGAAGUUAGGUUCUAGUAGCACACUACU
>KX900436_-_3'UTR
GCUAUAGAACACACGAGGCAAGUCCAGAACAUAG--------GCAUUUCAAAUGGGGACAAGCCAAAA------------
-----------CUAGAACAAACCUAGAAAGAUUGGCAAAAAAUUAAAAAAUCAUAUUUGGGUUAGGGUCAAAUUUCAGGG
AUCGCAUUUGGGUCGGGGUCAAAUUUCAAACAGCA----CAUGUUAUAUUAUCUAGUAUAUUUUCAGAAGUUUAUAUAAU
AUUUUUGUUUUAAACACGGUAGCACACUACU
>JQ659257_-_3'UTR
--------------UAAUUGAAUAUAAGCAGUAG---------AUAUUGCAGUUUAAAUCAGUUU---------------
-------------------UAACUCUUUGUUUCUUCAAUAGAUCCUGAAAUUUUAUUUAAG-------------------
---------------------------------------------------ACUGAAUUAAACUGCAUUAUUUACACA--
UCAAAUACUAAACUUACGGAUGCACACUACU
>KF981637_-_3'UTR
-----------ACUUGUUUGAUCUUUAGUGUUGU-------------CGCUGUAUAUAUUAGCUUGCUUU----------
-----------UUUGUAAAUAGCCAGUCUUUUCUGCAAU-----------------------------------------
---------------------------------------------------GCUUAUUGAUUCUAGUUGAUUGCUUUG--
-UAUUUUUUUGCUAUAGGGUAGCACACUACU
