# Supplementary material for: Single mosquito metatranscriptomics identifies vectors, emerging pathogens and reservoirs in one assay
Source: eLife. 2021 Apr 27;10:e68353. doi: 10.7554/eLife.68353 (PMC8110308; doi:10.7554/eLife.68353)
Supplement: Figure 2—figure supplement 4—source data 1. [file elife-68353-fig2-figsupp4-data1.zip › source_data_for_perbunya_figure_CMS/ends_peribunya_M_5UTR_alignment.fasta]

>NC_005775_-_5'UTR
AGUAGUGUGCUACCGGCAAC---------------------------------AAACAGU--GACA
>KY793538_-_5'UTR
AGUAGUGUACUACUCAAUAA--------------AGAUUUCAAAGGAAAUAUCAAAAAGAUACACC
>KR013233_-_5'UTR
AGUAGUGCACUACCAGUCAA----------AGUUAAUAUUCAGGAUUCAUAGCAAA------AAAC
>KJ867186_-_5'UTR
AGUAGUGUACUACUAGAU------------------------CCUAAUCCUGUAAA----------
>KJ867189_-_5'UTR
AGUAGUGUACUACCAGGUGA------------------AACAAACUGUUCUGUAGACUUGUAAAAG
>KM245553_-_5'UTR
AGUAGUGUACUACCAACGUA-----------------AAAUAUAGUGUCUUGCAAG----------
>KF981637_-_5'UTR
AGUAGUGUACUACCCAUUGC-----------------------AAUUUAUUUCAAA----------
>NC_001926_-_5'UTR
AGUAGUGUACUACCGAUACAUCACAAACCUUUCAGAGACACAUCUUUAUUUCCAAG----------
>JQ659257_-_5'UTR
AGUAGUGCACAUCCGGUAAG-----------UUCAAAAUUGAACACAUUUUGCAGUC---------
>KX900436_-_5'UTR
AGUAGUGUCCUACCGUGUUA--------------AACAAAAUAUUCAAUUCUCAAA----------
>MG029273_-_5'UTR
AGUAGUGAACCGCUGUGUAUUUA-------UACUAUAGUAGAGUUCACUUUUUAGUUGG---AGCA
