# Supplementary material for: Single mosquito metatranscriptomics identifies vectors, emerging pathogens and reservoirs in one assay
Source: eLife. 2021 Apr 27;10:e68353. doi: 10.7554/eLife.68353 (PMC8110308; doi:10.7554/eLife.68353)
Supplement: Figure 2—figure supplement 4—source data 1. [file elife-68353-fig2-figsupp4-data1.zip › source_data_for_perbunya_figure_CMS/peribunya_RdRp.newick]

('Oropouche_virus|NP_982304.1':0.6120478980641493,('Tete_orthobunyavirus|AJT55735.1':0.6033454562474012,((('Anopheles_A_virus|ATJ04174.1':0.7429970382206768,('Guaroa_virus|AKC42478.1':0.61525860142019,'Bunyamwera_virus|CAA32553.1':0.39465505854125427)100:0.19528342321136227)40:0.05698442168110285,(('Wuhan_Louse_Fly_Virus_1|AJG39233.1':0.39929488736212626,'Nyando_virus|AIN37020.1':0.49606519658788395)100:0.1546324147087068,('Bwamba_orthobunyavirus|AIN37019.1':0.4982785099994791,('Koongol_virus|AKO90161.1':0.7280400010565593,'Gan_Gan_virus|ALQ43836.1':0.7109206040587268)54:0.10619298818037137)12:0.046806382588208795)22:0.06550428227814864)99:0.11863647338077232,('Pacui_virus|AIN55741.1':0.9872380074683966,('CMS001_040|Lseg':1.1310226894739253,('Khurdun_virus|AHL27169.1':1.279886411434271,('Shuangao_Insect_Virus_1|YP_009300681.1':2.438515505427245,'Herbert_virus|AFR34023.1':1.9567249539950486)65:0.32799902439471973)100:0.7956373426619732)99:0.20223320454848803)98:0.18746680678457794)73:0.0599792931566796)57:0.06747441390183528,'Marituba_virus|AGW82126.1':0.5282662576272927);
