# Supplementary material for: Single mosquito metatranscriptomics identifies vectors, emerging pathogens and reservoirs in one assay
Source: eLife. 2021 Apr 27;10:e68353. doi: 10.7554/eLife.68353 (PMC8110308; doi:10.7554/eLife.68353)
Supplement: Figure 2—figure supplement 4—source data 1. [file elife-68353-fig2-figsupp4-data1.zip › source_data_for_perbunya_figure_CMS/ends_peribunya_L_3UTR_alignment.fasta]

>NC_005776_-_3'UTR
-------------------------------------------GGUAUACACA------------UGUAAAAGUAGUGUU
UG-----------------------------------UUUCUAAAUAGGAGCACACUACU
>NC_001925_-_3'UTR
--------------------------AACAUAUCUU---CAUUGGUUUAUUUAAUUGGAC---AUUCCAAAAGCACUAUG
UGGCAAAAAUGAUAACAGCAUUCAAAAAAGUACAAUUUUCUUAUGUAGGAGCACACUACU
>KM245554_-_3'UTR
--------------------------------------------AUCAUAUUAA---------GUUAUAUAAGCAGUGUG
CAUAUAAA-----------------AACAAACAAGUAUUCUAAUUCAGGAGCACACUACU
>KJ867187_-_3'UTR
-------------------AAUAACAAGAA------------UUAUCUAUAUAAUUGCACUUUAUAUUACCAUUGAGAUC
UUUACUAUUGGGU------------AUUAGAAUAUUCUGUUUAGAUAGGAGCACACUACU
>KJ867190_-_3'UTR
AUAAUCCUCUAUUGGCUUAAAGAGUAAGGAAAUAUUAGGUGGCUAUCCAAAUA----------AUUGUACUGGCAAUGCC
UACAAUCUUGGAC---------CAAAUUAGACAGUAUUUUCUAUAUAGGAGCACACUACU
>KR013232_-_3'UTR
--------------------------AGAAUUCUUU---------------------------CUUUUAAAAUCUAUAUC
UUAUUUUGAAAUU-----------CAUCUUUGAAUUUCAAAAAGGCAAGAGCACACUACU
>KY793537_-_3'UTR
----------UCUAGGAAAGCUAUUUGAAAUAUUUUGAAAUUAUGUGAAUUUGAGU-----UAAUUUUAAAAUCAAUAUA
AUAGAAAUAAAUCAA------GUAAAUCAGAAAGUGUUCUUGUUGUAGGAGCACACUACU
>KF981636_-_3'UTR
----------------------------------UU-----UUCAUGUAAAUA---------------AUAAGUAGUUUG
C-----------------------------------UCAUUGUAUGUGGAGCACACUACU
>KX900435_-_3'UTR
A---------ACCACUGUUAGAACUCAAAGAUCUUU-----AUCAUACUUUUAA---------AACUUAAAAUUAAUUU-
-------------------------------------AAUUAUAUGAGGAGCACACUACU
>JQ659256_-_3'UTR
-------------------UUCACUUUGAAUAUUGUUAUGAUAUUAGUUAUUAA---------GUCAUUAAAUCAACUAG
UUUAAAUAGGAUA-----------UAUAUAUAAAUGGUGUAUUAAGAGAAGCACACUACU
>MG029272_-_3'UTR
------------------ACAGAUCUAGAGAGUCUUUAGCAGUAGGGAAGGCAA---------AGGAAAGCAGUAACAUA
UGAUGAGGAUAG-------------GUAAACAAAAUGAAAACAAACAAGGGAACACUACU
