# Supplementary material for: Single mosquito metatranscriptomics identifies vectors, emerging pathogens and reservoirs in one assay
Source: eLife. 2021 Apr 27;10:e68353. doi: 10.7554/eLife.68353 (PMC8110308; doi:10.7554/eLife.68353)
Supplement: Figure 2—figure supplement 4—source data 1. [file elife-68353-fig2-figsupp4-data1.zip › source_data_for_perbunya_figure_CMS/ends_peribunya_S_5UTR_alignment.fasta]

>NC_005777_-_5'UTR
AGUAGUGUGCUCCACAAUUCAAAACA--------UAAAA-----------AGAAAUUCCAAUA-----------------
------------------------------------
>KM245552_-_5'UTR
AGUAGUGUACUCCACACUACAUACCA------------------------------------------------------
------------------------------------
>NC_001927_-_5'UTR
AGUAGUGUACUCCACACUACAAACUUGCUAUUGUUGAAAAUCGCUGUGCUAUUAAAUCCAACAGAAGGUC---AUUAAAG
GCUCUUUA----------------------------
>MG029274_-_5'UTR
AGUAGUGAACUUCUUAGGAAGUUCACUA----------------------------------------------------
------------------------------------
>KJ867188_-_5'UTR
AGUAGUGUACUCCACAAUUGAAUUCU---AUUUUUGAAC-------UGCUAUUAA-------------------------
------------------------------------
>KJ867185_-_5'UTR
AGUAGUGUACUCCACUUAAGUACUAAAGC----------UAUUAAUUGAGGACAUCGACUAAUAAAA-----------GC
AACUUUAAGUG--------------GAGGCACUAUU
>KR013234_-_5'UTR
AGUAGUGCACUCCGUUAGAAAAUUCAGAGUG-----UGUUUUAC-----------AAAGCUUCAAA--------------
------------------------------------
>KY793539_-_5'UTR
AGUAGUGUACUCCAUAUAAAGUCAAACUAUCGCUUGUUGUAA-----------AAACAUUCAAA----------------
------------------------------------
>KF981638_-_5'UTR
AGUAGUGCACUCCCUAAAAUAGAAAACA---AGUUAUUCAA-----------AGAUACUAAAG-----------------
------------------------------------
>JQ659258_-_5'UTR
AGUAGUGCACAUCCGUAAGAGUCUUUUAACUUAAACGACACUCGCACCAGAACCGACAACUUGUACAGAUCCAGUUUA--
-AUUAAUAAAAA----------GCAGAUUAAAACA-
>KX900437_-_5'UTR
AGUAGUGUACUCCUCAGUAAACUAUUCUUA-AAAAUACUACAAA-----GUUUUGCAAACCUGGAGAUCCUCUUUGAGUC
CGACGAAGCAAG------------------------
