# Supplementary material for: Single mosquito metatranscriptomics identifies vectors, emerging pathogens and reservoirs in one assay
Source: eLife. 2021 Apr 27;10:e68353. doi: 10.7554/eLife.68353 (PMC8110308; doi:10.7554/eLife.68353)
Supplement: Figure 2—figure supplement 4—source data 1. [file elife-68353-fig2-figsupp4-data1.zip › source_data_for_perbunya_figure_CMS/peribunya_RdRp.fasta]

>CMS001_040|Lseg
--MDL-IDKEYQKIVREINKLDQGDGIIAADTHNRLMCLRHDAFGFVVCQALQIEYRNDVVLSEIV-DIVFNGEV-NTTN
IPYCTPDNYLFDENEQKLYILDYKVSGDDRNALKARIKYTDALKSVANE--IQFEVVTIRYDPFRNNIVISSQEFQEKYQ
FVHAVEFDCQKYNERLAELEYKFRNDDEFNANLRDPDIKMTARWTSQRCL----ELYEDENFKTFMSSMPEEEQDLFIEL
INTDPRI--EKEKWSNKLEEIQKKYATDYNMFINRHAQRVFEPSTDFTVPDEQAIAEGWKAMVAR----TQEAREMQNDA
TKAKPSVHFIWSPPDNRQP---IDNDGKILNIASKLM------------QIKENDSTSRMLKMIGKSMNYKDQLMEYKIY
TRSLKDSAR------TNQAKKPKKIKESKEFGDAIVYWEQQFKMQD--TSYGDRKTFLKEFCGIGNHKPFKMKTAD--DI
IREKPKILDFNDKIIQQAAALFFTNKMGFLNMPAK-YETNH--VIDNYLEKIKDANPETLDTLSKIRSTYAWNMVNDFSV
LMRNMLASSQYNKHNTFRIVTCANNSIFGLVLPASDIKTKRSQLCYMLLTIHEEEEDI-FEAGSLYYTYKLGERSF-LSV
SKCMRLDKERCQRLVTSPGI-FLMAAITFYNN------------------------------------------------
---NPKISLQQVIYFCFFTSLSVTKSILSLTEPARYMIMNSLALLSNVKGYLSEKFTPYTKTMFSVWMILRMKKAMMDAN
RQRGKIQLREIILAEDDIVQKGLDTKERNLTSIWFQGMVNIKEYIHQIYQPFYLNAKGLHEKNHVMMDLVHTVLQIEQDA
LSRETFKNP---------WSEIPRKQTVNLKVYLHALSMSLR--QDVARHTELRAQIERQGNFLRTPFTISTLTSSKSCI
KKGE----WSHLKSTANTSIQKIA------------------NNFSENLRLAN----------PDFIED-----------
--------------------------------------------------------------------------------
-------------------------TKNNDLH-----------------------------------------RRANYED
LVKRFGRDFVDIISTKVFDELYTMVKE------------------GKID-NRPTIVQILEIIRKMKQVHVTLFDKGQKTF
KDREIFIVEMETKMALYALERIMRPLCKSNPEEMISEPGDKKMMKMEQISTNAIKNIIYKTKQYNR-EAHNKISDLL---
----------------------------------------KIVTKTKEEEEQP---STSKASIKISKLGQTL--------
---------------------------------------------------------LDTWKSDIRKGYNYEINADMSKW
SAEDVIQKYFWLIAMHPCLYREEKEHFLYFLCRYTSKRLVIPDQVIYNIMNQKMPHEEDLLRAMTENYKRNWVEIKSNWL
QGNLNYTSSYVHTISMKIFRDILSKSAKLIE-GEVHTNSLVHSDDNQTSVYFIQ---------------NKIDEIQLGKF
IMDAFSVSLYTTGNQLNSKKTYVTKNIKEFVSFFVLAGEPFSVPARYLLPTVGDCAFIGPYEDYASRLGGTQTAIKHGCP
PSYAWISIALNTWVTYMIYSMLPGQENDPSKCLKI--SDRKNIPVEMGGFLSTDLSTLALLGPEAHNIHKLIEI------
---------------LKKVVPLNMQNSTVQEMVQNIDKWDIRKLDEVDIFWLKSLRYIYLENETGVDSELGATTEMRKRT
ILTPRKFTTFKSIKKLNSYNDFDMGQKTSEEYEQDILKYMEDHPELLISKCEYSEEFLKVIQFRYFSKKFRESLSVQTPC
QLFIEQILFSRKPTIEYRYIKERFAEKTTL---VDQNIPPQGNVTICQALDMIKSDLDN----LPLSPKDVSIVYKYIIL
NDPIVVAAVNGQLLQRVTSTMSKTDSTCSMFPDFKNVRVTENVPAIVIRKYVHGDR--YKLPGNIDPAGLSRDVQYLEAF
IKELKLKETMEINIARNEMA------TGPNLK--YRVMELTRFYQMCYDYLKSTDHKIKVYILPRK--AYTPTEFCSITM
GALCKDNQFRNIVFHKPILSTTHKAQFATPLDYNVVVGDMVLRMIVHFADSFLLDYERQDFLQKIISEFNYDGIPIKELY
VA-VTESNRRQNFLPLIYRLEGPTEQLIIDVNQKRISTEAKWNARQDIPK--MNEGPLEVLITNNNAELLIKGMDAKIE-
-----HAELRMKNKYAKKL-AVGKE-------------------------------MFKSWHGI------HFDRFSFLKW
QNV-DEKTLYLVYQKRPGPNRQRDFLSFMMGKHILMRNKEIESKPTEYKAMYSPLAKVIECELEETTEVTARDLIALNDE
N--SSMGRLIISP--NESFFIRRSYFSKMSAITGPEYKFGTVSMNQFFKNQILLVENYEALLKCSILDIAEIISCDGTSN
---------DDIFSFATDESMITNMPETVDMVPTMVIQK------QVRAKKGRSYKIGLNAVL----------DRDLALF
ERHFKATKGEFRGKSNIGFWTVILAIAKL---S-----DYETKFQKVFHLYAIKYDFDHHFHRY-QIPNVYVKQT-----
--------------------IGEIYDYDKL-HTIVEMI-------PSPDR--EPWATMSDELKRHCHNALESDKKEKAKY
IIDEELK------------EDFFAQFGHDAKLDFGYE-------------------------
>Bunyamwera_virus|CAA32553.1
--ME---DQAYDQYLHRIQA--ARTATVAKDISADILEARHDYFGRELCNSLGIEYKNNVLLDEIILDVVPGVNL-LNYN
IPNVTPDNYIWDGH--FLIILDYKVSVGNDSSEITYKKYTSLILPVMSELGIDTEIAIIRANPVTYQISIIGEEFKQRFP
NI-PIQLDFGRFFELRKMLLDKFADDEEFLMMIAHGDFTLTAPWCTSDTP----ELEEHEIFQEFINSMPPRFVSLFKEA
VNFSA-Y--SSERWNTFLYRARAETEVDYNQFLSDKAHKIFMLEGDYMRPTQAEIDKGWELMSQR----VYTEREIITDV
TKQKPSIHFIWVKNADRKL---IGSTAKLIYLSNSLQ------------SITEQSTWTDALKAIGKSMDIDGKVGQYETL
CAERKMIAR------STGKKVDNKRLEAVKIGNALVLWEQQFILANDLFKNQERQKFMKNFFGIGKHKSFKDKTSS--DI
ETDKPKILDFNNTIVLMAARTMVNKNKALLAKDNT-LQDLHP-IIMQYASEIKEASKDTFDALLKISKTCFWQCIVDVST
IMRNILAVSQYNRHNTFRVAMCANDSVYALVFPSSDIKTKRATVVFSIVCMHKEKNDL-MDAGALFTTLECKNKEY-ISI
SKAIRLDKERCQRIVSSPGL-FILSSMLLYNN------------------------------------------------
---NPEVNLVDVLNFTFYTSLSITKSMLSLTEPSRYMIMNSLAISSHVRDYIAEKFSPYTKTLFSVYMVNLIKRGCASAN
EQSSKIQLRNIYLSDYDITQKGVN-DGRNLDSIWFPGKVNLKEYINQIYLPFYFNAKGLHEKHHVMIDLAKTVLEIEMN-
-QRSDNLGI---------WSKAEKKQHVNLPILIHSIAKSLI--LDTSRHNHLRNRVESRNNFRRSITTISTFTSSKSCI
KIGD----FREIKDKETEKSKKST------------------EKFDKKFRLSN----------PLFLED-----------
--------------------------------------------------------------------------------
-------------------------EEANLEV-----------------------------------------QHCNYRA
L-IQKIPNYKDYISVKVFDRLYELLKN------------------GVLT-DKPFIELAMEMMKNHKEFSFTFFNKGQKTA
KDREIFVGEFEAKMCMYVVERISKERCKLNTDEMISEPGDSKLKILEKKAEEEIRYIVERTKDS----------------
--------------------------------------------------------------------------------
-----------------------------------------------------------IIKGDPSKALKLEINADMSKW
SAQDVFYKYFWLIAMDPILYPAEKTRILYFMCNYMQKLLILPDDLIANILDQKRPYNDDLILEMTNGLNYNYVQIKRNWL
QGNFNYISSYVHSCAMLVYKDILKECMKLLD-GDCLINSMVHSDDNQTSLAIIQ---------------NKVSDQIVIQY
AANTFESVCLTFGCQANMKKTYITHTCKEFVSLFNLHGEPLSVFGRFLLPSVGDCAYIGPYEDLASRLSAAQQSLKHGCP
PSLVWLAISCSHWITFFTYNMLDDQINAPQQHLPF--NNRKEIPVELNGYLNAPLYLIALVGLEAGNLWFLINI------
---------------LKKLVPLDKQKETIQSQCLHLCN-SIDKLTESEKFKLKILRYLTLDTEMSVDNNMGETSDMRSRS
LLTPRKFTTLGSLNKLVSYNDFRSSLD--DQRFTDNLNFMLNNPELLVTKGENKEQFMQSVLFRYNSKRFKESLSIQNPA
QLFIEQILFSHKPIIDYSSIFDKLTSLAEADI-IEELPEIIGRVTFPQAYQMINRDIGQ----LPLDIDDIKLIFRYCIL
NDPLMITAANTSLLCVKGTPQDRTGLSASQMPEFRNMKLIHHSPALVLKAFSKGT---SDIPG-ADPIELEKDLHHLNEF
VETTAIKEKILHNIDNPPKHL--I--GNEILI--YRIREMTKLYQVCYDYVKSTEHKVKIFILPMK--SYTAIDFCTLIQ
GNTISDNKWYTMHYLKQIASGSIKGNIVTTSTSEQIIANECFRVLCHFADSFVEEASRLSFINEVLDNFTYKNISVNSLF
NT-LLASTTRLDFIPLLFRLKVLTQTDLNRFDALKTNERVSWNNWQTNRS--LNSGLIDLTISGYLRSIRVVGEDNKLK-
-----IAELTIPNFYPNTVFHAGNK-------------------------------LLNSRHGL------KFEY---MEE
IVLDEKYNYYITYQKK---RAHIYTYQVSTIEHILRRNNEGLQSRGPRYNKMVPVCPVVLSVRDELFRMSLENVFSLNMT
N--FSMSRLFVSP--DEVATVKKAHMSKMMFFSGPTIKAGIINLTSLMRTQELLTLNYDNLCKSSIVPFCRILECNGDEQ
----------GELIFLSDEVMDFTISEEIESMPLFTIRY------QKRGTEIMTYKNAIMKLV----------SAGVDEI
KEVFDFSKQGFYSKKNLGIINTICSIINILETN-----EWSTILYNSFHIAMLLESMDREFHMF-TLPEAFFINV-----
--------------------AGGVVNWTKL-LKFIKSL-------PVIEQ--EPWSMMMSRF------------VEKTVY
LIEREMN---KDVDFTDFLDELEFS-SGKSLFTFF---------------------------
>Guaroa_virus|AKC42478.1
--MD---QALYQQFVRRIEN--AKDATVAKDIDVDLLIARHDYFGRELCRSLGIQYRNDVPLIDIIIEIMPTIDP-MSLE
IPNITPDNYIVING--ILVLIDYKVSVSDESTIMTLEKYRRCMEIVRDQVELEYEIAVIRINPVSRAITISSDLFKSQYP
DL-NLDINFQQFFDLKTYLFEKFRDDEEFMLKVSHGDFTLTAPWCYEDT-----NLEDHKEYLIFTGSLDQEYRELFLEA
LNFDA-Y--GSERWNYMLHKVKDKTQAAYKDYTRKMSRDVFLMNGNYSKPSRDEIDKGWLEMVER----VKEERILIADK
NKQKPSVHMIWSPASNREI---QGSTRKLVFLSNCLM------------GIKENTQLSDVMRSIGKSMDIDGKIGEYESI
CQNKKLIAR------STIGQVKNKKITVDKVGNAMVLWEQQFILNNDHFKKNNRRDFLKSFLGIGGHKVFSDKTSV--DI
ELNKPKMLDFTSKRIIEESIFFVNEIGDLLSRPSP-IKLNEQ-MFDYFLEKVSSSNPETLTIFNKITSTNYWRCIMDISN
LMKNILSVSQYNRHNTFRVAFCANDSLYAIVYPSADIKTKRATVVFQTITIHKSIKDV-MDPGCLAATFKTIDGNY-ISL
SKGIRLDKERCQRIIVSPGL-FLISSILMYNN------------------------------------------------
---NEKLNLEDVLKFCFFTSLSITKSMLSLTEPSRYMIMNSLAVSSQVRQYISEKFSPYTKTLFSVYMTNLIKKGCESAN
DQSNKIELKNIFMSDYELTQKGVS-EERQLQSIWFKGLVSLKEYLNQIYLPFYFNSKGLHEKHHVMIDLLKTVAEIERD-
-QRESLTHL---------WSGDFLRQHVNLPIFLHSLSKNLI--LDTSRHNHLRNKVEDRNNFKRSITTISTFTSSKACI
KVGD----FADIKKKTKKQEIKDT------------------ENAQKKVFAAN----------PLFFDD-----------
--------------------------------------------------------------------------------
-------------------------EAQNQKI-----------------------------------------NHANYET
I-KQCVPDYTDIISVKVFDRLYELIKT------------------NELE-EKPFINIAMDMMLKHTDHVFSFFNKGQKTF
KDREIFVGQFETKMCMYVIERIAKERCKLNSDEMISEPGDNKLRLLEQKSESDIRFMIEKSRNTEV--------------
--------------------------------------------------------------------------------
----------------------------------------------------------------PLPSLKLEINADMSKW
SAQDMFFKYFWLIALDPILYPKEKKRILFFLCNYLNKKLVIPDELMCTLVDQKIVRENDLIHEMTNYLQTNSIQIRMNWL
QGNFNYISSYIHTCAMLTFRDVVKETASILE-GHANATSMVHSDDNQTSVIYFQ---------------DKLPKESLIEH
TMKVFECVCLSFGCQANMKKTYLTHSIKEFVSLFNLHGEPFSVYGRFLLPSVGDCAYIGPYEDLASRLSAAITSIKHGCP
PSYAWIAIACSHWITYSNYNMLPGQSNDPEAYLGI---DREEIPIELGGLISAPLYMLSLCGIEAENILFLMKI------
---------------LKKLVPIELLKESVVNQVPHINK--LPELSRSEEFRLKLLRYFVLDATISSESNFGETSDMRSRA
ILTPRKFTTLGSLRKLISYNDYRNSVD--SNSIIENLKYMIDNPALLVTKGENYQDYIESIRYRYNSKRFKESLSIQNPA
QLFIEQVLFSKKPVIDYNSINEKYGPLLDSDI-IDNADQIIGRLTYPEAFIKLYADTKQ----LPLLIDDLHIIYNHCIC
NDPLLVTCANSYNLAVQGVRVERSSNSACSMPEFRNMKLIHHSPALVLKAYSKGI---ESVPT-ANHEEITRDLYHLDNF
LMESGVLNKITTTLSSLTDD------NFETYI--NRLRELTRLYQISYSYIKSTEHKVKIFILPKR--AHTNLEFCSLIQ
GNLIEDKRWLTMHYLKPISSGNAKGNIVRSQNSEIGIACEAFRVLAFFTDSFISEEHRVGFIKKVMEEHTYKGVRLDYLY
HL-IKEPSQRLDYLPLLFKMGDITQYDLNKFDAMMTNERISWNDWQTSRK--LNVGSIDLTISGYLRSIRIVGIDNMLK-
-----MSEMSVPNFHPSTIHHAGFK-------------------------------LLNCKHGL------KFEF---MQE
VILDDKINYYITYQKK---RGNVYNYQVSSTTNILTRLKDF-NERPRTTQRLIPVCPVILAVKETSYRLTMENITMLNMN
N--QSISRLYTFP--EESCYIRRGHLSKMIFFDGPDLTIGNINMTKLMQTQEMLTLNLNNIKSLNLIPFCNIFSCNGEKN
----------DEI-VFSDTEIEILESEELESVPLFHYTY------QKKHGKRLNYRDSIYESL----------DNSLKDF
KRNFTFVGINFYSKENLGIISVLSTTIKQLGTN-----EWSTHIDNAIHIAMYRKGFDSVYHLF-NFPKALYINSN----
-------------------PALGKLDWIKL-NAFILNL-------SNEME--EPWLSMFSRF------------KEKASE
FILGKSK---EDTDTTSFVEMFKLD-IGGDINDIED--------------------------
>Bwamba_orthobunyavirus|AIN37019.1
MTLD---KDLILEFQQRITK--AKDACTAKEINSDLLEARHNYFGFEYCKSIDIQYKNDVFFSDIILDIYPDINP-IDYK
FPNITPDNYVFVHN--TLYILDYKVSVSNETSQITFNKYYELTREISIELGLRIEIVIVRCDPITRNIYISNDKFRDIFP
NT-PQDLSFDWYFDLKQILYDKFGEDDEFLLKVAHGDFTLTAPWCKTGCD----EYKSHPIFKEFKYSMPIPERRLFDES
MKFSA-Y--ESERWNTQLLRVKEYTKEAYDNYINTSAKMIFTIDGNYPQPNRDEIQKGWNEMSKR----IELEREVSNDF
NDQKPSIHFIWTEPNISYP---TQSAQKIQFLSDSLK------------YLEGTGRFKDAFISIGEMINLESNFRTYESF
CNDRKIKAR------QIWGQVQNQKLEPIKIGQALVLWEQQFILNSEKIQKDNKRHLIKEFYGIGGHKQFKNKTEE--DI
KLSKPKILNFNNEIIKIKAISMVNQAKNMLRNQST-YKKDHF-IIENFGDEIKYANENTYKLISKILSTNFWSCISDFSV
LMKNILSVSQYNRHNTFRIATCANNSMFALVMPSADIKTKKATVVFNIICIHKSEDNV-FNPGVLHMTYKSRNN-Y-VSI
SKAVRLDKERCQRIVSSPGL-FLLTVLLFLNN------------------------------------------------
---NETLSLDDVMAFSLFTSLSITKSMLSLTEPSRYMIMNSLAISSHVREYISEKFSPYTKTLFSVYMTDLIKNACFDAY
QQRNKIQLRDIFLSDYDITQKGIK-DNRNIKSIWFPGSVTLKEYLTQIYMPFYFNAKGLHEKHHVMIDLAKTVLEIERD-
-QRMMVSQI---------WSLEPKKQTVNLQILMHSLAKNLL--LDTSRHNHLRNRIENRNNFRRSMTTISTFTSSKACI
KIGD----FSKLKEAQTIRDKKVN------------------LNNEKRYRVAN----------NLFTED-----------
--------------------------------------------------------------------------------
-------------------------INMNAEV-----------------------------------------AHATYNM
L-KNSIPNYVDFMSTKVFDRLYEKIKN------------------KEIH-DNACIEEIMETMVNHKTFYFSFFNKGQKTA
KDREIFVGEYEAKMCMYAIERIAKERCRLNPEEMISEPGDGKLRVLEQKSEQEIRYLVESTRQKNR-DIDDEIQNLI---
-----------------------------------------------VNPEEN---LEK---------------------
---------------------------------------------------------IEFLQKQKYRGLKLEINADMSKW
SAQDVFYKYFWLIALDPILYPQEKERIIFFMCNYMQKRLLLPDELLCNILDQKLSYNNDIISEMTDQLSQNFVDIKRNWL
QGNFNYTSSYVHTCAMSVYKDILKQMALYLD-TEIVVNSLVHSDDNQTSITLCQ---------------NKLDDTVITNF
SIKIFESVCLTFGCQANMKKTYVTNFIKEFVSLFNLYGEPFSIYGRFLLTSVGDCGYLGPYEDLSSRISSAQTALKHGCP
PSLVWVSIAASHWITYLTYNALPGQSNDPINYFPV--ETREEIPIELNGILKAPLSLISILGLESGNVNFLLGL------
---------------LKKYTPIAKRRETILTQCQTISSWDINSMTPSEIFRLKILRYLVLDSEMDPNDIMGETSEMRGRS
ILTPRKFTTAGSLRKLVSFNDFQTAQK-SENGINSILEYLIEKPELLVTKGENAEDFRQSILYRFNSKRFKESLSIQNPA
QLFIEQVLFSNKPVIDFTGIREKYLNFNDSLK-QEESTQILGRVTFVEAYRLLMRDIEE----LPLSTDDIETVYSFIIL
NDPLIVATCNMILLSVVGNPQSRLGMSCSTMPEFRNIRVTINSPALILRAYSKGT---ADIIG-ADPTEMSRDLIHLEEF
IAATKLKEKMEFRIKKNEESC-----SKRDII--FEIKELTRFYQTCYEYVKSTEHKIKVFILPSK--AYTTTDFCALVQ
GNLISDHHWFTIHYLKQIMSTSSKAIVQSMPTTELNISIECFKLLPHFADTFLEITSRIAFVRTVIEKFTYKNIPVEYLF
KI-LMSSNSRLDFIPLLFRLDLLTQSDLDKYDASKSQERVSWNDWQCTRF--LDTGPINLTITGNNRLITILGENNILQ-
-----YSELQLGKVYPDNIIRSGRK-------------------------------LLNTKHGL------KFEN---MKR
VQT-YPATYYITYQKI---DKNRWFYQIHTHESIQRKNEEMFGNKLKAFHEIVPVCPVNVAETEGSQRIWLRKLDILNNS
N--FSIAKVKITS--DEFATIRRSHFSKMTFFEGPELNTGILDISKLMKSPELLSLTYDNIVNGSIIPFSKILNCMGSRG
--------LDDGLDFLSDDPMDYTEGETINATPIFNIFY------SKKGHRHMTFKNAIATLI----------EKEVFRF
ERTFTFAGDGFLSNENLGCLESIISLIRLLKTN-----EWSTIMENCIHICLIKSNMDSVFHLF-DVPEYFIKDK-----
--------------------YQYSINWHNY-LEFIETI-------PKPAE--APWNVIFENF------------VKKSKE
LILEELK---STRNFQEIAANVARR-DGKSNLDFV---------------------------
>Nyando_virus|AIN37020.1
--MD---QNQYQQYLARIRS--ARDATVAKDIDTDLLMSRHDYFGQQVCRALGIEYRNDIPLIDIFLEIDSDFDP-LSMS
IPAITPDNYQFVDN--ILFIIDYKVSVSKDSSIQTFNKYTELIGPICKNIGIMLDVVIIRANPLTQEVSINSDLFKNYFT
IR-NLEFDFHQFADLKRILYEKFSDDEEFLLKISHGDFTLTAPWTQENVR----ELYDHPIYREFKYSMPIPYRRLFEES
LQFSA-Y--SAEKWNTNLLNLKRYTQDYYSQYIASQAKTIFTSTGDYPKPSEQEILTGWAEMTNL----LSAEKQFSNNI
NDQKPSGHFIWGEPDIEQS---NSSIPKLLKVSKALR------------SIKSNDKIGDAFISIGHCCNIEGFESIYEDV
TALRKVKAQ------TEWKTVLNKKLEPVKINEALVLWEQQFIIQNEYFKDNNRVVLLKDFFGIGKHKTFKDKTVT--DT
EIGRPKILDFNDKIIYLESVKMVDKSKQILSKRSN-LDINKDFIYSTYSQQIKNASSCTHDNLCSLLTSNFWACLSDIST
LMKNMLAVSQYNRHNTFRIATCANNNLFALVMPSVDIKTKRSTLVYCIILLHRQEDGF-LNPGALFNTYKTYTG-Y-ISI
SKSMRLDKERCQRIVTSPGL-FLTTSLLFKEE------------------------------------------------
---NNNLDLNDIATFSFYTSVSVTKSLLSLTEPSRYMIMNSLALSSHVKDYIIEKFRPYTKTLFSVYVVMKIKDACISAY
NQKSKIELRDVYLTDYEITQKGVS-NKKSFNSIWFSGKVSLKSYINQIYLPFYFNAKGLHDKHHVYVDLAKTILEIEAD-
-QRRTTGDI---------WSNTPKKQHVNLPLLVHSISKNLL--LDTSRHNHLRNKIENRNNFKRSLSTISTFTSSKSCL
KIGD----FEEEKKKISKLANKAT------------------QSAIKKTRIAN----------LNFVSE-----------
--------------------------------------------------------------------------------
-------------------------EELTNTV-----------------------------------------QHATYKD
L-KAAVPNYTDHISTKVFDRLYELFKN------------------G-MP-DKPAVELFLDAMKNHKKFYFTFFNKGQKTF
TDREIFVGEFEAKMCLYLIERIAKERCKLNPDEMISEPGDSKMKALEAKYNEEVRYIIEKTRSANN-EIDAKIEELQ---
-----------------------------------------------NQSNINPDINKR---------------------
---------------------------------------------------------LKDLQDTKAKAVKLEINADMSKW
SAQDVFYKYFWLIAMDPILYPNEKEHILYFFCNYMQKEVILPDELMCNILDQKIQHDNDLISMMTNNFNTNSVCIKRNWL
QGNFNYTSSYIHTCAMSVFKDIVKEIALYLE-GDCLVNSMVHSDDNHTSVILVQ---------------NKISEEVIIDT
TMQQFERTCLAFGCQANMKKTYVNNIIKEFVSLFCISGEPFSVYGRFLLTSVGDCAYIGPYEDMASRLTSTQTAIKHGCP
PSLAWVSIALNQWITFNTYNMLPGQKNDPTKIFLT---KREELPLELFGLLSTELSTLALLGMDSNNVTFLTNL------
---------------LRKCTPILYRRESIQVQSQKIQDWDLRLLSNAEIFYLKVLRYFVLDNIMEVDDTMGETSEMRGKS
ILTPRKFTTAGSMKKLLSYRDYQDTIE-NQDRFHANLEYMLKKPELLVTKGETKEDFMNSIIYRYNSKKFKESLSIQNPA
QLFIEQILFSSKPVIDYLGLKEKIYTVGDTLF-EENNPDIFGRLTFPQAYRLIYTELET----LNLESPDIELIYNFCIL
NDPLTTTIANSLLMQLIGPEQDRLGLTCNTMPEMRNMKLIHHSPALVLKAYSSSQ---VDIPG-VEIEELQRDLVHLEEF
IEKTKLTEKITKKFQARQTEQ--MS-KEQKLI--LQLKEKTKFYQICYEYIKSTEHKVKIFILPSK--AYTSTDFCALIQ
GNLLKDRTWSSIHYLKPIISTNYKGFIDKTPALEQQVASECFKLISYFGDTFINEFSKKTFLNKMIESYTYKGLQVKHLL
EI-IEASNYRHEFMPILYWLGKLTQKDLNKYDAMKTGEKAIWNDWQINRS--LGTGPINLKITGLDKSLTIIGTDDKLH-
-----MAELSITEINQTLITISGRK-------------------------------LLGARHGL------RFEL---FSK
ITTLEEGMYYITYQKK---GRNQYAYQIHTTESILRRNEIHLGNRTRIFNEIVPVCPTIIARVGRRQRITIETLEYFNYD
Q--ISLSRLKISD--DEYATIKRAQLHKMLAFDGPDIDNDALSITRLMKMPELMTNNFIEVVSVDMVNLSRLLNCCGTKS
--------LDDSLLTFSDEPMEEIESSVVETVPVFNICY------QRSAKKSRTYRNALQTAI----------KRETNNF
MEAMDFTTEGFLSNENLGCLEALVSIIDLLETN-----EWSTVLKNAIHLSMLANDFDSHFHTF-TLPELFYEGN-----
-------------------PIDNKICWQKI-KEFVLTM-------PDIIT--PPWDIVIRNF------------KEKAVH
LVDEKVK---RERNFNSFILSLKKR-GGRSNLEFV---------------------------
>Wuhan_Louse_Fly_Virus_1|AJG39233.1
--ME---YNTYNQFLARIRG--CSDPALAKDIDTDILVARHDYFGRELCKTLDIEYRNDIPLVDILLEVKNDFDP-LSIN
IPLMTPDNYLVANG--KLFIIDYKVSVSRESSIQTLNKYTGILEEVCPKIGIDFEIAIVRANPITSEITFSSDEFRNLFG
AL-NFDLDFSQFLELKRILYEKFADNEEFLLKVSHGDFTITAPWCKSGVK----DLERHPIMKDFKKSLPFSYRRLFEES
IRFNP-Y--QAEKWNMQLIRLKEYTAEKYHNFIKDHTKKIFECTGNFERPSSSEIQKGWIEMTER----MNETRILSTEL
CDQKPSAHFIWSKPDENYS---NNNIQKLLRLSKSLQ------------QINGVDTIDSAFKSIGLCMDFSDNIEEYNSI
CIMRKNEAR------KYVGQVQNKKIEPVKIGKSLIYWEQQFGLSNENFEGNTRVHFMKDYCGIGKHKNFKNKMLE--DL
ELDKPKILDFNDDKIYLSSKQMIEQTSKILNQESN-LDINKDFIYKNFKNNILESSEKMLETLETILSSKYWSCINDISI
LIKNIISISQYNRHNTFRVATSPNNNLFGILMPSTDIKSKRSTVVYFIITLHKEKDSV-LNPGCLYKTYKTKDG-Y-ISI
SKAIRLDKERCQRLVSSPGL-FLLTTTLFKYY------------------------------------------------
---SPDSSLSDIMPFSFYTSVSITKSLLTLTEPARYMIMNSLATSSHVREYISEKFSPNTKTLFSVYVTRKIKNACFTAN
KQREKIQLRNISLTDYDITQKGVE-DNTDFDSIWFPGKVSLKGYINQIYLPFYFNAKGLHEKHHVMIDLAKTVLEIEKD-
-QRINCPIP---------WSEDYHKQSVNLPIFLHSLAKNLI--LDTSRHNHLRSKIENKNNFNRSITTISTFTSSKSCI
KIGD----YQDLKEKIDQTTKKAI------------------KANIKRTRVAN----------NNFITD-----------
--------------------------------------------------------------------------------
-------------------------EEIDNEI-----------------------------------------KHSNYTD
L-RKSIPDYRDYISTKVFDRLYELLKL------------------NLIDGSKTAIQNIMSMMLEHKEFYFTFFNKGQKTA
KDREIFVGEFEAKMCMYAVERISKERCKLNPDEMISEPGDSKMKVLEQKAEQEIRYIIEQTRQKNK-NL-----------
--------------------------------------------------------------------------------
-----------------------------------------------------------EMNQNLYKATKIEINADMSKW
SAQDVFYKYFWLIALDPILYPAEKERIIYFLCNYMEKRLILPDELLCNILDQRKTYSDDIISEMTNMMSSNYVNIKRNWL
QGNFNYTSSYVHSCAMSVYKDIIKEISQLIE-GDVLINSLVHSDDNHTSITYIH---------------DRLDSDILIEH
AIETFEKICLAFGCQANMKKTYINNVIKEFVSLFCISGEPFSIFGRFLLTSVGDCAYIGPYEDMASRLTSTQTAIKHGCP
PSLAWLSIAVNHWMTFTTYNMLPGQVNDPLLRLPC--KERTELPIELFGILNADLSTIALIGLESSNITFLTQL------
---------------IQRMSPIDIQKESIIDQCVKIPKWDLRQLSESEIFRLKIMRYLILDSEIDVDSIMGETSEMRGRS
LITPRKFTTIGSLKKLISFNDYQQRLS-QKDGMEEIFEFLLNKPELLVTKGEEKDDYMNSILFRYNSKKFKESLSIQNSV
QLFIEQILFSHKPVIDYSGIRDKYSLIGDNLE-LEENPTIIGRMTFNQTYEQLSKDLAG----FKLDNEDINLVYQFMIL
NDPLLITVANSILFKINGIFQKRTGLTCNNMPELRNLKLIHHSPALVLRAYSRNT---PDIPG-CEIEEMRRDLIHLEEF
IEKTKLKEKMDQRIINNQMAI-----GMRDLK--FELSEYTRFYQICYEYVKSTEHKVKVFILPCK--AYTTIDFCSILQ
GNLLRDDEWVSIHYLKNITAGGYKAIVQKTNVSEINTALEAIRLLAYFTDTFVNNYSKKQFIQEVIDKFTYKNVPISKFY
EI-LLNSHLRHEIIPFLFITGHLNQKDLDKYDAMKTAETITWNNWQINRS--LQTGPIDLKISAHNKSIRIIGADDLLQ-
-----IAELQVTRMNYDNIILAGRR-------------------------------LLMSRHGL------KFET---FKK
IQFQDEIDYYITYQKK---GKNQFAYQIHNKDSIIRRNTDNLNQRTRYYNEIVPVCPLLVAEMQVRSRINIRQLNYLNHD
E--NYAGKIKIDI--DEYIVMRRVQLYKMQNFEGPDIKSGLINFRVLMKTPELLNTNYNKISQSSILSFSRILTCTGNKY
---------EDTLEFLSDEPLDIEEESLIESTPIFSVTY------MKKGKKNMSYKSAIEQLI----------LNGVEEI
ENVLDFSKNGFVSNENLGILEVIVSSINLLNTN-----EWSTMLLNCLHIALIKNGYDAEFHMF-NMPDYFLENK-----
--------------------IEFKVDWIKL-REFIITL-------PDLDK--EPWNSMFQRF------------KEKAIN
SIDKEVK---KTKRFTSYLEVLKKR-GGRSMFDFE---------------------------
>Oropouche_virus|NP_982304.1
--MS---QLLLNQYRNRILH--CREPEIAKDIWRDLLNDRHNYFSREFCRAANLEYRNDVPAEDICAEVLDGYKA---RK
VRFCTPDNYLLHDG--KMYIIDFKVSVDDRSSRITREKYNEIFGEVFNPEGVDFEIVIIRLDPSNMTIHVDSRDFVNTIG
PI-TLNISMQWFFDMKDFLFGKFRDDDKFHAIISQGEFTMTLPWIEEDTP----ELLTHPIYNEFMSSMPEAEQALFKEA
LEFKS-F--GAEKWNIFLKGVMSKYGEYYKEFTKGHAHSIFLTTGDYPKPDKDQISAGWREMVNR----VSSERDMSNDI
NQEKPSMHFIWAKND-SNS---NNNIQKLIKLSKSLQ------------AMSGTGSYVNAFKSLGRLMDISSDVKKYESF
CGKLKSLAR------SSIKKL-DRKIEPIQIGTATVLWEQQFKLDTDVIKREDRIHLMKDYLGIGKHKSFSKKLNN--DI
NTDKPKILNFNNDDIVRKCKDKYNQVIHNLSQINE-LDKIGN-YLEHFSAKISACSVEMWDFIYNTTKTKYWQCINDYST
LMKNMLAVSQYNRHNTFRIVSCANNNVFGLVMPSSDIKTKKATLVYAIMALHNEEAEI-AELGSLYSTFKTATG-Y-ISI
SKAFRLDKERCQRIVSSPGL-FLMTSCLLFNG------------------------------------------------
---NKSLEFDKLLGFSFFTSISITKAMLSLTEPSRYMIMNSLAVSSHVREYISEKFSPYTKTSFSVVMTDLIKKGCYSAY
EQRKKVQIRDIKLTDYDITQKGVD-SKRDLKSIWFPGKVNLKEYLNQIYLPFYFNSKGLHEKHHVLIDLAKTVLEIEKE-
-QRESLPEP---------WSEIPAKR-LSLNVLIYSL-QELN--LDTSRHNFVRSRVENANNFNRSITTISTFTSSKSCI
KIGD----FEEEKREKLRMIQKKL------------------AKDISKLTIAN----------PAFLDE-----------
--------------------------------------------------------------------------------
-------------------------ITNEHEI-----------------------------------------RHSTYED
L-KQSIPDYTDYMSVKVFDRLYEKITT------------------NEIN-DKETVKLILETMKKHKIFHFGFFNKGQKTA
KDREIFLGEFEAKMCLYLVERIAKERCKLNPEEMISEPGDSKLRVLEKQSEDEIRYISNTIKTLGN-AI-----------
-----------------------------------------------ENLQSG---SLN---------------------
---------------------------------------------------------WADICENKARGLKIEINADMSKW
SAQDVLFKYFWLIVLDPILYPAERKRIIYFLCNYMQKRLIMPDELLTTILDQRVPYSNDIIGLMTNNYRSNTVEIKRNWL
QGNLNYTSSYLHSCSMSVYKDIIREAAILLE-GEALVNSMVHSDDNQTSICMVQ---------------NKLPDDNIIEF
CIKIFEKICLTFGNQANMKKTYLTNFIKEFVSLFNIHGEPFSIYGRFLLTAVGDCAYLGPYEDLASRLSATQTAIKHGCP
PSLAWVSIALNHWITHTTYNMLPGQNNDPLPFFPT--NNRSEIPVEMCGILESDLSTIALTGLEAGNVTFLTNI------
---------------ARKLSSPILQRESIQDQYNSIEKWDLSKLSQIDILRLKMLRYISLDSSVTSDDGMGETSEMRSRS
LLTPRKFTTSGSLNRLKSYKDFQDIIA-DEDKTNELFENFIRHPELLVTKGETFEEFVNTILFRYNSKKFKESLSIQNPA
QLFIEQILFSNKPVIDYTSIHDKIFGLQDMPG-IEELDTIIGRKTFVESYVQIVDDLSN----LTLDINDVKTIFAFCLM
NDPLLITSANNIIMSVKGHSQERIGQSACKMPEVRSLKLIHYSPAVVLRAYVRGP---TNVPN-VDIDELARDLSHLEDF
IQSTKLRENMRERIEINEKRH-----LGRDFK--FEIKELTRFYQVCYDYIKSTEHKVKVFILPYK--VFTSIEFCGALT
GNLINDKLWYITHYLKNIVSTTHKAQISSSPELELQIADEALRLVAHFADTFLASESRIQFLKKIIEEFTYKGIPVKHLY
SK-IKNSKLRVKFLGILLWLDDLTQNDLDKFDADKSDEKIIWNNWQVSRD--MNTGPIDLMISGYSRQLRITGEDDKLI-
-----AAELQVTRLSEDLIYRHGQA-------------------------------MLNKPHGL------KLEK---MQP
VTEMSKRLHYIVFQQR---SRKRYFYSILPTQVIEDHNSRVESSRLSRDSKWVPVCPVAISKLYQQGRPILSKVRNLNMQ
T--HSLSRIQVNV--DEYAITRRAHFQKMPFFEGPSIPSGGMDLSELMKSTSLLSLNYDNIKNASLLDMSRVFKCNGSGD
--------DQMAFEFLSDEILEQDVVEEIECNPIFSISY------TKRGESNMTYKNAFHKAL----------ISECDKF
EEAFDFLDMGFCSNENLSILEEIHWIISYLKTN-----QWSTELDNCIHMCMYRNGYDAEYHKF-DIPSKFLKDP-----
--------------------INRTINWTEV-IEFILLI-------EDFQTKIEPWSSMKSHF------------CSKAHS
VALECMK--NEKRSLAEFVDK-SKK-TGKSKFDF----------------------------
>Tete_orthobunyavirus|AJT55735.1
--MD---QEMIRRFNGRIRA--VKEPTVAKDILSDLYNERHNYFAREFCFANNLTYRNDVKATEIIGEMIPDFYY-GDVE
HIKYTPDNYVRVGD--KMFILDFKVSTDDTSSIETYNKYMNAFSDVFKD--VDFEVVIIRANPMSGQIIIKSDEFRTYFG
RV-PPGLSFNWFFDLRRLLMNKFKDNDEFQDMVDHGDFTLTAPWVNEDTP----ELYDHPIYREFIDSMGARHEALFNKT
LNHDA-YESKADKWNSNLVHLKEKTEEYYNDFVKSISDNVFMLDGNYSKPTKMEIEQGWQIMTER----VHEEREVIQDV
NKQKPSIHMIWTPNDPQSS---NDNIQKLIKLSKHLQ------------DIKDTDKFAQNFQAIGRLMDFSKNVPKYEKF
CNELKRDAR------AKIYK-KDQRIEPLKIDDCTILWEQQFKYEIIDHDKYSRAHFYKKFLGIGGHKEFKDRTLE--DL
DLDKPRILDFNDPSVIMAAKVMMEKTKALLAQDNM-LERAGN-LLDEYRPKIENASPKTWQNIEVITKTRYWQAINDIST
LLKNMLSVAQYNKFNTFRVVACANNNMFGIVFPSSDIKTKKATMVFVTICIHDEESNV-LDPGCLYRTYKSRGK-Y-ISI
SKGIRLDKERCQRLVSAPGL-FMLTSLLLKGD------------------------------------------------
---NDMVSMLDILNFAFYTSLSITKAMLSLTEPSRYMIMNSLAISSDVKNYMAEKFSPYTKTLFAVFMTNLIKRGCYEAN
EQKNNVELRDVFMSDIEITQKGVR-SERKLKSIWFPGYVNLKEYINQVYLPFYFNSKGLHEKHHVMIDLAKTVLEIEKD-
-QRINIPGI---------WGDKFEKQTVNLDVLIHSLAKNLI--LDTSRHKHLRHRVESRNNFKRAISTISTFTSSKSCI
KIGD----FENIKKQIVEKKRKAL------------------KKAEAALRIAN----------PLIAGE-----------
--------------------------------------------------------------------------------
--------------------------VTNNEV-----------------------------------------HHADYLD
L-KKAVPDYVDMQSTKVFDRLYEKIKE------------------GEM--GRTTIEEIMDTMRKHKQFYFAYFNKGQKTA
KDREIFVGEFEAKMCLYGIERISKERCKLNPEEMISEPGDGKLKRLEQMAEDEIRFIVENVKSLQP--------------
---------------------------------------------NEGDATRE---SEF---------------------
---------------------------------------------------------LEKVAESGLKAQKIEINADMSKW
SAQDVMYKYFWLFAMDPILYPFEKKRILYFLCNYMQKRLILPDELMYNILDQRFVRENDIIVEMTNDFKRNWVEIKRNWL
QGNLNYTSSYLHSCAMSLYRDIFEVTAKRLK-GEALVNSLVHSDDNQTAIAIIQ---------------SVVDPEVIIHF
SIDTFSKVCLTFGNQPNMKKTYLTNFIKEFVSLFNIYGEPFSVYGRFILTCVGDCAYIGPYEDFASRLSATQTAIKHGCP
PSLAWVSIALNQWITYSTYNMLPGQNNDPAKNLRI--QDRFKIPIELGGYLDADLSTVALLGLESGNVSFLTRL------
---------------IQKMSHIMYKKEDIVGQTLRIDSWNLEKLDNTEKFKLKMLRYVTLDSEMSIDNGLGETSDMRSRS
LITPRKFTTIGSLAKLTSYRDYQLVAG-SNEQTEELYEFFLQRPELLVTKGETLEEFCKTIVYRYNSKKFKESLSIQNPV
QLFIEQVLFSNKPTIDYTGLADRFANSLDFDE-NLEDNSISGRMTIADALSKISDDIES----LPLTHEDIKTIYGFCIT
NDPLIITAANSLILQITGTGQERTCLSSNYMPEMRNFRLMQHSPAVVLRAYIHGV---ESLAF-ADQAELSRDVIHLDTF
IKKTKLKEKMEQRIKEYHENN-----DDDSKK--FDLREVTKFYQVCYDYIKSTEHKVKVFILPIK--VHTAGDFCAVLH
GNLLMDDQWFNIHFLRQIESSSHKGEITSLRNVEIDIACECFKLLAHFSDWFIAGASRANFVRRIIREYTYKGLVVQELY
NL-LLKSEQRINFMPILFHLGDLTQEDINKFDALKTNEKITWNDWQVSQR--MNTGVINLTITGYNKKITIVGEDDRLD-
-----EAILYIKKDTYDQISNQSRK-------------------------------LLNTRHNL------MFEK---MRQ
VKFVDPREWYICYQKG---RRNKYDYVVLLGKQINARNEQIKVIQHRSQNYLIPVCPVGINVFEDSKAITLEDIKTKNII
N--ESMTKLRIND--DEIATVRRAMITKMIHFSGPPMVAGVIDIEKLMHCRPLLSITYTTVKNSSLMDIVQIFHCEGDDE
--------SKGGTYTFSEEPMEDEESEEIASQPVFNVTF------RKKGKKYMTYKNAIEEAI----------QKTTEEF
QSAFDFSDDGFFSPKNLGIIKTISSLIKELGTN-----EWSTSLDKCIHLCMHRAGLDDTYHLF-DMPKYFLRKIDENKP
DREVIVQGDWGEIVREAELEVVNRVNWEKV-LSFIETL-------PEAKV--APWGEIFAHF------------KRKARE
LVLRRIALCQKKMTLEEFAEELQIE-EGHSMYHFNA--------------------------
>Marituba_virus|AGW82126.1
--MAILLGDVIRQYTARIRA--CTNPEVGRDILAEITMTRHNYFAQQFCEAINIEYRNDVPAADIILEMLPALDL-TTIK
VPNITPDNYYRDGT--KIYIIDFKVSVSDESALHTYKKYDTLLGDVFNQLNVDYEVVIIRMNPSDMHLHISSDNFANLFP
NI-VLNLDFTWYFRLRDDLFQQFRDNEEFMELVAHGEFTPTIPWVIDDTP----ELYTHPVFLEFVGSMPDDTTEDFFYA
LNHNA-F--QADKWNDLLHIMMRKYGTYYDKFIRDQAKNVFLLDNNYNKPSKEEILKGWSEMVER----IRDQRNVIDDC
SKQKPSIHFIWSPNDKNSS---NENNTKLIKLAKKLQ------------SIKDTDTFSLAFKNIGHLMDFSEDVEKYETF
CLKLKAEAR------SSLKP-KSSKVTPITIGKCTVLWEQQFKLDTEIIPKEVRIRFLKEFCGIGNHKQFKDRMMD--DL
DLGKPKILNFENPEIKNQAHIMMKNTQCFMSKESG-LKKIGN-VLEEFEYKIKDANPKTWETIGEVANSRYWQAINDFSV
LIKNILSVSQYNKHNTFRVVCTANNNFFGILYPSASIKSRRSTVVFSSVCLHENENEI-LKCGALYQTYKVKGG-Y-LSI
SKAIRLDKERCQRLVTSPGI-FLLTTLLFKSD------------------------------------------------
---ND-VNLNDVMNFAFFTSLSITKSMLSLTEPSRYMIMNSLALSSHVREYIAEKFSPYTKTLFSVYMTDMIKKGCMSAN
EQRQMISIRDVFLNEFEITQKGVS-NEKNLQSIWFPGKISLKEYINQIYMPFYFNAKGLHNKHHVMIDLAKTVLEIELD-
-QRMNIPEP---------WSLDMKKQSANLYLLIFSISKMLN--MDTSRHNHLRSRVENRNNFKRSLTSISTFTSSKSCI
KVGN----FKDLKEKTAKHIKKIN------------------EKDARKTRIAN----------TEFVDE-----------
--------------------------------------------------------------------------------
-------------------------SERDFEI-----------------------------------------TKSTYMD
L-IRCVPEYTDYISTKVFDRLYEKYKL------------------EEIE-DKPAIEIIMDTMKNHKDFKFCFFNKGQKTA
KDREIFVGEFEAKLCLYGVERIAKERCKLNPEEMISEPGDGKLKKLEINAESEIRYLIDATRNQNA--------------
--------------------------------------------------------EQS---------------------
---------------------------------------------------------IIDDILDTPKGIKLEINADMSKW
SAQDVFFKYFWLIVLDPILYPAEKQRIIYFFCNYMNKELILPDEMMCSLLDQKAERENDLIKEMTNGFRRNTVNIRRNWL
QGNLNYTSSYIHSCSMMVFKDIMKEVASLLE-GRCNVSSMVHSDDNQTSVIMVQ---------------DKIDNDIITNF
VCTAFEQCCLSFGNQANMKKTYITNHIKEFVSLFNIYGEPFSVFGRFLLPAVGDCAYIGPYEDMASRLSATQTAIKHGCP
PSLAWVSIALNHWITFNTYNMLPGQINDPTKVFLF---DRRELPIELCGILQADLATIALVGLEAGNISFLTNL------
---------------LKKMSPPQLVKESVQSQCSNIENWDMDCLSDSEILKLKLLRYVVLDSEISEDSKMGETSEMRSRS
LITPRKFTTTSSLEKLISYKDFQEIIV-NSEKTEELLERILGKPELLVTKGENSTEFMTTILFRYNSKKFKESLSIQSPT
QLFIEQILFANKPVIDYTGIQDRYLSVLDMPK-VQSGEGIIGRKTIPETFSAIKKDLSQ----LPLEPADVKLIYSFCIL
NDPLNTTACNALLLSQIQSLLERTSMSAVTMPEFRNMKLIRYSPALVLRAYIHGD---LSVGG-ANEDAMRRDIFHLNEF
IIQTRIRERLDQRIIENQEIK-----GERDRL--FEIKELTKFYQACYDYIKSTEHKIKVFILPSK--AYTAFDFCATIH
GNLMRDDGWFSVHYLKQIVSGTAKANISIAPASEMVIVEECFKLLSHFCDTFIDTSSRLTFALNVIENFSYKNIPVKELL
NL-MKHSFRRQQFIPLLYWIGELSQEDLDKYDAFKTSERVSWNDWQINRT--LNTGTVDLTIKGYQRTLRIVGEDDFLQ-
-----IAELEILKGDNTSIETHGRK-------------------------------LLNCKHNL------RFEK---MRK
YQIMEPNTYYICWQMR---TRFAYTYQMLLSNIIEARNSQTVSVTGGKFNELIPVCPVIVGRIDSMERINLRQVKYLNM-
N--CSLSRLQLTQ--KEFVTVKRSHFSKMIFFQGPNLIVGNMNLTNLIRTPTLLTTNYPSLSQVPMMTLTRIFHCIGDED
--------QTDEFEFLSDELLEDIETTTVNTVPIFNAQY------EVKSKKGYTYKQALQDAL----------RRGIEEI
ENTLDFCGDGFYSPKNLAIIALLTNLIDRLQTN-----EWSTILQTAIHMSFFHNGKDRMYHLM-KIPKAFVKNP-----
--------------------IGEILNWEKI-RTFVIQL-------NTRNP-GNHWDQMFNHF------------REKTLI
LIDREIK--MEGMSWGEMLDELDDY-KDTEMFHFE---------------------------
>Anopheles_A_virus|ATJ04174.1
--ME---LALKREFRARINA--ANTADVAKDIDVDLYLARHNYFGKCVCDFYNIQYRDDVPLVDILIDCIDDFDP-MGFK
IPNITPDNYVYSHG--RIFLIDYKVTLSMETVNLTIQKYTAAINEIQHQIITPIEVVIIQINPRTREIYISNDLFREIYG
LP-QIDVNFDDFFELKDILYAKFENDDEFLLKIAHGDFTLTAPWISDDTP----ELFEHDEFKLFVDSMPKVYQDLFDEA
LNFNS-Y--ASERWNTLLYKIREVTKAEYNIQVSNMSKNVFLCDGKYSKPSKEAIESGWKTMTER----IKNSRNVMDSH
VYQKPSIHFLWTEPTGTKD---TTTVSKILRLSKSLQ------------NANGNHPMMFPIRQLGQAMDFSNDIELYVTE
TNKRKNEAR------KNLGQVKNKKLGPFVAGDAEVIWEQQFVLSQKNITIDNRKRLLKEFAGIGKHKTFSQKTID--DI
DISRPKILDFNNEQIYLESIRMMSSTKKILSKTKNYTSKSEF-ILDNYGSEIFESNPETYDTIEKITNTHYWSFVNDYST
LMRNMLAMSQYNRPNTFRVATCANDNLFGILLPSSDIKSKQSTIVYFIICIHQEEENL-VNPGSKCYTFKSGNH-H-VTI
SKAMRLDKQRCQRIVSGPGL-FLMSSVLMYNN------------------------------------------------
---NPVLEINDVLNFCLYTSLSVTKAMLSLTEPSRYMIMNSLALSSDVQGYIGEKFSPYTKTLFSVYMTRLIKNACYQAY
NQREKVSFRDIYLTDFEITQKGVR-ENRDLQSIWFKGNVTLKEYLNQIFMPFYFNSKGLHEKHHVMIDLIKTVGEIEIE-
-QRNMLTEY---------WSNDPKPQTVNLPIYLHCLSRSLI--TDTSRHNHLRNKVESRNNFKRSPTTISTFTSSKSSV
KIGN----FEDLKTNQKKS--KES------------------IREKQKIRMAN----------PLFFEE-----------
--------------------------------------------------------------------------------
-------------------------DDIDASI-----------------------------------------EHANYTM
L-KKSIPNFIDYVTTKNFDRLYELYQD------------------GIIQ-NETTIEICMKLMKTHKSHNFAIFNKGQKTA
KDREIFEPEWETKAGMYVIERLSKERCKLNLDEMISEPGDGKLKILENKCESEIRYMLSKQVELQS--------------
--------------------------------------------------------------------------------
-----------------------------------------------------------KSELDNYRSTKIEINADMTKW
SAQDVFVKYFWLIAMDPILYPVEKKRILYFMCNYLNKNLIIPDEVMYSLMDQKAFRENDIFFELTENFTKNHFQVKRNWL
QGNYNYTSSYVHSCAMMFFKDVMKETSKLLQ-GDCNTNSLVHSDDNQTSIVFVQ---------------NVVSDEILIDH
TVSTFKKTCLLFGCQANMKKTYFTNFIKEFVSLFNIMGEPFSIYGRFLLTSVGDCAYIGPYEDLSSRISAIQSSIKHGCP
PSYAWLGIGMAHWMTYLTYNMLPGQKNDPIPHMPY--KTRDQLPIELFGLLKAPLHVISMLGMESQNTSFLVKL------
---------------LQKMNSVLKKKDPIISQINQIDEWDLSLLSESETINLKILRHIHLDSDQT-NDTMGETSEMRSRS
LLTPRKFTTAGVIKKLRSFCDYQNIMI-SKEKTIELLDYIVRRPELAITKGETKEEFINMTVFRYNSKRFKESLSIQNPS
QLFIEQILFSGKPVIDYEHLAEKFLTLSDSHAGQDPKTTITGRFTFTEAYYRLIQDINK----LPLTKEDIKIVYNYCIS
NDPLIVTISNAMVLSTLGSQLPKVGISANSMPEFRSMKLIHHSPALVLRAYSQGT---PDIQG-SNIEEMERDLVHLRQF
IEETKLLEKMNNSIDSLDFTD-----EVQEKM--IRIREQTKFYQICYEYIRSADHKVKVFILPTK--TRTAHDFCSVIQ
GSLIKDNKWFSMHYLKQVVVQGHKAIITKTESTDYTIAVECFRVLFFFIDSFIAGDFKRAVLSEVIKEYTYKNMPIDDLL
TI-ILRSQNRYEFLPLLYQTGYLTQLDLDKYDAMKSSERITWNQNQVSRE--FDKGPIDLQITGYNRELRIIGNDNLLT-
-----IAELKLSNSRYENIMNAGRK-------------------------------LLSCRHGM------RFEK---MQK
IDI-EPGNMYITYQRK---THNQYTYQIHSFNSIMQRNEDN-KNKGRFFNEIIPVCQVIVSQFQSVGKLKMSRLQFLNDE
N--NSISRLQISP--NEQAVMRRANLDKCRMFHGPDINIGLISLNKLMQCSELMTLDYTRIASLSLVSIARILDCTGQID
D-----KTDDFEFTGLSNDPLEIECLEDIETSPMLKLCT------YKQGTSKMTYSNAIKESL----------YREVNKF
IIAFDLASDGYYSKKNLGILSTIVSTAEMLDTN-----EWSTLIKDCIHLTLIVNGMDAIYHTF-SMPCAFLLDP-----
--------------------INEIVNWVKL-KSFIMSL-------PDVID--PMWAEMFNHF------------KSKAIL
LIDSKIN---QPINYQSILSEIEIE-GGKIEYEFS---------------------------
>Gan_Gan_virus|ALQ43836.1
--MD---QVKRANYEKRIST--CRDPALAKEIHSDLLFDRHNYFGRIFCQAIDIEYRNDIPFEKILEEIMDDVQI---EN
IPFFTPDNYIFRNN--KLYLLDYKVSVSMESTTQTLAKYKEKMSLVELFLPFNYEVVIIKIDPYTKQLYINSQEFTQMFP
NI-NIDPNFTDFIELRQMLLDKFADDDEFVAMIAHGDFTMTAAWTEDDCK----IVYQNPIYKEFKYSMPIPYRRLFEES
MQFNA-Y--KSERWNLMLLKMRDYTKSSYDDYIKDESEEIKRLDGNYPKPSKDEILQGWRLMRRR----TLATREVITDP
SKQKPSGHFIWAPPEFGKT---NNNIQKIINLAKSLQ------------KINEVDVNKNAFVALGKMMDFSADIEGYIDF
TNNLKIEAR------KNPKKLSTKKLDFKLIGTSKIMWEQQFLLNFDLISKEDKGNFFKQFLGIGNHKQFSRKTLD--DL
DLDQPKILDFDSKEVLLAAKGMMNESKRILGQNSN-INKQET-IFDNYLPEIEKSSPEMFKNINILMNSKYWACLTDIST
IIKNLLSVSQYNRTNTFRVVTCANNNLFGLLFPSSDIKSQRSTMVYCIVAIHDSE--I-LNPGSLYRTFRIGAK-N-ISI
SRAMRLDKARCQRLVTAPGL-FIQTAALFKGD------------------------------------------------
---NDLLDIYDIANFAFFTSISITKSMLSLTEPARYMMMNSLAISSHVKEYISEKFSPYTKTLFSVYVCHLIKKGCLMAN
EQKDKIELRDVYMTDYEFTQKGVK-EERNIDSIWFPGKVSLKEFINQIYLPFYFNAKGLHEKHHVLINLAKTVIDIELE-
-QRREIKEI---------WSSEPKKQTVNLPVFLHSLSKSLI--LDTSRHNHLRSRVENRNNLKRSLTTIPTFTSSKSCI
KIGE----FRDLKEKSLKQRLDRI------------------KKEADKVRIAT----------PYLIDE-----------
--------------------------------------------------------------------------------
-------------------------TMLDMQI-----------------------------------------KHANYSL
L-RSSVPNYQDYISTKVFDALYENLKT------------------GQVS-DGPAVAEILKVMKTKEDFYFTFFNKEQKTY
VDREIFVGEFEAKMCMYLVERIAKERCKLNPEEMISEPGDGKLKILEQRAEFETRYIVKETVQHNK-SVLDRFDN-----
--------------------------------------------------------------------------------
---------------------------------------------------------YEAALPMLRKGLKLEINADMSKW
SAQDVMYKFFWLTALDPILYPQEKEHILNFLCNYMRKRLILPDNLMYNLLDQKVQRADDIIALITEGFKTNNFNVKRNWL
QGNFNYVSSYLHAVSMSTYKDLIKSV--IKD-GQSQINSLVHSDDNQTSIIIIQ---------------DLYPEDVMVHY
ILSKFERVCLTFGCQANMKKTYATNVIKEFVSLFNICGEPFSIYGRFLLTAVSDAAFLGPYEDFASRISAAQTAIKHGCP
PSLAWLSIAIANWITSLTYNMLPNQINDPSKHLEM---SRKDVPIELGGSLDAPLYLTALLGLESDRTYFLIQA------
---------------LRKMVNPMLVREEVSTQIRSLTPESLDKLNDTELMKFKLIRYLSFDSEITPNDTLGETSDMKTKS
ILTPRKFTTSGVLKKLISYNDFQNL----EDGIEPVLDYMIENPELLVTKGETKEQFINSILFRYQSRKFKESLSIQNPV
QLFIEQILFSSKPTIDYKSIFRDTDILPDSI--IDEKHNIHGNVTIAQALSTLKDDLKS----FSFNLDDLKICYLFTIL
NDPLVSTATNSYILSVQSNKMSREGLSCASMPEFRNMRIMHHSPALVLKAYTRQQ---IDIPG-ADPEEMRRDLNHLEHF
ISETKIIEKMKCKIEEMKEA------GTYTKQ--NEVRELTKIYQTCYDYIKSTEHKVKIFILPHK--AYTTIDFCSLLQ
GNMYLDKHYITMHYLRQITTHAKKGEVQILTNTELLIAREAFRVLPFFLDTFIASISRSQLLETIVSKFTYKGLKLTELL
NL-IENSNARTDYIPLLYRLKKLEQKDLDRYDALKSDDTITWNQWQINRT--FDTGEIDLVINGKDKYIRIIGFDDKLT-
-----VAELHLPSNRPEDIRIAGRR-------------------------------LLNQRHGL------HLER---MKD
VVM-EERQYYITYQKR---YKNQYHYAIYTEDYINNKNIEIKSHATREHNLLTPVCLVYVAIDVSRARILIEDLEYLNYE
N--FEIARLKLTM--DEYATIKRAQINKMLFFDGPEISSNLISINGLMKSQELLDNTYSRLISKSIIPVAKIFKCNQIDS
--------IEDEVMVFNDEPMEDTESVEIQSEPLFNVVF------TKKGEKRLTYKNALIKMI----------NSGLENF
ESIFDFSEEGFFSAENRGIIEMIVSIIQQIHTN-----EWSTIMMNTIHLLYIKYNMDSEFHQI-DIPDAMLQDG-----
-----------------------NLKIDFC-LDFINAL-------PNIQD--DIWSNIFEHF------------KMKAND
LLLEMKA--SQSQDLKKFMKILKKK-DKVSKGLFSYF-------------------------
>Koongol_virus|AKO90161.1
--MEDELEEILNALEAKVAR--ARDPAYGKEVYTEILTERHNYFGKVFCREIGIPYRNDVPLVDILHACQPLIDT-INNK
IPDITPDNYEFEDG--ILTIIDYKVAVDDHSTEYTREKYERCIDEVQNLVDFPIKLAIVRIHPHTLQVTYTDQAFMRRFG
HI-AYPVDFTRFSQLIEELKAKFEDSPEFMDMIAFGDVTFTAKWCEEGCP----ELYEHKIFKEFFSSMPRQYQIMFERA
LNTCG-Y--KAERWDSILKEIKAATKDDYEHFVMTNAKQLMEFDGNYSEPSPDEIAKGWSEMTKR----IQEQRDFTSNV
SDQKPSAHFIWTENNPDLP---TNNSKKVAMVAKMLQ------------NIETKSSFAEDFKKLGKLMDITEDIPTYERF
CEELKSQAR------KNPGQVKNKKLEPKKIGSALVLWEQQFLLSAEEMGKENKIHLLKDFFGIGKHKQFSRKGLD--ET
DTDKPTILDFNDENMKKSANLMMQKTKNYLKNESS-LTAKYP-IISDYLPHIAESDADVINVVKSIFKTKYWQCITDISM
LMKNMLSVSQYNRANTFRIASCANNALYGLVFPSADIKTKDSSIVYCILAIHKEETSL-FNPGSLHATFKVPGG-Y-LSI
SRSMRLDKKRCHRIVTAPGI-FLSIATLLKSN------------------------------------------------
---NDTIDLNDVLNFALFTSLNVTKSMLSLTEPSRYMIMNSLAVSSHVREYIAEKFSPYTKTLFSVYMVDKIKQGCLKAF
QQRDKIKTRDIFLTDYDITQKGIR-DDRDLTSIWFPGSVNLKEYLNQIYLVFYLNPKGLHEKHHVMIDLLKTVIEIELD-
-QRENVPQP---------WSDIPKKQTVNLPILIHSLCKNLL--IDTSFAHHLRTRIETRNNLRRTFATISTFTSSKSCI
KTGD----FHKLKLEQSKRQKKTI------------------DSELKKHRIAN----------PNFVED-----------
--------------------------------------------------------------------------------
-------------------------HERELEI-----------------------------------------THCNYEL
M-KKSIPNYTDVISTKVFDRLYELYKE------------------NTLT-DQPVIGQILQMMRKHKKFYFTFFNKGQKTA
KDREIFVGEYEAKMCMYLVERIYKERSKYNPDEMISQPGDKKLLLLEKNAEKEIRFLVERLKKRNL-EIDAQISEEK---
-----------------------------------------------ERYIQR---LDR---------------------
---------------------------------------------------------IVALQSQRYKALKLEINADMSKW
SAQDVFFKYFWSIVLDPILYTEEKEHILYFFCNYMEKSLVIPDEVMCNLLDQRKPYPNDIISQITENLKTNSFNVKRNWL
QGNFNYMSSYVHSCAMSVYKEIIRRTADLIE-GDVMVHSMVHSDDNQTSITLID---------------NRIDPRQFTHF
AIAMFEKVCLTFGCQANMKKTYLTNHIKEFVSMFNLYGEPFSIFGRFTLTAVGDCAYIGPYEDLASRISSTQTAIKHGCP
ASLAWLSIAISQWMTYLTYNMLPGQVNDPTVYLDL---PREEIPLELCGTINSPLSMLALVGLEAGNLTFLTDL------
---------------LHKYTNPLIQREPVQVQCANLHQWDLTKLTQSELFKLKVLRYLVLDAEMDNTDIMGETSEMRGRS
LLTPRKFTTAGSLRKLISFLDFQDKQT-SPNGIDDVVLYMLDNPALLVTKGENKDDYINTILYRYNSKKFKESLSIQNPT
QLFLEQILFSHKPIVDYTGVKEKFSNLNDGTL-LEDNPTIKGRMTFPEAFVQIKKDLNS----LPFTLQDLECVYNFALL
NDPLLVTAANAHILHVVGHSQARLGSTCATMPEFRNLRLIKHSPALVLRCYATGR---YDLPG-VTRRDMERDIGHLEEF
IKETKLLEKMNQRIRQNTIET-----GDRDIY--FEVKELTRFYQVCYEFVKSTDYKVKIFILPAR--CPTQTDFCAILQ
GSLLEDKRWRIVQHLRPVTVGGHKGKVQEIVSMDYKLAKEAVNLICFFADTFIDSNHRVVFLKTICEHFTYKERKMEDLI
RE-IKTCKTRTEYLPFLYRIGDLTQQDLIDYDMQKSAGRVTWNKWQTTRT--LDMGKIDFQIDTDRCHLRVVGEDQQLT-
-----IAEFQVPQLDSRTICQMGFR-------------------------------MLNEKHGF------KFEN---MKE
IPI-RERSYYITYQMK---SRGKYVYKIFDSASLMYEKRKADENVGRTTNPVIPVCEVIPMINPEIPKIDIDEIYLYNAS
N--DYLSILHLNF--QESAKMRRTELAKMQYFEGKTLLMRFININALMKDTTLMNLNYDNIVSVDLARFSNLIMCDGEDD
D------SIDDGIMCFSDEPMEQTTSETMDAIPLFKVTY------KISAPRRLSYKNAIKEVI----------SRETRLF
MSTFTFVGDRFDSGPNLGYIGTLVSIINHLHTN-----EWSTIMKNCIHICMIALNKDRMFHLF-TFNKIFFEKEQ----
-------------------PASGILNYRRL-KEFILSL-------KDCTQ--APWDEIFSNF------------KAKSII
MLDKEIA---KVDVGTDFSTILSLE-DTEEEGELRYT-------------------------
>Pacui_virus|AIN55741.1
--MD---QGQINQFTQRIDA--ANSAEVALFIDTDLYEARHNYFGRELCQSIGIPYRNDVPANTILEAAIPELVG-TDF-
FVKCSPDNFAIRDG--VTFIIDYKVTVTDETIQTAYNKYYEMFEPYFNEYGRQFEIVIVSCHPNSGVIKHTGVLFDNYFH
IG-DMDLDFTWFFNLKQALYDKFREDEVFLAHAGPGEFAMTTPWCMDGA-----DLDIDEEFMRFMATLEKPEQILFKEA
MAYDP-F--TADKWSDFLIQTKSKYKEDYYSYVTESARDIFSFGKKLEKPSHDEIELGWFEMYCR----LQEERNMIRDP
MKQKPSIHCIWSMPDSKKK---NDQISKLTTFSRKMR------------KIKSTDQYAEIFRRIGENFDISTDPESYTQF
CTRIKNESR------LLEKERKSKKVEPIIVGTSQVLWEQQFKMDLNPITPLQQSSFKKNFLGIGKGKRFAIRTEN--DV
DVEKPKILDFEDSVVIRAAQEMMCNTKGLLGRRTN-LEKIGC-FIDEYKSKISGASKETWETIERIASTNYWAMVNDYSI
LMRNILSSSQYNKHNTFRVCFCANNSMMAIVFPSSDIKTKQATTCFATIAIHKNRDDV-LNPGCLYKTFETEEG-F-ISI
SKPVRLDKERCQRVVTSPGL-FLQSCILMYNN------------------------------------------------
---NPTIKLDDVMNFCLYTSLSITKPLLTLTEPSRYMIMDSLAITSSVKGYIGEKFNPMTKTLFSVYMARLIKDACSDAF
SQKHLIQPRRVALDDYDITQKGVE-ETRLLKSIWFRGFVSLKEYINQIYLPFYFNAKGLHEKHHVMIDLAKTVLEIESE-
-QRRENYFP---------WSDTPKPQSVNLKVLIYGLARQLH--TDTQRKSYLRMKIENRNNFRRKMYTISTLTSSKSCI
EAGD----FTDQKSQNLK----------------------------KSHNIAN----------PAFSEE-----------
--------------------------------------------------------------------------------
-------------------------FEANVKV-----------------------------------------EKSNYID
L-KSKIPDYIDIQSTKVLICYTKRQEM------------------KRLG-DGGAIKYMLQSMQRKEEYVFSFFNKGQKTA
KDREIFVGEYEAKMSLYVIERIMKELCKSNPEEMISEPGDSKLRILENTANSEIRELISLSKQNRQ-EVENDPNVV----
--------------------------------------------------------------------------------
----------------------------------------------------------------KKKPLKIDINADMSKW
SAQDVTYKYFWLIALNPILYPEEKSSIIKFLCRYMNKKLILPDAMVNSIFDQFKLYEHDIIKDMTNDFKQNWVSIRNNWF
QGNLNYTSSYIHTVSMATYKDILKKAMEWLE-GTAHVSSLVHSDDNHTSIILNQ---------------GRIGDDDLIRF
CYDAFVLVCLTHGNQVNKKKTYVTNGLKEFVSLFNIFGEPFSVYGRFLLTSVGDCAYLGPYEDLSSRLSSVQTAIKHGCP
PSFAWVSIAMAQWLSYSTYNMLQGQYNDPCDALLI--QDRFKIPIELGGLIDCPLHVLVLLGLDAVNVFNLYKI------
---------------IKKLSPIILRGNRIEDIIQTSPKWRVGDLSDEDVFQLKIMRYVTLGVEIDSASKMGETSDMRNRS
ILTPRKFTTQRALSRLESYKDYKAMVA-SDIEYNNNLQYMLEHPELLVTKGECSEDYTNTILFRYNSKRFKESLSIQNPA
QLFIEQVLFSKKPTIDYTRIHDKFTRTQ-----ERDDSQIIGKKTIREALESIRRDLKF----YTVEIEDIMTIMNCIVV
NDPLAVTSINAEILHVLTDSKKRTGLTCSTMPEFRNIKIINHSPAVVIRAYVNPG---FCPAG-ADYRILERDVWFLQEF
INETKIRDRALQNIQINELSK-----GEKDLA--FEIQEWTRFYQSCYSYIKATEHKVKMFIIPTK--VSTATQFCQAVI
GNLKHDSVYYGCYFQKNAIGYNQKGMVSQIHDMAILTADECFRLICHFSDQIISKQHRVYFLKKLIESYKFRGHSVVELL
NR-LLESNKRTSFIPLLFHLGELTEEDLDRFQNELGQKNVTWNKWQTNRN--LNTGPIDLMITTDTASLILKGFDNTLE-
-----YSRMCISNPTYANIRSAGRM-------------------------------LLNSRHGL------NLET---LDS
CEV-SPKLWYICSQRR---NAKRIFYDVKKGSDVLGENAAN-AAEGRRSYQVIAHCEMEVVYSQKEPRLDYQSIEILNSE
D--VYLSKLIISE--SMYATVRKIDLSKMQDFVGPDLVSSKLNITKLMKSRTLMSCNYDNVISASLMELAGVMDCKGTNE
---------DFSFDFLSDEVMDADEFDVIEATPNLKIQY------GKKGQSYMTLQSAFHEII----------NLKSELF
KKTLTFAGPEFYSPENIVVLTNFIAMTRMLELE-----GEALEISNVLHLIFASNDKDPMYHMA-EISQEFMSGD-----
-----------------------QPNYRHL-NMLIDSM-------KCKHE--NIWSFLFTKA------------SIQIVQ
ALRRRES--ESQIDIVSLIRQISRRVPNQSDFNFSRIRVLRLCVIYNKNVCTLCKQTKQFNI
>Khurdun_virus|AHL27169.1
--MFQ-IQERITQLQRRQQH--LHNGTIAAELLSDVYMLRHDVVGMLICDAINIPYKDDCPFDEIVNDVEAYVGYKLDIK
QKNYSPDNYLLDNR--RLVIIDYKCTTSNQYIADTYNKYNEAFRELADRAHLELVVAVINVNHRTRQVESTTHLFDNELL
AIDTYNQELNTLCTIGDEITRDWETDDDFLAGRAFGGQKSTPCWTDRDV-----DLFENDEFVKFLQSLPSKYQDILLMN
MENNP-S--KITEWDAKLNRTMEMLKADYNREIKEMADKLF-LEKKSKEPTTKEIEEGWLGLEAA----MREKYDLTLEY
EKQKPSAHFVWAPQREETKII-NTNTRKITYLIKALK------------MIQPQNEYQKLFRDLANRIDFTDHVEEYETF
IREKKNGSC---------------KLQKKQIGKADVYWEGQFSISQ-----MEGRKLLLKEAGVGAHIPFKRKNPE--DA
DTSRPKMLNPFNELLCIKAESQFETAKMILSRKSP-EIYTHN-VIEHYKEKIKSCNHETEAMVDDITKSDFFRCLMDIST
LLKGALSTSLASKKDSIRVICCANPNVFLITYPSTDIKTSGSTLCYSVIALHKEQ--I-PDFGSTAEKVCIGDS-Y-ITI
SRPMRLDKERVKRLIESPGL-FILLTILMSEYC-----------------------------------------------
---N--STLQDVMAFTFFCSTSITKSFMTLTEPARYILMNSSAIISDVKSYLSEKFDPMTKTFFSIYCFKKLQTASLNVH
NSFKSINPATVKMSDTEIIHSGVE-SALDIPCVWFDGKSTLKGYINHAYLPFYTNSKGLHNPHHNIIELTKVPLEIERN-
-LPKDSF-----------WG-KGSKQKVDLNVFIYALAKHFI--RLRKVNPNLRETVERTNMFKENIVKISTMTSSKSAL
VIGD----FSDLKKSNKEKKK----------------------INSLSIRKEETNEGEQ----QKFIEE-----------
--------------------------------------------------------------------------------
----------------------------NLCY-----------------------------------------QHCDYDD
V-KNYVPNYIDHTTIPVFDILYRTAKE------------------QDI--DRPFIDLAFDSIRNHNQYYFTLFPKDQRTA
KDREIYEGEMQAKLALYVLERIYKTYSKGDINEMISEPGDRKMKIMEENKNTMLRWIASQSQNGKQ--------------
--------------------------------------------------------------------------------
-------------------------------------------------------------------CSLLEINADMSKW
SAEDITSKYIFVIALDPSLYPNEKKHLILFLCKYIKKKLIIPDSAIKNIMDQKKEYDNCLIREATADLTTNVVEITQNWL
QGNLNYTSSFVHSIAMAVYNEVITEAASRNE-SICKVISMVHSDDNQTSICATQ---------------GAIKDTEWAKF
CSDTISEVMSRFGFQVNKKKTYASHIIKEFVSMHNLAGESFSVYGRFLLPCISNCAFMGPYEDISARLSSIQTALRHGCP
PSIAMVGIMMSTWATYDTYNMLPGQTNDPEKILN---RKRFDLPLEIGGFPDMDLAVFELLGVEAHDINLLCGI------
---------------IKKYSNDPFGNYLINEVELT------KPLENYDEWLMKYYLIFSVGEITDKDAIVGETFEMKQRS
LITPRRFTTYRKIKKLESYNDYVVELA--NDQCETLFEFIENHQHLLIVKAEDSEEYKKSIIYRFNSRKFRESISVQSSV
QLFLEQVLFSHRNCIDIDFLEHHSKLIEEE---QITETGLTGKITIVDAFNKLNEKVQS----TTITQAGMQTVLKYKTQ
TDPMIATLINAQRMFHAGQSLEPLSLKCSTIPNFRTIKATNNSPAEILMYYINNR-----VND-KDIILLEQDKEYLLDF
LKESGLLISHEMRLA-----------NASTRK--EKLSERTRFLQSCYVYLTSSASKNKITLIQRK--CYNLMEFLTTVF
GATRIDGVFITTIFHKPIILQSVKGRAAKTRFTASNQALTLFKSLAYFADKFIAASSRRSFCQAIIDDFFFNGMKVKDLL
DIALEERDVRKEILPFLYRMKLTTSEMLRDAIVLTRKPKANWHVPQISRT--PARGPFSVTYETDDTTLTVTGQDNLLE-
-----FAEAHSIELKPSRLKDIFDR-------------------------------M---SHDL------DMDE---FRT
YPGKLDSGYFIVGRR----FKRKWNLTI-------KRDLENLSNI-----NVKVFCKADFHI-RELVKVDMFRIHELNKF
T--DTMTKIEIET--DRTLIMRRGNPRLLTALAGPDLTVSNISLNKLLESPALLS-NRMRDDESAIADIINIFNCKGETI
----------TEFDFFGDEEM----LDFVDIPFELNIPSGA---QNLEGRK-IKYKDDLHSKF------IYAGKKLTDEL
KLRFDF------TEEDAIAYSTISGIIDFLKIN-----SWCTHFQSAVHIAASVNGFDKIYHS--GIHDSFLTLK-----
-----------------------GLDYEKV-IKLCNRISM-----IKNQK--TYWNSVISKV------------MNTIVQ
KCHKELA--QQAMS------------SESSLLDMFK--------------------------
>Herbert_virus|AFR34023.1
--MEN-YEIIKKKFNER-----SNNGFQNAEIYNSLIKCRHDIFGEQICSALDIPIRNDVDFEVIIEDLLNKYDF-RLEK
YFKVTPDNYKIEDN--ILLIIDYKVSRSTMNIEKTLIKYNNAFNWVPKLLPIDFKTIVINLNPDTLMIWSNQMEFLDQYR
FE-INLEEIKSINDMLEVLEIQNSDDDIFMRNRIGDSIQVTEDWFDVDDSVVDQTLKNDVTFFDFESSLDKDILGIYTKS
LNSNVGM--SGIEMQEIYKETIKKTQENANKTKKKMLGNL--SDLEKLIPNKDNIDSGWRILESK----LLETKSLSNNL
SDSKPTVHLLVSTIDIVDPDLEMNNFKKCCLFGRLIKLLDWSKVIGYKNNLIRNDHFQEFFKILGEDMDMAGYETSYNSM
VQEFKSNRTGFSNNTKYQKKSQSKSVSPNLPG--IMVNDMQFLLRN-----FPNRKLFTSFCGIDISKSNDFKKGL--VP
EQTKPFSLSPFDESLKEQVNEIFNNIK--LAQISPTQEFSKT-VLKDYINKTRDIDQDNYMLYENIIKTKGYKICTDMSI
LIKNALSVANFQNYKTYRLVFSANKSSFLILLPSMSIKYAQSSICFISCCFVKKGDSIEYYAGCDRYRIPVTGTEFEMLI
SNPIRLNKERAKRLVEAPFLMFLISSSFVTTG------------------------------------------------
------CDLDSIINYSFYSSLNITKSLMTLTEPARYILMGSSAKVSDVKSYIGEKFEPSLKTAFSIWIYNKIKDASYVAN
EKLKGIVCKDVFFDEDKVKGRGVK-SIKNLPSIYFKGDLDLKGYLNEVFIPFYINSKGLHEFHHNIIDLTKVPCQIEIE-
-TKKDMKEF---------WK-ESDSQYCNLPVFLNYSAKYYQ--RLVKQGARYRNNVETSNMFKEPIYKIPTMTSSKSCV
QVGD----FFDVKIHSTDKKV----------------------QLALKTKMPNTRSYITIDYDPEILDDMVLYIPIDKVF
SSKLFSSKMVIMDTIKTSKQFKTWIQGSNIGDTFRLSGKNGYYIFCICWDNLKDKFEWDSPSVGFFVNAMKLYNDSSKMQ
GITNIFPSGFTKNVNQLEYMIETGIMKANLKVYNNSYYLFEQGLRDYSHTVRENMEITPKDSDNSNLLKTGLYQHHDYKA
I-RSNIKNYTDYITKRVFDRLYDKI--------------------GEFQ-NKEFIKIAGECILSHETYYSTLFCKDQRTA
KDREIYEMELEGKILLYVIERLFKTYSREDMNEMISRPGDVKVLDIENSRNRLFSFATQFQSNERY--------------
--------------------------------------------------------------------------------
----------------------------------------------------------------KYNVYMNEINADMSKW
SAKDITAKYLFLIALNPSLRSKEKKVISLGLCRYMRKRLILPDSAMGILLDQYSKRIDDPIIEMTNNLSTNCVTISQNWF
QGNLNYMSSFCHSIAMDFYKDLNFDFAKTMGIDNVLTVSLVHSDDNQTGVCMIEKIDTLLETEKTTNIYNQSQDKKIATA
IFKLLELSMRQFGFILNTKKTYISSIIKEFISMHNLNGEPFSVYHRFLFPVVGACSFLGPYEDLTARLSGIQTAIRHGCP
PSLAICSIGCATEMTYGTYSMLPGMKNDPGHIFGY---DRFLLPLEIGGYPFFDLSNFVELGTVANDIRLLRPM------
---------------IAKLVNT-IKYKTIEEQLLNFNSSDIKLLNEYEKFIIKFYKEFCITDLFDPSGSIGETYEMSKRS
LLTPRKFTTLKLIKKLTSYKHFTSM---SQAEKLQNYEFMLSNKELLVSKPLDFEAFKQVILFRYNSRKFKESLSIQSPV
QLFLEQIISSGSKCIDREFLNDIDNEPNIDLA-EPNRNQLLGRLTFVEAFQRIRSIIQR----KEISFDDMMVVYKSKIT
NDPLTSTCYNIEYAVEELSHSAKESVYSQKLQEYRQVRSFLSTPHSIIMSLLKYIE--SGIEP-SEDTVLYSDMMELLKY
FIESGLQAYLR---DYNYKHM-----NDQNLYVKEQLSIWTEVLQILYLYTTQINKRNMSILLPKR--TYSLTEFLITLK
GALQRDKFLVNYKLTFNPLKFKAKGITKLEQLDTINTAESFFRSMTTFMESYIKPEFRANLILQIIKNCSLGSTTISELY
D--LVRINCPHQFMALLNLLGDLEETTVKSYVSNIKSVSQAWLKEQSFRQ--GMIGEFDVIYYNLRSSLQVKGDNKKFTD
MIFTYQRGLDLNQLIYKDLDIMLNK-------------------------------L---RYDM------KLDQIEFDPP
ISMDDNSIYFVKAWNK---GIAK--YTAKYYKDILQTD--------------LMLCPINIHI-SNETNYEINDIMNSNIN
N--MSCRYFKINDALKSYQTSRRGPISVLLNLKGDIDALGTFSLSSYIRFIASFQ-GTQKPSFASLLNFIDLFKCRDTNK
TLVEAPKEIRTEIFCFDDANL--------DIEFNFDVIF------KMKVKTPYSSLTTLMDIVNNKEKLVEYMMTKRDDK
KTVRDY-------QKSLAILIRQFQVIQNMKMKLGVSLEADSIFVKMLHLYSLDTPAHKGFHDINSLPEKFFKKD-----
--------------------KLFELDLEFVEKNVMIKLDLPNNFLEKKLE--IEILEVFKKL------------KTEYRN
FVSKEFPD-------LSWADE-----VEKSGFSFF---------------------------
>Shuangao_Insect_Virus_1|YP_009300681.1
------------------------------------------MFG---------PGKKCIPMESIEQQ------------
----KPTCH-------LLWEPNVQISMGQTNAKKI---------------------------------------------
--------------------------ENFLHYV---DLAANSP---------DIRLEQRS----------------FLNM
LVDNC-Y--LGESFNAYMGEFGDKPNQDIEDKMRAMSQPLL---------QKKILEEGKTVFNNRYCIDIDETGEIALTL
HDKKTRSYL-------KKRTEGNKNIASIQELEEAVR----------------NNDWRLLCSQL---------VCKFVRF
TTKSGNDSS-------------YKRVYP----------NQTFGLSN-----DARSREFLAWAGVGKSKHQVEKIDDTFDR
ETNKVKVLDWGDETIIESCNEQIKTNYRYVTNEYS-RLFKQS-PLVQYMSKIEEADPFLSKLIETACNTVAYSYLNDISD
LLRGALAVSETSSSKTIRILCSASNSTYLFLYPNKSIKNAGSDLCFQTATMTTQDNDRNYRMGCEWFSVKLNNG-YQLNF
SKPMRLEKDKIKRLQECPFQ-FLITVCEFGIDLKSKKFKDVDYYQKIKESMKKDKASIDLLRSQGKIVSALPGKLMEYVD
SPHEDMEQLQEIIGFSFHCAVSVTKSFMTLTEPARYIITGCSALISDVRGYIATKFEPTTKTAFSVYVLNKLKTGAMVSY
KSLQNTTKEDIVIVEGFLQKTGIK-DERTIDTLWFTGKVSYMSKLKEIFLPFYLNSKGLHNPVHNLLQLSKVPIELELEA
KQEELYSQPFLVRKKNDSYTPENEKFSLDLKMMVGGAATYLREHRLGARSRNFRERLEKGSGFKEPITTIETMTSSKSCV
SVNEDEEYYKNIKGKIPSKASKKTIRYLMKRADPSGKFKDVDLSNLVKSKLLD----------TAKLEE-----------
--------------------------------------------------------------------------------
------------------------INRLGFSI-----------------------------------------VKNNYNT
I-SNIITNYKDYTTNKVFDELYKVIKKMYNLSGTPDEILAGLKNKEEL--DIGFITIMENVFLYTDTLYFTLFPKNQRTA
VDREIYEGTLAAKLGLYFIERIYKEYAGDDESEAISMPGESKWMAIGRKRKTCLDFLVNHCSNQADVEAKEEIGAVELNL
DDQLEYPDLLKRDGEWSEVLGRKSRSSSISSQHSDRGSPKSSKTQSKKGSSTG---SKKGKKKKVTKEAENTLKESQSLN
ATKNTFDVLRNLIWSEDVEQEEMESVEKERQEKERKKEKVREEMEALKNEARTKPMILKVMNHKILSHGILEINADMSKF
SAKDNLYKFMIFVILDPNLYKNEKYFILKFFCIYLRKRLIIPDQVFGTILDQTTSNDQCVFKKMTNNFETNHIQVSHNWL
QGNLNYISSCWHSMVMDVFKRVFTSAMKHLN-TTVLVEPLVHSDDNSTSIAFIS-----------YN--KDVNTVSLGAF
AMDSIRRTLAKGSLILNTKKTNVSTFHKEFVSLHDVNSEPVSIYGRFLYPVVGDCSYLGPYEDLSARLSTIQVALKHGCP
PGVAHLGVALGVQMTYRTYSMLPGQMHDPLPALDLQGESRFNIPVELGGYPDLDLWLFGSLGIEAHDLKKLAQIAEFYDL
GGYKISLGWHSFIEDLTEHNSQSIHRPYINGRIQYVKQ------SLWMDFYIMYMKNYAVGKDIQPDCDTGLSHDMKQRS
VLTMSMFTTESSIKKLESYNDHKSINR--SGKSEELFCLLLELKHLLVTKAETAREYIIQILNRYYSARFLESLSIQNST
QLFLECILYSNKPRVSSKFMDAFSLEENIN---EDLKTGISGRYTIREALQQFKTKIDEVSPGLEITFLDFTNVLKHKIL
TSSVVQTHMNAYMCKLVTGYRTNESKQLVRAPNYNTVKPFNNTAAVILRSHALNTTNPLDFKRPVIEEVLKIDLENLDLY
MQKTGLKNRHTTIINQLHAQIEMKSNDKHIYR--KLVNETSKMYQTMYQYISQLNYSSKIFLLFTHRGRITPASFLSLLM
TKCESADIRYHFTFSKDVHIEKTKGNITAGVTDNTGIMREMLSSVAHFLNDHIEETCRWDLFDTMMENWQYRGHVCKELL
EKAMDNDEIRKDFMSIAYHLDKLQPADITAFFTSSKNKSIRWNSAQPIRHGYINNGPYSVTIQQSGVLVTF----EKTV-
-----RTETSGTSWRPDKVIIHKPKGVNVQNIEAIVKDCVNTATIKLNGHSWEHDNLLKPRNNMLLVWDRYYEN---DKR
FSIVEPRD-YDVMKSK---TYSKPNYKV------------------------GLICEVI----ELDKPLSFSDISSMSDI
NMDGDIVHFHITN--EYSQRVTRVPHGMIKSFSGKDILVGSINITELIKCEQLLKSHIYLSAHSLSTDIPNCIGCDEGAN
---------DIDITGFTNSPVQV--PAIVEASDDFSPSV-VWNVDPYAGMAVKSFRSALMQVI----------QASKENI
TKLLKNKNAFDISETRLNKLSFLCYLGSLLGCP----LPGFIHLRKIVHNYCKLNTTDNIYHESLGVPEYYTNPE-----
--------------------IFADLSRETFNMALLRSE----IVVNSISS-LRFDDDHFEEI------------TQPSLS
WIKHELT--ERCMG------------SVQSDWD-----------------------------
