# Supplementary material for: Single mosquito metatranscriptomics identifies vectors, emerging pathogens and reservoirs in one assay
Source: eLife. 2021 Apr 27;10:e68353. doi: 10.7554/eLife.68353 (PMC8110308; doi:10.7554/eLife.68353)
Supplement: Table 1—source data 2. [file elife-68353-table1-data2.tsv]

sample	contig_name	contig_length	read_count	nt	nr	hexapoda	nt_or_nr	taxid_blast	bitscore	identity	align_length	taxon_group_blast	blasted	cluster	name	poly_group	provisional_name	segment	taxid_curated	curated	rdrp	taxon_group	taxid
CMS001_001_Ra_S1	NODE_5_length_5116_cov_2209.828736	5116	186698	True	True	False	nt	2559587.0	5016.0	89.66599999999998	3948.0	Viruses	True	128.0	Hubei mosquito virus 4	128.0	Hubei mosquito virus 4	genome	1922928.0	True	True	Viruses	1922928.0
CMS001_001_Ra_S1	NODE_2_length_6399_cov_55.991142	6399	6127	False	True	False	nr	10239.0	1869.7	45.48	2137.0	Viruses	True	76.0	TBD	76.0	76|Phasma-like	RdRp_L	2546221.0	True	True	Viruses	2546221.0
CMS001_001_Ra_S1	NODE_304_length_858_cov_335.376440	858	5024	True	False	False	nt	5654.0	944.0	91.18083499288765	703.0	Eukaryota	True							False	False	Eukaryota	5654.0
CMS001_001_Ra_S1	NODE_11_length_3224_cov_1346.461710	3224	74963	True	True	False	nt	131567.0	2052.0	79.313	3055.0	Ambiguous	True							False	False	Ambiguous	131567.0
CMS001_001_Ra_S1	NODE_1088_length_508_cov_3732.148492	508	25176	True	False	False	nt	2304480.0	871.0	98.97101851851852	486.0	Viruses	True							False	False	Viruses	2304480.0
CMS001_001_Ra_S1	NODE_61_length_1486_cov_107.492548	1486	2644	False	True	False	nr	699180.0	70.5	20.33	241.0	Viruses	True							False	False	Viruses	699180.0
CMS001_001_Ra_S1	NODE_34_length_1796_cov_615.657941	1796	20790	True	True	False	nt	109460.0	2209.0	95.396	1390.0	Bacteria	True							False	False	Bacteria	109460.0
CMS001_001_Ra_S1	NODE_2146_length_390_cov_212.357827	390	1204	True	False	False	nt	179.0	67.6	86.36399999999998	66.0	Bacteria	True							False	False	Bacteria	179.0
CMS001_001_Ra_S1	NODE_15_length_2714_cov_560.751991	2714	26252	True	True	False	nt	1470209.0	3862.0	98.67	2181.0	Eukaryota	True							False	False	Eukaryota	1470209.0
CMS001_001_Ra_S1	NODE_87_length_1333_cov_487.535032	1333	11606	True	True	False	nt	586.0	2359.0	98.72	1328.0	Bacteria	True							False	False	Bacteria	586.0
CMS001_001_Ra_S1	NODE_25_length_2094_cov_202.365394	2094	7163	False	True	True						Hexapoda	True	1745.0	TBD	76.0	76|Phasma-like	NP	2546221.0	True	False	Viruses	2546221.0
CMS001_001_Ra_S1	NODE_587_length_656_cov_423.060449	656	4733	True	True	False	nt	587.0	1181.0	99.23700000000001	655.0	Bacteria	True							False	False	Bacteria	587.0
CMS001_001_Ra_S1	NODE_2804_length_355_cov_7944.881295	355	30461	True	False	False	nt	2304480.0	645.0	99.437	355.0	Viruses	True							False	False	Viruses	2304480.0
CMS001_001_Ra_S1	NODE_10_length_3655_cov_133.189212	3655	8315	False	True	False	nr	689831.0	377.5	30.49	1197.0	Viruses	True	313.0	TBD	296.0	296|Reo-like	VP1	1567403.0	True	False	Viruses	1567403.0
CMS001_001_Ra_S1	NODE_7_length_3782_cov_120.096086	3782	7811	True	True	False	nr	2559587.0	570.9	33.68	1140.0	Viruses	True	282.0	TBD	296.0	296|Reo-like	VP3	1567403.0	True	False	Viruses	1567403.0
CMS001_001_Ra_S1	NODE_4547_length_291_cov_0.733645	291	11968	True	False	False	nt	2304480.0	462.0	95.50200000000001	289.0	Viruses	True							False	False	Viruses	2304480.0
CMS001_001_Ra_S1	NODE_8_length_3731_cov_137.932129	3731	8829	False	True	False	nr	699180.0	97.4	20.21	579.0	Viruses	True	283.0	TBD	296.0	296|Reo-like	VP4	1567403.0	True	False	Viruses	1567403.0
CMS001_001_Ra_S1	NODE_4537_length_291_cov_1.303738	291	965	True	False	False	nt	2304480.0	477.0	96.22	291.0	Viruses	True							False	False	Viruses	2304480.0
CMS001_001_Ra_S1	NODE_13_length_3095_cov_168.040093	3095	8811	True	True	False	nr	2559587.0	581.3	30.95	992.0	Viruses	True	469.0	TBD	296.0	296|Reo-like	VP5	1567403.0	True	False	Viruses	1567403.0
CMS001_001_Ra_S1	NODE_298_length_861_cov_233.984694	861	3796	True	True	False	nt	586.0	1493.0	99.75448343558284	815.0	Bacteria	True							False	False	Bacteria	586.0
CMS001_001_Ra_S1	NODE_3_length_6148_cov_16.483281	6148	1739	False	True	False	nr	1.0	695.3	38.28	1212.0	Ambiguous	True							False	False	Ambiguous	1.0
CMS001_001_Ra_S1	NODE_11890_length_155_cov_4590.525641	155	782	True	False	False	nt	2304480.0	281.0	99.355	155.0	Viruses	True							False	False	Viruses	2304480.0
CMS001_001_Ra_S1	NODE_23_length_2210_cov_61.079700	2210	2321	False	True	True						Hexapoda	True	1543.0	TBD	76.0	76|Phasma-like	GP	2546221.0	True	False	Viruses	2546221.0
CMS001_001_Ra_S1	NODE_11891_length_155_cov_3237.717949	155	2149	True	False	False	nt	2304480.0	265.0	97.419	155.0	Viruses	True							False	False	Viruses	2304480.0
CMS001_001_Ra_S1	NODE_1653_length_433_cov_7.873596	433	46	False	True	False	nr	1.0	95.1	57.89000000000001	76.0	Ambiguous	True							False	False	Ambiguous	1.0
CMS001_001_Ra_S1	NODE_83_length_1357_cov_37.407031	1357	833	False	True	False	nr	699180.0	71.2	27.649999999999995	217.0	Viruses	True	5504.0	TBD	296.0	296|Reo-like	VP7	1567403.0	True	False	Viruses	1567403.0
CMS001_001_Ra_S1	NODE_11892_length_155_cov_1476.551282	155	1070	True	False	False	nt	2304480.0	259.0	96.774	155.0	Viruses	True							False	False	Viruses	2304480.0
CMS001_001_Ra_S1	NODE_1_length_10868_cov_37.868316	10868	7070	True	True	False	nt	1923335.0	17352.0	95.51877870813398	10868.0	Viruses	True	9.0	Hubei virga-like virus 2	9.0	Hubei virga-like virus 2	genome	1923335.0	True	True	Viruses	1923335.0
CMS001_001_Ra_S1	NODE_524_length_685_cov_9.233553	685	111	False	True	False	nr	1797348.0	49.3	35.62	146.0	Bacteria	True							False	False	Bacteria	1797348.0
CMS001_001_Ra_S1	NODE_9_length_3713_cov_129.105611	3713	8256	False	True	False	nr	2559587.0	1510.0	60.58000000000001	1210.0	Viruses	True	296.0	TBD	296.0	296|Reo-like	RdRp_VP2	1567403.0	True	True	Viruses	1567403.0
CMS001_001_Ra_S1	NODE_63_length_1477_cov_1.495000	1477	48	False	True	False	nr	131567.0	100.1	49.18	122.0	Ambiguous	True							False	False	Ambiguous	131567.0
CMS001_001_Ra_S1	NODE_4450_length_294_cov_1.331797	294	4	False	True	False	nr	131567.0	57.4	38.27	81.0	Ambiguous	True							False	False	Ambiguous	131567.0
CMS001_001_Ra_S1	NODE_642_length_631_cov_1.314079	631	10	False	True	False	nr	1.0	156.0	59.52	126.0	Ambiguous	True							False	False	Ambiguous	1.0
CMS001_001_Ra_S1	NODE_1041_length_516_cov_92.801822	516	706	True	True	False	nt	9895.0	931.0	99.226	517.0	Metazoa	True							False	False	Metazoa	9895.0
CMS001_001_Ra_S1	NODE_4_length_5867_cov_5.621416	5867	556	False	True	False	nr	1.0	520.8	45.8	572.0	Ambiguous	True	43.0	TBD	42.0	42|Toti-like	genome	39756.0	True	True	Viruses	39756.0
CMS001_001_Ra_S1	NODE_221_length_976_cov_263.758621	976	4253	True	True	False	nt	5654.0	1285.0	96.99743472584856	766.0	Eukaryota	True							False	False	Eukaryota	5654.0
CMS001_001_Ra_S1	NODE_4551_length_290_cov_167.305164	290	711	True	True	False	nt	5654.0	329.0	93.665	221.0	Eukaryota	True							False	False	Eukaryota	5654.0
CMS001_001_Ra_S1	NODE_4695_length_287_cov_0.714286	287	1067	True	False	False	nt	2304480.0	475.0	96.516	287.0	Viruses	True							False	False	Viruses	2304480.0
CMS001_001_Ra_S1	NODE_11893_length_155_cov_1273.717949	155	236	True	False	False	nt	2304480.0	281.0	99.355	155.0	Viruses	True							False	False	Viruses	2304480.0
CMS001_001_Ra_S1	NODE_2725_length_359_cov_103.801418	359	516	True	True	False	nt	587.0	662.0	100.0	358.0	Bacteria	True							False	False	Bacteria	587.0
CMS001_001_Ra_S1	NODE_3641_length_320_cov_0.901235	320	3	True	False	False	nt	587.0	586.0	99.68799999999999	320.0	Bacteria	True							False	False	Bacteria	587.0
CMS001_001_Ra_S1	NODE_59_length_1530_cov_15.483138	1530	380	True	True	False	nt	9881.0	2571.0	96.995	1531.0	Metazoa	True							False	False	Metazoa	9881.0
CMS001_001_Ra_S1	NODE_35_length_1786_cov_114.869514	1786	3457	False	True	False	nr	689831.0	238.8	29.43	547.0	Viruses	True	3105.0	TBD	296.0	296|Reo-like	VP6	1567403.0	True	False	Viruses	1567403.0
CMS001_001_Ra_S1	NODE_3473_length_326_cov_1.124498	326	5	False	True	False	nr	197562.0	87.8	87.23	47.0	Metazoa	True							False	False	Metazoa	197562.0
CMS001_001_Ra_S1	NODE_1944_length_405_cov_95.637195	405	572	True	True	False	nt	2027290.0	732.0	99.259	405.0	Bacteria	True							False	False	Bacteria	2027290.0
CMS001_001_Ra_S1	NODE_620_length_640_cov_123.829485	640	1264	True	True	False	nt	9526.0	1009.0	98.26700000000001	577.0	Metazoa	True							False	False	Metazoa	9526.0
CMS001_001_Ra_S1	NODE_1793_length_420_cov_57.151603	420	350	True	True	False	nt	1.0	641.0	97.105	380.0	Ambiguous	True							False	False	Ambiguous	1.0
CMS001_001_Ra_S1	NODE_78_length_1397_cov_73.576515	1397	1679	False	True	False	nr	699180.0	73.9	21.27	268.0	Viruses	True							False	False	Viruses	699180.0
CMS001_001_Ra_S1	NODE_664_length_621_cov_14.790441	621	152	False	True	False	nr	1.0	75.5	43.37	83.0	Ambiguous	True							False	False	Ambiguous	1.0
CMS001_001_Ra_S1	NODE_1783_length_421_cov_1.863372	421	10	False	True	False	nr	1.0	135.2	63.11	103.0	Ambiguous	True							False	False	Ambiguous	1.0
CMS001_001_Ra_S1	NODE_1332_length_468_cov_3.132992	468	22	True	True	False	nt	586.0	859.0	99.786	468.0	Bacteria	True							False	False	Bacteria	586.0
CMS001_001_Ra_S1	NODE_14_length_2766_cov_1.243213	2766	133	False	True	False	nr	1980410.0	91.3	43.02	179.0	Viruses	True							False	False	Viruses	1980410.0
CMS001_001_Ra_S1	NODE_458_length_731_cov_2.218654	731	37	True	False	False	nt	7955.0	52.8	100.0	28.0	Metazoa	True							False	False	Metazoa	7955.0
CMS001_001_Ra_S1	NODE_2114_length_392_cov_1.853968	392	8	False	True	False	nr	131567.0	99.4	54.64	97.0	Ambiguous	True							False	False	Ambiguous	131567.0
CMS001_001_Ra_S1	NODE_139_length_1136_cov_1.426818	1136	56	True	True	False	nt	9872.0	2016.1	98.68065259454706	1137.0	Metazoa	True							False	False	Metazoa	9872.0
CMS001_001_Ra_S1	NODE_183_length_1033_cov_19.534519	1033	366	False	True	False	nr	1.0	170.6	54.14	290.0	Ambiguous	True							False	False	Ambiguous	1.0
CMS001_001_Ra_S1	NODE_612_length_643_cov_9.593640	643	276	True	True	False	nt	1.0	1136.0	98.899	636.0	Ambiguous	True							False	False	Ambiguous	1.0
CMS001_001_Ra_S1	NODE_314_length_844_cov_1.684485	844	18	False	True	False	nr	1.0	335.5	58.89	270.0	Ambiguous	True							False	False	Ambiguous	1.0
CMS001_001_Ra_S1	NODE_7601_length_253_cov_1.619318	253	4	True	False	False	nt	91347.0	292.0	88.98299999999998	236.0	Bacteria	True							False	False	Bacteria	91347.0
CMS001_001_Ra_S1	NODE_574_length_664_cov_0.848382	664	15	True	False	False	nt	1538694.0	56.5	87.755	49.0	Metazoa	True							False	False	Metazoa	1538694.0
CMS001_001_Ra_S1	NODE_5958_length_268_cov_1.198953	268	4	True	True	False	nt	9913.0	363.0	91.48100000000001	270.0	Metazoa	True							False	False	Metazoa	9913.0
CMS001_001_Ra_S1	NODE_157_length_1093_cov_1.531496	1093	31	True	True	False	nt	587.0	1997.0	99.634	1093.0	Bacteria	True							False	False	Bacteria	587.0
CMS001_001_Ra_S1	NODE_249_length_923_cov_15.138298	923	228	True	True	False	nt	9881.0	1567.0	97.291	923.0	Metazoa	True							False	False	Metazoa	9881.0
CMS001_001_Ra_S1	NODE_5739_length_270_cov_3.124352	270	10	True	False	False	nt	28188.0	54.7	100.0	29.0	Bacteria	True							False	False	Bacteria	28188.0
CMS001_001_Ra_S1	NODE_109_length_1231_cov_3.408146	1231	64	False	True	False	nr	1.0	84.0	65.88	85.0	Ambiguous	True							False	False	Ambiguous	1.0
CMS001_001_Ra_S1	NODE_544_length_677_cov_2.596667	677	23	False	True	False	nr	131567.0	113.3	42.99735	200.0	Ambiguous	True							False	False	Ambiguous	131567.0
CMS001_001_Ra_S1	NODE_3933_length_309_cov_32.056034	309	150	True	True	False	nt	5653.0	268.0	96.36399999999999	165.0	Eukaryota	True							False	False	Eukaryota	5653.0
CMS001_001_Ra_S1	NODE_166_length_1066_cov_1.516684	1066	53	False	True	False	nr	1206794.0	174.1	52.680758928571436	224.0	Metazoa	True							False	False	Metazoa	1206794.0
CMS001_001_Ra_S1	NODE_16_length_2534_cov_4.163207	2534	160	False	True	False	nr	1.0	210.3	39.43	421.0	Ambiguous	True	88.0	TBD	88.0	88|Tombus-like	genome	137555.0	True	True	Viruses	137555.0
CMS001_001_Ra_S1	NODE_564_length_668_cov_2.052453	668	19	False	True	False	nr	1.0	103.6	41.38	145.0	Ambiguous	True							False	False	Ambiguous	1.0
CMS001_001_Ra_S1	NODE_424_length_761_cov_0.827485	761	8	False	True	False	nr	2.0	63.5	69.05	42.0	Bacteria	True							False	False	Bacteria	2.0
CMS001_001_Ra_S1	NODE_11445_length_230_cov_0.915033	230	71	True	False	False	nt	2304480.0	337.0	93.04299999999999	230.0	Viruses	True							False	False	Viruses	2304480.0
CMS001_001_Ra_S1	NODE_296_length_862_cov_2.494268	862	33	False	True	False	nr	1.0	292.4	62.5	232.0	Ambiguous	True							False	False	Ambiguous	1.0
CMS001_001_Ra_S1	NODE_86_length_1339_cov_2.744057	1339	80	False	True	False	nr	131567.0	231.1	50.6851598173516	219.0	Ambiguous	True							False	False	Ambiguous	131567.0
CMS001_001_Ra_S1	NODE_452_length_735_cov_1.732523	735	20	False	True	False	nr	31271.0	50.1	30.22	139.0	Eukaryota	True							False	False	Eukaryota	31271.0
CMS001_001_Ra_S1	NODE_62_length_1480_cov_2.078403	1480	52	False	True	True						Hexapoda	True	43.0	TBD	42.0	42|Toti-like	genome	39756.0	True	True	Viruses	39756.0
CMS001_001_Ra_S1	NODE_31_length_1909_cov_6.485262	1909	214	False	True	False	nr	1.0	95.9	34.83	333.0	Ambiguous	True							False	False	Ambiguous	1.0
CMS001_001_Ra_S1	NODE_562_length_669_cov_12.030405	669	160	True	True	False	nt	2759.0	1158.0	97.90700000000001	669.0	Eukaryota	True							False	False	Eukaryota	2759.0
CMS001_001_Ra_S1	NODE_190_length_1016_cov_2.099042	1016	30	True	True	False	nt	587.0	1877.0	100.0	1016.0	Bacteria	True							False	False	Bacteria	587.0
CMS001_001_Ra_S1	NODE_1145_length_497_cov_35.880952	497	266	True	True	False	nt	2.0	119.0	84.25200000000002	127.0	Bacteria	True							False	False	Bacteria	2.0
CMS001_001_Ra_S1	NODE_855_length_561_cov_3.225207	561	30	True	True	False	nt	158850.0	761.0	91.135	564.0	Bacteria	True							False	False	Bacteria	158850.0
CMS001_001_Ra_S1	NODE_243_length_932_cov_1.727485	932	26	True	True	False	nt	587.0	1711.0	99.785	932.0	Bacteria	True							False	False	Bacteria	587.0
CMS001_001_Ra_S1	NODE_10014_length_237_cov_30.950000	237	86	True	True	False	nt	1437010.0	414.0	98.71799999999999	234.0	Metazoa	True							False	False	Metazoa	1437010.0
CMS001_001_Ra_S1	NODE_5166_length_277_cov_17.440000	277	56	True	False	False	nt	5654.0	93.5	77.273	176.0	Eukaryota	True							False	False	Eukaryota	5654.0
CMS001_001_Ra_S1	NODE_4699_length_286_cov_5.516746	286	20	True	True	False	nt	587.0	529.0	100.0	286.0	Bacteria	True							False	False	Bacteria	587.0
CMS001_001_Ra_S1	NODE_625_length_638_cov_1.311943	638	14	False	True	False	nr	131567.0	122.5	39.16	166.0	Ambiguous	True							False	False	Ambiguous	131567.0
CMS001_001_Ra_S1	NODE_10721_length_233_cov_1.743590	233	4	False	True	False	nr	131567.0	73.2	53.62	69.0	Ambiguous	True							False	False	Ambiguous	131567.0
CMS001_001_Ra_S1	NODE_474_length_722_cov_4.986047	722	66	False	True	False	nr	1980410.0	156.0	49.68	155.0	Viruses	True							False	False	Viruses	1980410.0
CMS001_001_Ra_S1	NODE_710_length_601_cov_0.879771	601	11	False	True	False	nr	10239.0	190.3	49.25	201.0	Viruses	True	55292.0	TBD	6823.0	6823|Peribunya-like	RdRp_L	39718.0	True	True	Viruses	39718.0
CMS001_001_Ra_S1	NODE_140_length_1131_cov_6.106262	1131	124	False	True	False	nr	1.0	377.5	66.98702265372168	309.0	Ambiguous	True							False	False	Ambiguous	1.0
CMS001_001_Ra_S1	NODE_1760_length_423_cov_6.644509	423	42	True	True	False	nt	587.0	782.0	100.0	423.0	Bacteria	True							False	False	Bacteria	587.0
CMS001_001_Ra_S1	NODE_339_length_829_cov_2.930851	829	40	True	True	False	nt	587.0	1513.0	99.63799999999999	829.0	Bacteria	True							False	False	Bacteria	587.0
CMS001_001_Ra_S1	NODE_1055_length_514_cov_1.199085	514	15	True	False	False	nt	42514.0	52.8	100.0	28.0	Metazoa	True							False	False	Metazoa	42514.0
CMS001_001_Ra_S1	NODE_20_length_2429_cov_2.034439	2429	128	False	True	False	nr	1.0	299.3	39.61	462.0	Ambiguous	True							False	False	Ambiguous	1.0
CMS001_001_Ra_S1	NODE_91_length_1315_cov_2.363489	1315	54	False	True	False	nr	1.0	224.2	44.08	363.0	Ambiguous	True							False	False	Ambiguous	1.0
CMS001_001_Ra_S1	NODE_6684_length_261_cov_1.190217	261	3	True	False	False	nt	587.0	475.0	99.615	260.0	Bacteria	True							False	False	Bacteria	587.0
CMS001_001_Ra_S1	NODE_4553_length_290_cov_2.572770	290	8	True	True	False	nt	587.0	518.0	99.647	283.0	Bacteria	True							False	False	Bacteria	587.0
CMS001_001_Ra_S1	NODE_80_length_1386_cov_1.394958	1386	54	False	True	False	nr	131567.0	96.3	29.51	244.0	Ambiguous	True							False	False	Ambiguous	131567.0
CMS001_001_Ra_S1	NODE_185_length_1028_cov_1.098843	1028	26	False	True	False	nr	1.0	137.9	45.62	160.0	Ambiguous	True							False	False	Ambiguous	1.0
CMS001_001_Ra_S1	NODE_4157_length_302_cov_2.266667	302	9	False	True	False	nr	131567.0	68.9	41.11	90.0	Ambiguous	True							False	False	Ambiguous	131567.0
CMS001_001_Ra_S1	NODE_71_length_1437_cov_1.909559	1437	41	False	True	False	nr	586.0	250.0	89.87	158.0	Bacteria	True							False	False	Bacteria	586.0
CMS001_001_Ra_S1	NODE_168_length_1062_cov_4.929949	1062	88	True	True	False	nr	131567.0	389.8	60.06	323.0	Ambiguous	True							False	False	Ambiguous	131567.0
CMS001_001_Ra_S1	NODE_1875_length_412_cov_0.871642	412	4	True	True	False	nt	587.0	761.0	100.0	412.0	Bacteria	True							False	False	Bacteria	587.0
CMS001_001_Ra_S1	NODE_644_length_629_cov_2.628623	629	24	True	True	False	nt	587.0	1162.0	100.0	629.0	Bacteria	True							False	False	Bacteria	587.0
CMS001_001_Ra_S1	NODE_1367_length_463_cov_2.479275	463	14	False	True	False	nr	131567.0	79.3	46.15	117.0	Ambiguous	True							False	False	Ambiguous	131567.0
CMS001_001_Ra_S1	NODE_374_length_799_cov_1.887812	799	24	False	True	False	nr	131567.0	145.2	44.97315789473684	209.0	Ambiguous	True							False	False	Ambiguous	131567.0
CMS001_001_Ra_S1	NODE_491_length_710_cov_1.236967	710	14	False	True	False	nr	131567.0	214.9	57.96937198067633	207.0	Ambiguous	True							False	False	Ambiguous	131567.0
CMS001_001_Ra_S1	NODE_6352_length_264_cov_1.561497	264	4	False	True	False	nr	1224.0	123.2	65.12	86.0	Bacteria	True							False	False	Bacteria	1224.0
CMS001_001_Ra_S1	NODE_960_length_534_cov_1.768053	534	13	False	True	False	nr	1.0	128.6	54.4	125.0	Ambiguous	True							False	False	Ambiguous	1.0
CMS001_001_Ra_S1	NODE_462_length_729_cov_1.122699	729	54	True	False	False	nt	2759.0	54.7	96.875	32.0	Eukaryota	True							False	False	Eukaryota	2759.0
CMS001_001_Ra_S1	NODE_156_length_1094_cov_1.186824	1094	25	False	True	False	nr	1608134.0	283.1	66.82960396039603	202.0	Viruses	True							False	False	Viruses	1608134.0
CMS001_001_Ra_S1	NODE_44_length_1658_cov_5.635041	1658	151	False	True	False	nr	1.0	341.3	48.39082111436949	341.0	Ambiguous	True							False	False	Ambiguous	1.0
CMS001_001_Ra_S1	NODE_5419_length_274_cov_1.837563	274	6	False	True	False	nr	2.0	62.8	41.03	78.0	Bacteria	True							False	False	Bacteria	2.0
CMS001_001_Ra_S1	NODE_81_length_1383_cov_1.592649	1383	32	False	True	False	nr	10239.0	352.1	41.44162162162164	444.0	Viruses	True	6823.0	TBD	6823.0	6823|Peribunya-like	RdRp_L	39718.0	True	True	Viruses	39718.0
CMS001_001_Ra_S1	NODE_89_length_1326_cov_2.210568	1326	56	False	True	False	nr	1.0	224.5	39.607142857142854	308.0	Ambiguous	True							False	False	Ambiguous	1.0
CMS001_001_Ra_S1	NODE_3406_length_328_cov_5.601594	328	28	True	False	False	nt	56723.0	56.5	97.059	34.0	Metazoa	True							False	False	Metazoa	56723.0
CMS001_001_Ra_S1	NODE_94_length_1303_cov_1.040783	1303	42	False	True	False	nr	1206794.0	183.8	39.04814606741573	356.0	Metazoa	True							False	False	Metazoa	1206794.0
CMS001_001_Ra_S1	NODE_879_length_555_cov_0.625523	555	6	True	True	False	nr	1.0	166.4	79.63	108.0	Ambiguous	True							False	False	Ambiguous	1.0
CMS001_001_Ra_S1	NODE_10904_length_232_cov_1.174194	232	4	True	False	False	nt	9793.0	58.4	97.059	34.0	Metazoa	True							False	False	Metazoa	9793.0
CMS001_001_Ra_S1	NODE_707_length_602_cov_0.796190	602	13	True	True	False	nr	1.0	199.9	85.19	108.0	Ambiguous	True							False	False	Ambiguous	1.0
CMS001_001_Ra_S1	NODE_4023_length_306_cov_2.502183	306	10	True	False	False	nt	52904.0	52.8	100.0	28.0	Metazoa	True							False	False	Metazoa	52904.0
CMS001_001_Ra_S1	NODE_10005_length_238_cov_0.683230	238	3	True	False	False	nt	587.0	418.0	98.319	238.0	Bacteria	True							False	False	Bacteria	587.0
CMS001_001_Ra_S1	NODE_1376_length_462_cov_4.592208	462	37	True	False	False	nt	90675.0	54.7	100.0	29.0	Eukaryota	True							False	False	Eukaryota	90675.0
CMS001_001_Ra_S1	NODE_6153_length_266_cov_1.174603	266	4	False	True	False	nr	33154.0	50.1	45.65	46.0	Eukaryota	True							False	False	Eukaryota	33154.0
CMS001_001_Ra_S1	NODE_4694_length_287_cov_0.747619	287	4	False	True	False	nr	131567.0	63.5	40.38	104.0	Ambiguous	True							False	False	Ambiguous	131567.0
CMS001_001_Ra_S1	NODE_1922_length_408_cov_1.066465	408	6	False	True	False	nr	131567.0	168.3	67.57	111.0	Ambiguous	True							False	False	Ambiguous	131567.0
CMS001_001_Ra_S1	NODE_5346_length_275_cov_1.474747	275	4	False	True	False	nr	2.0	76.3	47.3	74.0	Bacteria	True							False	False	Bacteria	2.0
CMS001_001_Ra_S1	NODE_809_length_571_cov_1.139676	571	8	False	True	False	nr	1.0	125.6	40.11	187.0	Ambiguous	True							False	False	Ambiguous	1.0
CMS001_001_Ra_S1	NODE_9698_length_239_cov_1.351852	239	3	True	False	False	nt	1761453.0	65.8	86.667	60.0	Bacteria	True							False	False	Bacteria	1761453.0
CMS001_001_Ra_S1	NODE_4739_length_286_cov_0.698565	286	3	False	True	False	nr	91347.0	155.6	74.73726315789473	95.0	Bacteria	True							False	False	Bacteria	91347.0
CMS001_001_Ra_S1	NODE_3905_length_310_cov_1.875536	310	6	False	True	False	nr	2.0	56.6	38.71	93.0	Bacteria	True							False	False	Bacteria	2.0
CMS001_001_Ra_S1	NODE_122_length_1174_cov_1.301732	1174	21	False	True	False	nr	587.0	393.3	83.9	236.0	Bacteria	True							False	False	Bacteria	587.0
CMS001_001_Ra_S1	NODE_199_length_1004_cov_1.302050	1004	52	False	True	False	nr	1.0	118.6	60.74850467289721	107.0	Ambiguous	True							False	False	Ambiguous	1.0
CMS001_001_Ra_S1	NODE_10567_length_234_cov_1.394904	234	4	True	True	False	nt	587.0	433.0	100.0	234.0	Bacteria	True							False	False	Bacteria	587.0
CMS001_001_Ra_S1	NODE_4616_length_289_cov_0.834906	289	5	False	True	False	nr	131567.0	51.2	85.19	27.0	Ambiguous	True							False	False	Ambiguous	131567.0
CMS001_001_Ra_S1	NODE_788_length_575_cov_1.232932	575	14	True	False	False	nt	33154.0	56.5	92.5	40.0	Eukaryota	True							False	False	Eukaryota	33154.0
CMS001_001_Ra_S1	NODE_360_length_808_cov_1.559508	808	18	False	True	False	nr	587.0	336.7	67.53	271.0	Bacteria	True							False	False	Bacteria	587.0
CMS001_001_Ra_S1	NODE_116_length_1209_cov_1.260601	1209	24	False	True	False	nr	1.0	125.6	36.89	244.0	Ambiguous	True							False	False	Ambiguous	1.0
CMS001_001_Ra_S1	NODE_1031_length_519_cov_1.846154	519	14	True	True	False	nt	1.0	115.0	94.667	75.0	Ambiguous	True							False	False	Ambiguous	1.0
CMS001_001_Ra_S1	NODE_233_length_942_cov_1.500578	942	27	False	True	False	nr	131567.0	234.9	52.68351219512196	205.0	Ambiguous	True							False	False	Ambiguous	131567.0
CMS001_001_Ra_S1	NODE_1079_length_510_cov_0.900693	510	12	False	True	False	nr	1.0	104.4	51.3	115.0	Ambiguous	True							False	False	Ambiguous	1.0
CMS001_001_Ra_S1	NODE_1047_length_516_cov_1.179954	516	9	False	True	False	nr	131567.0	79.0	27.74	155.0	Ambiguous	True							False	False	Ambiguous	131567.0
CMS001_001_Ra_S1	NODE_2987_length_346_cov_1.085502	346	4	True	True	False	nt	587.0	640.0	100.0	346.0	Bacteria	True							False	False	Bacteria	587.0
CMS001_001_Ra_S1	NODE_2141_length_391_cov_0.929936	391	6	True	False	False	nt	7962.0	54.7	100.0	29.0	Metazoa	True							False	False	Metazoa	7962.0
CMS001_001_Ra_S1	NODE_4816_length_284_cov_0.971014	284	4	True	True	False	nt	587.0	525.0	100.0	284.0	Bacteria	True							False	False	Bacteria	587.0
CMS001_001_Ra_S1	NODE_2805_length_355_cov_2.730216	355	14	False	True	False	nr	2559587.0	132.1	60.0	110.0	Viruses	True							False	False	Viruses	2559587.0
CMS001_001_Ra_S1	NODE_1051_length_515_cov_2.952055	515	22	False	True	False	nr	1.0	95.1	48.41	157.0	Ambiguous	True							False	False	Ambiguous	1.0
CMS001_001_Ra_S1	NODE_3875_length_312_cov_0.629787	312	4	True	True	False	nt	1923725.0	318.0	85.12700000000002	316.0	Viruses	True							False	False	Viruses	1923725.0
CMS001_001_Ra_S1	NODE_871_length_556_cov_1.273486	556	11	False	True	False	nr	1.0	148.7	39.13	184.0	Ambiguous	True							False	False	Ambiguous	1.0
CMS001_001_Ra_S1	NODE_217_length_980_cov_2.315615	980	35	True	True	False	nr	131567.0	490.3	83.9	292.0	Ambiguous	True							False	False	Ambiguous	131567.0
CMS001_001_Ra_S1	NODE_4540_length_291_cov_1.196262	291	4	False	True	False	nr	131567.0	122.5	62.5	96.0	Ambiguous	True							False	False	Ambiguous	131567.0
CMS001_001_Ra_S1	NODE_4591_length_289_cov_1.716981	289	5	True	True	False	nt	587.0	527.0	99.65299999999999	288.0	Bacteria	True							False	False	Bacteria	587.0
CMS001_001_Ra_S1	NODE_344_length_821_cov_4.009409	821	50	False	True	False	nr	131567.0	86.7	36.36	165.0	Ambiguous	True							False	False	Ambiguous	131567.0
CMS001_001_Ra_S1	NODE_687_length_609_cov_1.815789	609	16	False	True	False	nr	40576.0	191.0	89.52000000000002	105.0	Bacteria	True							False	False	Bacteria	40576.0
CMS001_001_Ra_S1	NODE_1564_length_441_cov_2.390110	441	12	True	True	False	nt	587.0	798.0	99.32	441.0	Bacteria	True							False	False	Bacteria	587.0
CMS001_001_Ra_S1	NODE_409_length_771_cov_2.190202	771	27	True	True	False	nt	587.0	1424.0	100.0	771.0	Bacteria	True							False	False	Bacteria	587.0
CMS001_001_Ra_S1	NODE_289_length_871_cov_1.498741	871	20	True	True	False	nr	1.0	255.4	59.61	203.0	Ambiguous	True							False	False	Ambiguous	1.0
CMS001_001_Ra_S1	NODE_1621_length_437_cov_0.841667	437	6	True	True	False	nt	587.0	806.0	100.0	436.0	Bacteria	True							False	False	Bacteria	587.0
CMS001_001_Ra_S1	NODE_282_length_883_cov_2.359801	883	30	True	True	False	nt	587.0	1626.0	99.887	883.0	Bacteria	True							False	False	Bacteria	587.0
CMS001_001_Ra_S1	NODE_10678_length_234_cov_0.891720	234	4	True	True	False	nt	587.0	399.0	97.436	234.0	Bacteria	True							False	False	Bacteria	587.0
CMS001_001_Ra_S1	NODE_315_length_844_cov_1.573664	844	22	True	False	False	nt	36330.0	52.8	100.0	28.0	Eukaryota	True							False	False	Eukaryota	36330.0
CMS001_001_Ra_S1	NODE_2009_length_400_cov_2.582043	400	16	True	True	False	nt	587.0	734.0	99.75	400.0	Bacteria	True							False	False	Bacteria	587.0
CMS001_001_Ra_S1	NODE_2613_length_365_cov_1.013889	365	4	True	True	False	nr	6656.0	119.0	77.92	77.0	Metazoa	True							False	False	Metazoa	6656.0
CMS001_001_Ra_S1	NODE_5741_length_270_cov_2.248705	270	6	False	True	False	nr	131567.0	131.3	93.26000000000002	89.0	Ambiguous	True							False	False	Ambiguous	131567.0
CMS001_001_Ra_S1	NODE_1538_length_444_cov_2.027248	444	12	False	True	False	nr	1923725.0	219.2	70.71	140.0	Viruses	True							False	False	Viruses	1923725.0
CMS001_001_Ra_S1	NODE_3453_length_327_cov_1.164000	327	4	False	True	False	nr	7741.0	48.1	32.67	101.0	Metazoa	True							False	False	Metazoa	7741.0
CMS001_001_Ra_S1	NODE_598_length_650_cov_1.919721	650	20	False	True	False	nr	587.0	293.1	69.91	216.0	Bacteria	True							False	False	Bacteria	587.0
CMS001_001_Ra_S1	NODE_10044_length_237_cov_1.187500	237	5	True	False	False	nt	157739.0	62.1	95.0	40.0	Eukaryota	True							False	False	Eukaryota	157739.0
CMS001_001_Ra_S1	NODE_2690_length_361_cov_1.542254	361	6	True	True	False	nt	587.0	667.0	100.0	361.0	Bacteria	True							False	False	Bacteria	587.0
CMS001_001_Ra_S1	NODE_141_length_1130_cov_1.786325	1130	33	False	True	False	nr	131567.0	388.7	69.93	286.0	Ambiguous	True							False	False	Ambiguous	131567.0
CMS001_001_Ra_S1	NODE_2080_length_394_cov_1.381703	394	6	False	True	False	nr	131567.0	49.3	53.49	43.0	Ambiguous	True							False	False	Ambiguous	131567.0
CMS001_001_Ra_S1	NODE_4644_length_288_cov_1.037915	288	5	True	False	False	nt	587.0	518.0	99.647	283.0	Bacteria	True							False	False	Bacteria	587.0
CMS001_001_Ra_S1	NODE_9346_length_241_cov_1.317073	241	4	True	False	False	nt	587.0	407.0	97.479	238.0	Bacteria	True							False	False	Bacteria	587.0
CMS001_001_Ra_S1	NODE_1335_length_467_cov_2.241026	467	12	False	True	False	nr	587.0	187.2	78.43	153.0	Bacteria	True							False	False	Bacteria	587.0
CMS001_001_Ra_S1	NODE_607_length_646_cov_0.961336	646	20	True	True	False	nt	305.0	65.8	100.0	35.0	Bacteria	True							False	False	Bacteria	305.0
CMS001_001_Ra_S1	NODE_2466_length_372_cov_1.732203	372	7	False	True	False	nr	1.0	137.5	65.35	101.0	Ambiguous	True							False	False	Ambiguous	1.0
CMS001_001_Ra_S1	NODE_2152_length_390_cov_1.862620	390	8	False	True	False	nr	2.0	131.0	62.2	127.0	Bacteria	True							False	False	Bacteria	2.0
CMS001_001_Ra_S1	NODE_268_length_898_cov_2.146163	898	26	False	True	False	nr	131567.0	125.2	53.12	96.0	Ambiguous	True							False	False	Ambiguous	131567.0
CMS001_001_Ra_S1	NODE_568_length_668_cov_0.752961	668	12	True	False	False	nt	1803846.0	52.8	94.286	35.0	Bacteria	True							False	False	Bacteria	1803846.0
CMS001_001_Ra_S1	NODE_1897_length_410_cov_3.822823	410	24	True	True	False	nt	33074.0	647.0	95.146	412.0	Bacteria	True							False	False	Bacteria	33074.0
CMS001_001_Ra_S1	NODE_6906_length_259_cov_1.296703	259	4	True	False	False	nt	587.0	182.0	85.227	176.0	Bacteria	True							False	False	Bacteria	587.0
CMS001_001_Ra_S1	NODE_407_length_775_cov_0.699140	775	17	False	True	False	nr	1206794.0	65.1	47.9	119.0	Metazoa	True							False	False	Metazoa	1206794.0
CMS001_001_Ra_S1	NODE_175_length_1048_cov_2.487127	1048	41	False	True	False	nr	1.0	295.8	47.72	285.0	Ambiguous	True							False	False	Ambiguous	1.0
CMS001_001_Ra_S1	NODE_1029_length_520_cov_0.927765	520	6	True	False	False	nt	72004.0	52.8	100.0	28.0	Metazoa	True							False	False	Metazoa	72004.0
CMS001_001_Ra_S1	NODE_180_length_1039_cov_1.100832	1039	18	False	True	False	nr	1.0	118.6	78.87	71.0	Ambiguous	True							False	False	Ambiguous	1.0
CMS001_001_Ra_S1	NODE_778_length_576_cov_1.420842	576	14	True	True	False	nt	587.0	1009.0	98.264	576.0	Bacteria	True							False	False	Bacteria	587.0
CMS001_001_Ra_S1	NODE_412_length_768_cov_1.438495	768	17	False	True	False	nr	131567.0	179.5	62.37	194.0	Ambiguous	True							False	False	Ambiguous	131567.0
CMS001_001_Ra_S1	NODE_6158_length_266_cov_1.142857	266	4	False	True	False	nr	5654.0	97.8	55.95	84.0	Eukaryota	True							False	False	Eukaryota	5654.0
CMS001_001_Ra_S1	NODE_1643_length_434_cov_1.963585	434	10	True	True	False	nt	587.0	785.0	99.309	434.0	Bacteria	True							False	False	Bacteria	587.0
CMS001_001_Ra_S1	NODE_224_length_967_cov_2.942697	967	54	False	True	False	nr	33154.0	52.0	50.0	52.0	Eukaryota	True							False	False	Eukaryota	33154.0
CMS001_001_Ra_S1	NODE_4637_length_288_cov_1.199052	288	4	False	True	False	nr	131567.0	127.1	67.02404255319149	94.0	Ambiguous	True							False	False	Ambiguous	131567.0
CMS001_001_Ra_S1	NODE_126_length_1163_cov_1.134438	1163	29	False	True	False	nr	1.0	229.9	61.58	177.0	Ambiguous	True							False	False	Ambiguous	1.0
CMS001_001_Ra_S1	NODE_2368_length_377_cov_0.970000	377	4	False	True	False	nr	2.0	64.7	30.89	123.0	Bacteria	True							False	False	Bacteria	2.0
CMS001_001_Ra_S1	NODE_316_length_844_cov_1.018253	844	11	True	True	False	nt	587.0	1430.0	100.0	774.0	Bacteria	True							False	False	Bacteria	587.0
CMS001_001_Ra_S1	NODE_2879_length_351_cov_2.905109	351	12	False	True	False	nr	1.0	88.2	73.58	53.0	Ambiguous	True							False	False	Ambiguous	1.0
CMS001_001_Ra_S1	NODE_5497_length_273_cov_1.357143	273	6	False	True	False	nr	203691.0	61.6	54.43999999999999	90.0	Bacteria	True							False	False	Bacteria	203691.0
CMS001_001_Ra_S1	NODE_8864_length_244_cov_1.407186	244	3	True	False	False	nt	2559587.0	379.0	94.67200000000001	244.0	Viruses	True							False	False	Viruses	2559587.0
CMS001_001_Ra_S1	NODE_11704_length_228_cov_1.437086	228	4	True	False	False	nt	5654.0	117.0	91.765	85.0	Eukaryota	True							False	False	Eukaryota	5654.0
CMS001_001_Ra_S1	NODE_9513_length_240_cov_1.748466	240	6	True	False	False	nt	2759.0	344.0	93.56200000000001	233.0	Eukaryota	True							False	False	Eukaryota	2759.0
CMS001_001_Ra_S1	NODE_4391_length_296_cov_1.000000	296	4	False	True	False	nr	203691.0	55.1	28.57	98.0	Bacteria	True							False	False	Bacteria	203691.0
CMS001_001_Ra_S1	NODE_4947_length_280_cov_2.871921	280	8	True	True	False	nt	587.0	510.0	99.64200000000001	279.0	Bacteria	True							False	False	Bacteria	587.0
CMS001_001_Ra_S1	NODE_1703_length_428_cov_1.783476	428	10	True	True	False	nt	587.0	791.0	100.0	428.0	Bacteria	True							False	False	Bacteria	587.0
CMS001_001_Ra_S1	NODE_1269_length_478_cov_1.458853	478	10	False	True	False	nr	131567.0	141.0	43.23	155.0	Ambiguous	True							False	False	Ambiguous	131567.0
CMS001_001_Ra_S1	NODE_3195_length_338_cov_0.839080	338	3	True	False	False	nt	587.0	619.0	99.704	338.0	Bacteria	True							False	False	Bacteria	587.0
CMS001_001_Ra_S1	NODE_498_length_703_cov_2.268371	703	20	False	True	False	nr	1.0	86.7	33.7	184.0	Ambiguous	True							False	False	Ambiguous	1.0
CMS001_001_Ra_S1	NODE_9710_length_239_cov_1.148148	239	4	False	True	False	nr	2759.0	101.3	81.36	59.0	Eukaryota	True							False	False	Eukaryota	2759.0
CMS001_001_Ra_S1	NODE_768_length_578_cov_1.632735	578	12	False	True	False	nr	1.0	130.6	49.54999999999999	111.0	Ambiguous	True							False	False	Ambiguous	1.0
CMS001_001_Ra_S1	NODE_2748_length_358_cov_2.117438	358	10	True	True	False	nt	586.0	662.0	100.0	358.0	Bacteria	True							False	False	Bacteria	586.0
CMS001_001_Ra_S1	NODE_843_length_563_cov_1.637860	563	11	False	True	False	nr	203691.0	109.8	33.71	175.0	Bacteria	True							False	False	Bacteria	203691.0
CMS001_001_Ra_S1	NODE_1086_length_509_cov_1.013889	509	6	False	True	False	nr	1.0	110.5	55.43000000000001	92.0	Ambiguous	True							False	False	Ambiguous	1.0
CMS001_001_Ra_S1	NODE_2151_length_390_cov_2.130990	390	12	True	True	False	nt	587.0	721.0	100.0	390.0	Bacteria	True							False	False	Bacteria	587.0
CMS001_001_Ra_S1	NODE_10024_length_237_cov_1.825000	237	4	True	True	False	nt	587.0	438.0	100.0	237.0	Bacteria	True							False	False	Bacteria	587.0
CMS001_001_Ra_S1	NODE_5426_length_274_cov_1.482234	274	4	False	True	False	nr	203691.0	60.8	38.37	86.0	Bacteria	True							False	False	Bacteria	203691.0
CMS001_001_Ra_S1	NODE_518_length_687_cov_1.413115	687	17	False	True	False	nr	2.0	302.2999999999999	77.27545454545455	198.0	Bacteria	True							False	False	Bacteria	2.0
CMS001_001_Ra_S1	NODE_4608_length_289_cov_1.297170	289	4	False	True	False	nr	2.0	100.5	73.91	69.0	Bacteria	True							False	False	Bacteria	2.0
CMS001_001_Ra_S1	NODE_3450_length_327_cov_1.168000	327	4	False	True	False	nr	203691.0	75.9	44.44	72.0	Bacteria	True							False	False	Bacteria	203691.0
CMS001_001_Ra_S1	NODE_3043_length_344_cov_1.071161	344	4	True	False	False	nt	205130.0	54.7	100.0	29.0	Metazoa	True							False	False	Metazoa	205130.0
CMS001_001_Ra_S1	NODE_8883_length_244_cov_1.029940	244	3	True	False	False	nt	35500.0	342.0	94.196	224.0	Metazoa	True							False	False	Metazoa	35500.0
CMS001_001_Ra_S1	NODE_4938_length_281_cov_0.936275	281	5	True	False	False	nt	131567.0	451.0	96.35	274.0	Ambiguous	True							False	False	Ambiguous	131567.0
CMS001_001_Ra_S1	NODE_629_length_636_cov_1.125224	636	11	False	True	False	nr	2559587.0	179.1	59.04	166.0	Viruses	True							False	False	Viruses	2559587.0
CMS001_001_Ra_S1	NODE_129_length_1153_cov_1.066914	1153	25	False	True	False	nr	1276143.0	52.8	36.64	131.0	Eukaryota	True							False	False	Eukaryota	1276143.0
CMS001_001_Ra_S1	NODE_1898_length_410_cov_2.306306	410	16	True	True	False	nt	587.0	752.0	99.756	410.0	Bacteria	True							False	False	Bacteria	587.0
CMS001_001_Ra_S1	NODE_1411_length_459_cov_2.353403	459	14	False	True	False	nr	131567.0	68.9	30.140000000000004	146.0	Ambiguous	True							False	False	Ambiguous	131567.0
CMS001_001_Ra_S1	NODE_617_length_641_cov_0.941489	641	12	True	True	False	nt	587.0	1184.0	100.0	641.0	Bacteria	True							False	False	Bacteria	587.0
CMS001_001_Ra_S1	NODE_4662_length_287_cov_2.085714	287	6	True	True	False	nr	1.0	99.0	66.67	72.0	Ambiguous	True							False	False	Ambiguous	1.0
CMS001_001_Ra_S1	NODE_4518_length_292_cov_0.976744	292	5	False	True	False	nr	203691.0	51.6	30.61	98.0	Bacteria	True							False	False	Bacteria	203691.0
CMS001_001_Ra_S1	NODE_4223_length_300_cov_2.246637	300	8	True	True	False	nt	587.0	555.0	100.0	300.0	Bacteria	True							False	False	Bacteria	587.0
CMS001_001_Ra_S1	NODE_4120_length_303_cov_3.221239	303	10	True	True	False	nt	587.0	560.0	100.0	303.0	Bacteria	True							False	False	Bacteria	587.0
CMS001_001_Ra_S1	NODE_8553_length_246_cov_1.260355	246	3	True	False	False	nt	543.0	438.0	99.583	240.0	Bacteria	True							False	False	Bacteria	543.0
CMS001_001_Ra_S1	NODE_561_length_670_cov_0.554806	670	27	True	False	False	nt	51351.0	52.8	100.0	28.0	Eukaryota	True							False	False	Eukaryota	51351.0
CMS001_001_Ra_S1	NODE_4530_length_291_cov_1.364486	291	4	False	True	False	nr	203691.0	68.9	38.96	77.0	Bacteria	True							False	False	Bacteria	203691.0
CMS001_001_Ra_S1	NODE_706_length_602_cov_0.893333	602	7	False	True	False	nr	131567.0	64.7	42.86	98.0	Ambiguous	True							False	False	Ambiguous	131567.0
CMS001_001_Ra_S1	NODE_546_length_676_cov_1.217028	676	10	True	True	False	nr	1.0	111.7	48.51000000000001	101.0	Ambiguous	True							False	False	Ambiguous	1.0
CMS001_001_Ra_S1	NODE_500_length_702_cov_1.020800	702	18	False	True	False	nr	2.0	50.1	33.8	71.0	Bacteria	True							False	False	Bacteria	2.0
CMS001_001_Ra_S1	NODE_3790_length_314_cov_1.814346	314	6	False	True	False	nr	131567.0	88.6	59.46	74.0	Ambiguous	True							False	False	Ambiguous	131567.0
CMS001_001_Ra_S1	NODE_3121_length_340_cov_2.714829	340	11	False	True	False	nr	1.0	84.7	62.5	64.0	Ambiguous	True							False	False	Ambiguous	1.0
CMS001_001_Ra_S1	NODE_4382_length_296_cov_1.333333	296	4	True	True	False	nt	587.0	542.0	99.662	296.0	Bacteria	True							False	False	Bacteria	587.0
CMS001_001_Ra_S1	NODE_485_length_714_cov_1.222920	714	16	False	True	False	nr	1.0	165.6	63.03	119.0	Ambiguous	True							False	False	Ambiguous	1.0
CMS001_001_Ra_S1	NODE_11084_length_231_cov_1.805195	231	5	True	False	False	nt	1470209.0	377.0	96.104	231.0	Eukaryota	True							False	False	Eukaryota	1470209.0
CMS001_001_Ra_S1	NODE_2660_length_363_cov_0.716783	363	4	False	True	False	nr	2.0	99.4	51.13999999999999	88.0	Bacteria	True							False	False	Bacteria	2.0
CMS001_001_Ra_S1	NODE_8000_length_250_cov_1.531792	250	4	True	True	False	nt	586.0	435.0	98.0	250.0	Bacteria	True							False	False	Bacteria	586.0
CMS001_001_Ra_S1	NODE_8403_length_247_cov_1.411765	247	3	True	False	False	nt	203691.0	351.0	92.62299999999999	244.0	Bacteria	True							False	False	Bacteria	203691.0
CMS001_001_Ra_S1	NODE_7403_length_255_cov_0.988764	255	3	True	False	False	nt	9371.0	54.7	96.875	32.0	Metazoa	True							False	False	Metazoa	9371.0
CMS001_001_Ra_S1	NODE_11851_length_228_cov_0.940397	228	3	True	False	False	nt	586.0	291.0	98.773	163.0	Bacteria	True							False	False	Bacteria	586.0
CMS001_001_Ra_S1	NODE_2356_length_377_cov_1.860000	377	8	False	True	False	nr	131567.0	129.8	51.2	125.0	Ambiguous	True							False	False	Ambiguous	131567.0
CMS001_001_Ra_S1	NODE_4346_length_297_cov_1.372727	297	12	True	False	False	nt	1470209.0	516.0	97.98	297.0	Eukaryota	True							False	False	Eukaryota	1470209.0
CMS001_001_Ra_S1	NODE_2747_length_358_cov_2.448399	358	11	True	True	False	nt	40576.0	451.0	89.802	353.0	Bacteria	True							False	False	Bacteria	40576.0
CMS001_001_Ra_S1	NODE_7754_length_252_cov_1.234286	252	4	True	True	False	nt	1.0	460.0	99.603	252.0	Ambiguous	True							False	False	Ambiguous	1.0
CMS001_001_Ra_S1	NODE_2665_length_362_cov_1.536842	362	6	False	True	False	nr	1.0	67.8	50.7	71.0	Ambiguous	True							False	False	Ambiguous	1.0
CMS001_001_Ra_S1	NODE_584_length_658_cov_1.158348	658	12	True	False	False	nt	688394.0	56.5	100.0	30.0	Eukaryota	True							False	False	Eukaryota	688394.0
CMS001_001_Ra_S1	NODE_2396_length_375_cov_8.093960	375	40	True	False	False	nt	112262.0	52.8	100.0	28.0	Metazoa	True							False	False	Metazoa	112262.0
CMS001_001_Ra_S1	NODE_4592_length_289_cov_1.457547	289	5	False	True	False	nr	2.0	75.1	42.11	95.0	Bacteria	True							False	False	Bacteria	2.0
CMS001_001_Ra_S1	NODE_1976_length_402_cov_1.913846	402	10	True	True	False	nt	587.0	743.0	100.0	402.0	Bacteria	True							False	False	Bacteria	587.0
CMS001_001_Ra_S1	NODE_9518_length_240_cov_1.552147	240	4	False	True	False	nr	203691.0	52.4	36.76	68.0	Bacteria	True							False	False	Bacteria	203691.0
CMS001_001_Ra_S1	NODE_4794_length_284_cov_1.415459	284	6	True	False	False	nt	2759.0	54.7	100.0	29.0	Eukaryota	True							False	False	Eukaryota	2759.0
CMS001_001_Ra_S1	NODE_4275_length_299_cov_1.315315	299	4	False	True	False	nr	131567.0	155.6	94.94	79.0	Ambiguous	True							False	False	Ambiguous	131567.0
CMS001_001_Ra_S1	NODE_2526_length_370_cov_0.788396	370	4	True	True	False	nt	587.0	656.0	98.649	370.0	Bacteria	True							False	False	Bacteria	587.0
CMS001_001_Ra_S1	NODE_4044_length_306_cov_0.995633	306	6	False	True	False	nr	91347.0	157.9	85.15000000000002	101.0	Bacteria	True							False	False	Bacteria	91347.0
CMS001_001_Ra_S1	NODE_3868_length_312_cov_0.923404	312	4	False	True	False	nr	1.0	73.6	77.27	44.0	Ambiguous	True							False	False	Ambiguous	1.0
CMS001_001_Ra_S1	NODE_4303_length_298_cov_2.384615	298	10	False	True	False	nr	91347.0	99.8	84.91	53.0	Bacteria	True							False	False	Bacteria	91347.0
CMS001_001_Ra_S1	NODE_1429_length_457_cov_0.657895	457	5	False	True	False	nr	1206794.0	85.9	52.94	102.0	Metazoa	True							False	False	Metazoa	1206794.0
CMS001_001_Ra_S1	NODE_553_length_674_cov_0.902848	674	11	False	True	False	nr	1.0	61.6	30.89	123.0	Ambiguous	True							False	False	Ambiguous	1.0
CMS001_001_Ra_S1	NODE_1139_length_499_cov_0.736967	499	6	False	True	False	nr	2.0	71.2	29.41	136.0	Bacteria	True							False	False	Bacteria	2.0
CMS001_001_Ra_S1	NODE_2728_length_359_cov_1.620567	359	8	False	True	False	nr	33213.0	58.5	42.62	61.0	Metazoa	True							False	False	Metazoa	33213.0
CMS001_001_Ra_S1	NODE_11125_length_231_cov_0.948052	231	4	False	True	False	nr	2.0	59.7	37.66	77.0	Bacteria	True							False	False	Bacteria	2.0
CMS001_001_Ra_S1	NODE_393_length_787_cov_0.609859	787	12	False	True	False	nr	1.0	113.2	50.0	104.0	Ambiguous	True							False	False	Ambiguous	1.0
CMS001_001_Ra_S1	NODE_7739_length_252_cov_1.668571	252	4	True	True	False	nt	587.0	466.0	100.0	252.0	Bacteria	True							False	False	Bacteria	587.0
CMS001_001_Ra_S1	NODE_3035_length_344_cov_2.044944	344	11	True	True	False	nr	203691.0	139.8	86.25	80.0	Bacteria	True							False	False	Bacteria	203691.0
CMS001_001_Ra_S1	NODE_599_length_650_cov_1.867365	650	18	False	True	False	nr	131567.0	96.3	38.01	221.0	Ambiguous	True							False	False	Ambiguous	131567.0
CMS001_001_Ra_S1	NODE_10038_length_237_cov_1.356250	237	11	True	False	False	nt	131567.0	113.0	89.773	88.0	Ambiguous	True							False	False	Ambiguous	131567.0
CMS001_001_Ra_S1	NODE_3894_length_311_cov_0.935897	311	3	True	False	False	nt	1462606.0	52.8	96.875	32.0	Eukaryota	True							False	False	Eukaryota	1462606.0
CMS001_001_Ra_S1	NODE_3514_length_324_cov_1.287449	324	6	True	True	False	nr	2.0	185.3	84.85	99.0	Bacteria	True							False	False	Bacteria	2.0
CMS001_001_Ra_S1	NODE_3275_length_334_cov_1.354086	334	6	False	True	False	nr	2.0	97.4	45.19000000000001	104.0	Bacteria	True							False	False	Bacteria	2.0
CMS001_001_Ra_S1	NODE_114_length_1213_cov_1.333627	1213	30	True	True	False	nt	587.0	2218.0	99.67	1213.0	Bacteria	True							False	False	Bacteria	587.0
CMS001_001_Ra_S1	NODE_825_length_567_cov_1.340816	567	16	False	True	False	nr	1224.0	53.5	26.71	146.0	Bacteria	True							False	False	Bacteria	1224.0
CMS001_001_Ra_S1	NODE_5762_length_270_cov_1.129534	270	5	False	True	False	nr	131567.0	61.2	46.55	58.0	Ambiguous	True							False	False	Ambiguous	131567.0
CMS001_001_Ra_S1	NODE_571_length_666_cov_1.312394	666	14	True	True	False	nt	586.0	1208.0	99.399	666.0	Bacteria	True							False	False	Bacteria	586.0
CMS001_001_Ra_S1	NODE_1141_length_498_cov_1.213777	498	8	False	True	False	nr	131567.0	140.2	61.54	169.0	Ambiguous	True							False	False	Ambiguous	131567.0
CMS001_001_Ra_S1	NODE_627_length_637_cov_1.655357	637	14	False	True	False	nr	131567.0	115.5	34.04	188.0	Ambiguous	True							False	False	Ambiguous	131567.0
CMS001_001_Ra_S1	NODE_4022_length_306_cov_4.572052	306	21	True	False	False	nt	333962.0	207.0	80.634	284.0	Bacteria	True							False	False	Bacteria	333962.0
CMS001_001_Ra_S1	NODE_4433_length_295_cov_0.623853	295	6	False	True	False	nr	131567.0	52.4	52.73	55.0	Ambiguous	True							False	False	Ambiguous	131567.0
CMS001_001_Ra_S1	NODE_3202_length_337_cov_2.107692	337	12	True	False	False	nt	5804.0	52.8	100.0	28.0	Eukaryota	True							False	False	Eukaryota	5804.0
CMS001_001_Ra_S1	NODE_647_length_628_cov_1.047187	628	12	False	True	False	nr	2.0	157.5	55.97	134.0	Bacteria	True							False	False	Bacteria	2.0
CMS001_001_Ra_S1	NODE_2694_length_361_cov_1.214789	361	8	False	True	False	nr	1.0	88.2	56.63	83.0	Ambiguous	True							False	False	Ambiguous	1.0
CMS001_001_Ra_S1	NODE_1043_length_516_cov_1.706150	516	12	False	True	False	nr	203691.0	65.5	29.030000000000005	155.0	Bacteria	True							False	False	Bacteria	203691.0
CMS001_001_Ra_S1	NODE_3309_length_332_cov_1.800000	332	7	True	False	False	nt	2759.0	56.5	100.0	30.0	Eukaryota	True							False	False	Eukaryota	2759.0
CMS001_001_Ra_S1	NODE_1656_length_433_cov_1.435393	433	8	False	True	False	nr	6565.0	47.8	39.42	104.0	Metazoa	True							False	False	Metazoa	6565.0
CMS001_001_Ra_S1	NODE_9694_length_239_cov_1.419753	239	4	False	True	False	nr	1.0	66.2	52.73	55.0	Ambiguous	True							False	False	Ambiguous	1.0
CMS001_001_Ra_S1	NODE_1287_length_475_cov_2.085427	475	14	False	True	False	nr	587.0	262.7	81.01	158.0	Bacteria	True							False	False	Bacteria	587.0
CMS001_001_Ra_S1	NODE_9189_length_242_cov_1.327273	242	3	True	False	False	nt	587.0	442.0	99.587	242.0	Bacteria	True							False	False	Bacteria	587.0
CMS001_001_Ra_S1	NODE_467_length_727_cov_1.193846	727	13	True	True	False	nt	587.0	1315.0	99.31200000000001	727.0	Bacteria	True							False	False	Bacteria	587.0
CMS001_001_Ra_S1	NODE_6700_length_261_cov_0.858696	261	3	True	False	False	nt	587.0	477.0	99.617	261.0	Bacteria	True							False	False	Bacteria	587.0
CMS001_001_Ra_S1	NODE_593_length_653_cov_1.267361	653	11	False	True	False	nr	587.0	319.3	70.91	220.0	Bacteria	True							False	False	Bacteria	587.0
CMS001_001_Ra_S1	NODE_1997_length_401_cov_2.574074	401	16	True	False	False	nt	1437010.0	620.0	94.82788916256158	406.0	Metazoa	True							False	False	Metazoa	1437010.0
CMS001_001_Ra_S1	NODE_2381_length_376_cov_1.846154	376	9	False	True	False	nr	131567.0	63.2	53.33	45.0	Ambiguous	True							False	False	Ambiguous	131567.0
CMS001_001_Ra_S1	NODE_6916_length_259_cov_1.131868	259	4	True	False	False	nt	1470209.0	429.0	96.525	259.0	Eukaryota	True							False	False	Eukaryota	1470209.0
CMS001_001_Ra_S1	NODE_7871_length_251_cov_1.413793	251	10	True	False	False	nt	2.0	436.0	98.008	251.0	Bacteria	True							False	False	Bacteria	2.0
CMS001_001_Ra_S1	NODE_3362_length_330_cov_1.154150	330	6	False	True	False	nr	131567.0	90.9	65.45	110.0	Ambiguous	True							False	False	Ambiguous	131567.0
CMS001_001_Ra_S1	NODE_1356_length_465_cov_0.595361	465	6	False	True	False	nr	131567.0	115.2	53.0	100.0	Ambiguous	True							False	False	Ambiguous	131567.0
CMS001_001_Ra_S1	NODE_5493_length_273_cov_1.489796	273	4	False	True	False	nr	1.0	60.1	32.97	91.0	Ambiguous	True							False	False	Ambiguous	1.0
CMS001_001_Ra_S1	NODE_2217_length_386_cov_1.886731	386	9	True	True	False	nt	586.0	713.0	100.0	386.0	Bacteria	True							False	False	Bacteria	586.0
CMS001_001_Ra_S1	NODE_439_length_746_cov_1.556054	746	16	True	True	False	nt	40576.0	496.0	90.811	370.0	Bacteria	True							False	False	Bacteria	40576.0
CMS001_001_Ra_S1	NODE_8142_length_249_cov_1.156977	249	5	True	False	False	nt	2.0	230.0	84.1	239.0	Bacteria	True							False	False	Bacteria	2.0
CMS001_001_Ra_S1	NODE_2486_length_372_cov_0.715254	372	5	False	True	False	nr	131567.0	122.5	49.19	124.0	Ambiguous	True							False	False	Ambiguous	131567.0
CMS001_001_Ra_S1	NODE_2012_length_400_cov_1.272446	400	6	False	True	False	nr	2.0	105.1	40.15	132.0	Bacteria	True							False	False	Bacteria	2.0
CMS001_001_Ra_S1	NODE_1719_length_427_cov_1.068571	427	7	True	True	False	nt	587.0	778.0	99.53200000000001	427.0	Bacteria	True							False	False	Bacteria	587.0
CMS001_001_Ra_S1	NODE_384_length_792_cov_1.069930	792	12	False	True	False	nr	131567.0	75.1	33.94	165.0	Ambiguous	True							False	False	Ambiguous	131567.0
CMS001_001_Ra_S1	NODE_3549_length_323_cov_1.044715	323	4	True	True	False	nt	587.0	597.0	100.0	323.0	Bacteria	True							False	False	Bacteria	587.0
CMS001_001_Ra_S1	NODE_1022_length_521_cov_1.076577	521	7	False	True	False	nr	2.0	150.2	80.23	86.0	Bacteria	True							False	False	Bacteria	2.0
CMS001_001_Ra_S1	NODE_11222_length_231_cov_0.941558	231	11	True	True	False	nt	1.0	385.0	96.56700000000001	233.0	Ambiguous	True							False	False	Ambiguous	1.0
CMS001_001_Ra_S1	NODE_5844_length_269_cov_1.661458	269	6	False	True	False	nr	282301.0	50.1	51.09000000000001	92.0	Metazoa	True							False	False	Metazoa	282301.0
CMS001_001_Ra_S1	NODE_2358_length_377_cov_1.660000	377	8	True	False	False	nt	10116.0	56.5	100.0	30.0	Metazoa	True							False	False	Metazoa	10116.0
CMS001_001_Ra_S1	NODE_1438_length_455_cov_2.341270	455	18	False	True	False	nr	1206794.0	78.2	53.33	75.0	Metazoa	True							False	False	Metazoa	1206794.0
CMS001_001_Ra_S1	NODE_380_length_796_cov_1.567455	796	18	False	True	False	nr	6072.0	50.8	29.76	84.0	Metazoa	True							False	False	Metazoa	6072.0
CMS001_001_Ra_S1	NODE_2866_length_352_cov_1.007273	352	4	True	True	False	nt	587.0	640.0	99.432	352.0	Bacteria	True							False	False	Bacteria	587.0
CMS001_001_Ra_S1	NODE_287_length_873_cov_1.895729	873	29	True	True	False	nt	587.0	1596.0	99.656	873.0	Bacteria	True							False	False	Bacteria	587.0
CMS001_001_Ra_S1	NODE_10883_length_232_cov_1.845161	232	4	False	True	False	nr	1.0	110.2	68.66	67.0	Ambiguous	True							False	False	Ambiguous	1.0
CMS001_001_Ra_S1	NODE_1585_length_440_cov_0.790634	440	6	False	True	False	nr	2.0	89.7	37.98	129.0	Bacteria	True							False	False	Bacteria	2.0
CMS001_001_Ra_S1	NODE_3701_length_317_cov_2.254167	317	12	True	True	False	nt	587.0	575.0	99.37100000000001	318.0	Bacteria	True							False	False	Bacteria	587.0
CMS001_001_Ra_S1	NODE_5763_length_270_cov_1.124352	270	4	True	True	False	nt	587.0	488.0	99.259	270.0	Bacteria	True							False	False	Bacteria	587.0
CMS001_001_Ra_S1	NODE_3018_length_345_cov_0.947761	345	4	True	True	False	nt	587.0	627.0	99.42	345.0	Bacteria	True							False	False	Bacteria	587.0
CMS001_001_Ra_S1	NODE_2889_length_351_cov_1.087591	351	6	False	True	False	nr	131567.0	90.5	51.55	97.0	Ambiguous	True							False	False	Ambiguous	131567.0
CMS001_001_Ra_S1	NODE_1012_length_524_cov_1.107383	524	8	True	True	False	nt	587.0	957.0	99.618	524.0	Bacteria	True							False	False	Bacteria	587.0
CMS001_001_Ra_S1	NODE_797_length_573_cov_1.961694	573	14	True	True	False	nt	587.0	1059.0	100.0	573.0	Bacteria	True							False	False	Bacteria	587.0
CMS001_001_Ra_S1	NODE_1556_length_442_cov_2.619178	442	16	True	True	False	nt	33074.0	734.0	96.60600000000001	442.0	Bacteria	True							False	False	Bacteria	33074.0
CMS001_001_Ra_S1	NODE_1278_length_477_cov_0.855000	477	5	True	True	False	nt	112262.0	419.0	89.66567781155015	329.0	Metazoa	True							False	False	Metazoa	112262.0
CMS001_001_Ra_S1	NODE_10382_length_235_cov_1.341772	235	11	True	False	False	nt	2.0	366.0	94.87200000000001	234.0	Bacteria	True							False	False	Bacteria	2.0
CMS001_001_Ra_S1	NODE_4502_length_293_cov_0.754630	293	3	True	False	False	nt	2.0	388.0	93.48700000000001	261.0	Bacteria	True							False	False	Bacteria	2.0
CMS001_001_Ra_S1	NODE_4983_length_280_cov_0.709360	280	4	False	True	False	nr	2.0	74.3	37.5	88.0	Bacteria	True							False	False	Bacteria	2.0
CMS001_001_Ra_S1	NODE_2837_length_353_cov_11.920290	353	52	True	True	False	nt	1903414.0	508.0	92.87700000000001	351.0	Bacteria	True							False	False	Bacteria	1903414.0
CMS001_001_Ra_S1	NODE_1310_length_472_cov_0.645570	472	6	False	True	False	nr	131567.0	127.1	54.475	134.0	Ambiguous	True							False	False	Ambiguous	131567.0
CMS001_001_Ra_S1	NODE_1843_length_414_cov_1.804154	414	13	True	True	False	nt	587.0	754.0	99.51700000000001	414.0	Bacteria	True							False	False	Bacteria	587.0
CMS001_001_Ra_S1	NODE_1646_length_434_cov_1.042017	434	9	False	True	False	nr	2.0	52.8	33.33	78.0	Bacteria	True							False	False	Bacteria	2.0
CMS001_001_Ra_S1	NODE_554_length_673_cov_0.983221	673	10	False	True	False	nr	1.0	272.3	63.03	211.0	Ambiguous	True							False	False	Ambiguous	1.0
CMS001_001_Ra_S1	NODE_4095_length_304_cov_1.568282	304	6	False	True	False	nr	131567.0	71.2	46.15	78.0	Ambiguous	True							False	False	Ambiguous	131567.0
CMS001_001_Ra_S1	NODE_1937_length_406_cov_0.960486	406	6	False	True	False	nr	1.0	86.7	37.12	132.0	Ambiguous	True							False	False	Ambiguous	1.0
CMS001_001_Ra_S1	NODE_3778_length_315_cov_0.794118	315	4	False	True	False	nr	1224.0	100.9	53.47000000000001	101.0	Bacteria	True							False	False	Bacteria	1224.0
CMS001_001_Ra_S1	NODE_5269_length_276_cov_0.974874	276	3	True	False	False	nt	37653.0	52.8	100.0	28.0	Metazoa	True							False	False	Metazoa	37653.0
CMS001_001_Ra_S1	NODE_5608_length_272_cov_0.933333	272	4	False	True	False	nr	1.0	84.7	52.7	74.0	Ambiguous	True							False	False	Ambiguous	1.0
CMS001_001_Ra_S1	NODE_1570_length_441_cov_1.203297	441	6	True	True	False	nt	91347.0	758.0	97.945	438.0	Bacteria	True							False	False	Bacteria	91347.0
CMS001_001_Ra_S1	NODE_2035_length_398_cov_1.355140	398	6	False	True	False	nr	1.0	99.4	77.59	58.0	Ambiguous	True							False	False	Ambiguous	1.0
CMS001_001_Ra_S1	NODE_4290_length_299_cov_0.995495	299	5	False	True	False	nr	91347.0	100.9	54.84	93.0	Bacteria	True							False	False	Bacteria	91347.0
CMS001_001_Ra_S1	NODE_1222_length_486_cov_2.858191	486	18	True	True	False	nt	587.0	898.0	100.0	486.0	Bacteria	True							False	False	Bacteria	587.0
CMS001_001_Ra_S1	NODE_3981_length_308_cov_0.948052	308	4	False	True	False	nr	33208.0	67.0	85.29	34.0	Metazoa	True							False	False	Metazoa	33208.0
CMS001_001_Ra_S1	NODE_679_length_614_cov_1.158287	614	10	False	True	False	nr	203691.0	108.2	40.36	166.0	Bacteria	True							False	False	Bacteria	203691.0
CMS001_001_Ra_S1	NODE_2375_length_377_cov_0.656667	377	3	True	False	False	nt	773.0	110.0	90.361	83.0	Bacteria	True							False	False	Bacteria	773.0
CMS001_001_Ra_S1	NODE_2341_length_378_cov_1.737542	378	8	False	True	False	nr	1.0	107.5	63.10000000000001	84.0	Ambiguous	True							False	False	Ambiguous	1.0
CMS001_001_Ra_S1	NODE_8654_length_245_cov_2.119048	245	6	False	True	False	nr	91347.0	146.7	82.72	81.0	Bacteria	True							False	False	Bacteria	91347.0
CMS001_001_Ra_S1	NODE_4921_length_281_cov_1.431373	281	4	False	True	False	nr	33213.0	90.1	50.56	89.0	Metazoa	True							False	False	Metazoa	33213.0
CMS001_001_Ra_S1	NODE_1913_length_409_cov_0.771084	409	4	True	False	False	nt	261658.0	52.8	96.875	32.0	Eukaryota	True							False	False	Eukaryota	261658.0
CMS001_001_Ra_S1	NODE_10717_length_233_cov_1.961538	233	5	False	True	False	nr	2.0	61.2	54.39	57.0	Bacteria	True							False	False	Bacteria	2.0
CMS001_001_Ra_S1	NODE_1074_length_511_cov_1.163594	511	8	False	True	False	nr	1.0	59.3	32.0	150.0	Ambiguous	True							False	False	Ambiguous	1.0
CMS001_001_Ra_S1	NODE_1819_length_417_cov_1.467647	417	8	True	True	False	nt	587.0	765.0	99.76000000000002	417.0	Bacteria	True							False	False	Bacteria	587.0
CMS001_001_Ra_S1	NODE_8252_length_248_cov_1.707602	248	6	True	False	False	nt	28116.0	52.8	100.0	28.0	Bacteria	True							False	False	Bacteria	28116.0
CMS001_001_Ra_S1	NODE_4812_length_284_cov_1.057971	284	4	False	True	False	nr	2.0	78.6	67.27	55.0	Bacteria	True							False	False	Bacteria	2.0
CMS001_001_Ra_S1	NODE_8545_length_246_cov_1.502959	246	9	True	False	False	nt	2304511.0	372.0	93.902	246.0	Viruses	True							False	False	Viruses	2304511.0
CMS001_001_Ra_S1	NODE_1183_length_491_cov_1.763285	491	10	False	True	False	nr	1.0	205.7	62.96	162.0	Ambiguous	True							False	False	Ambiguous	1.0
CMS001_001_Ra_S1	NODE_8395_length_247_cov_1.717647	247	4	True	True	False	nt	638.0	326.0	90.61200000000001	245.0	Bacteria	True							False	False	Bacteria	638.0
CMS001_001_Ra_S1	NODE_661_length_622_cov_3.177982	622	24	False	True	False	nr	131567.0	53.1	29.37	126.0	Ambiguous	True							False	False	Ambiguous	131567.0
CMS001_001_Ra_S1	NODE_1519_length_446_cov_1.539295	446	8	False	True	False	nr	1.0	69.3	37.04	135.0	Ambiguous	True							False	False	Ambiguous	1.0
CMS001_001_Ra_S1	NODE_3785_length_314_cov_2.881857	314	12	True	True	False	nt	586.0	564.0	99.045	314.0	Bacteria	True							False	False	Bacteria	586.0
CMS001_001_Ra_S1	NODE_1237_length_484_cov_1.791155	484	10	True	True	False	nt	587.0	894.0	100.0	484.0	Bacteria	True							False	False	Bacteria	587.0
CMS001_001_Ra_S1	NODE_8695_length_245_cov_0.946429	245	4	True	False	False	nt	587.0	442.0	99.184	245.0	Bacteria	True							False	False	Bacteria	587.0
CMS001_001_Ra_S1	NODE_2426_length_374_cov_2.094276	374	10	False	True	False	nr	2.0	88.2	41.18	102.0	Bacteria	True							False	False	Bacteria	2.0
CMS001_001_Ra_S1	NODE_318_length_842_cov_1.152941	842	14	False	True	False	nr	1.0	169.1	41.58	202.0	Ambiguous	True							False	False	Ambiguous	1.0
CMS001_001_Ra_S1	NODE_4750_length_285_cov_1.774038	285	6	False	True	False	nr	1.0	112.8	59.77000000000001	87.0	Ambiguous	True							False	False	Ambiguous	1.0
CMS001_001_Ra_S1	NODE_6123_length_267_cov_0.747368	267	3	True	False	False	nt	9881.0	394.0	93.561	264.0	Metazoa	True							False	False	Metazoa	9881.0
CMS001_001_Ra_S1	NODE_1637_length_435_cov_1.192737	435	6	True	False	False	nt	28526.0	62.1	94.87200000000001	39.0	Eukaryota	True							False	False	Eukaryota	28526.0
CMS001_001_Ra_S1	NODE_7745_length_252_cov_1.537143	252	3	True	False	False	nt	2.0	444.0	98.413	252.0	Bacteria	True							False	False	Bacteria	2.0
CMS001_001_Ra_S1	NODE_3411_length_328_cov_1.517928	328	6	False	True	False	nr	587.0	125.6	54.13	109.0	Bacteria	True							False	False	Bacteria	587.0
CMS001_001_Ra_S1	NODE_2779_length_357_cov_0.828571	357	4	False	True	False	nr	131567.0	54.7	44.07	59.0	Ambiguous	True							False	False	Ambiguous	131567.0
CMS001_001_Ra_S1	NODE_4456_length_294_cov_1.059908	294	7	False	True	False	nr	2.0	76.6	77.78	54.0	Bacteria	True							False	False	Bacteria	2.0
CMS001_001_Ra_S1	NODE_2022_length_399_cov_1.599379	399	10	False	True	False	nr	587.0	70.1	45.19000000000001	104.0	Bacteria	True							False	False	Bacteria	587.0
CMS001_001_Ra_S1	NODE_3186_length_338_cov_1.095785	338	8	False	True	False	nr	1.0	114.8	65.48	84.0	Ambiguous	True							False	False	Ambiguous	1.0
CMS001_001_Ra_S1	NODE_527_length_684_cov_1.970346	684	17	False	True	False	nr	1.0	225.7	61.14	175.0	Ambiguous	True							False	False	Ambiguous	1.0
CMS001_001_Ra_S1	NODE_4419_length_295_cov_1.082569	295	4	True	True	False	nt	587.0	545.0	100.0	295.0	Bacteria	True							False	False	Bacteria	587.0
CMS001_001_Ra_S1	NODE_2182_length_388_cov_1.665595	388	10	False	True	False	nr	33213.0	70.9	75.61	41.0	Metazoa	True							False	False	Metazoa	33213.0
CMS001_001_Ra_S1	NODE_3909_length_310_cov_1.334764	310	8	False	True	False	nr	203691.0	49.7	47.06	51.0	Bacteria	True							False	False	Bacteria	203691.0
CMS001_001_Ra_S1	NODE_6577_length_262_cov_2.367568	262	8	True	True	False	nt	587.0	475.0	99.615	260.0	Bacteria	True							False	False	Bacteria	587.0
CMS001_001_Ra_S1	NODE_8542_length_246_cov_1.597633	246	7	True	False	False	nt	1236.0	119.0	78.061	196.0	Bacteria	True							False	False	Bacteria	1236.0
CMS001_001_Ra_S1	NODE_1133_length_499_cov_1.488152	499	12	False	True	False	nr	2.0	84.3	32.95	173.0	Bacteria	True							False	False	Bacteria	2.0
CMS001_001_Ra_S1	NODE_992_length_529_cov_0.816372	529	8	False	True	False	nr	131567.0	155.6	58.99000000000001	178.0	Ambiguous	True							False	False	Ambiguous	131567.0
CMS001_001_Ra_S1	NODE_743_length_586_cov_1.585462	586	16	False	True	False	nr	1.0	144.4	41.01	178.0	Ambiguous	True							False	False	Ambiguous	1.0
CMS001_001_Ra_S1	NODE_1567_length_441_cov_1.387363	441	8	False	True	False	nr	1.0	98.6	37.31	134.0	Ambiguous	True							False	False	Ambiguous	1.0
CMS001_001_Ra_S1	NODE_2635_length_364_cov_1.271777	364	5	False	True	False	nr	2.0	49.7	31.46	89.0	Bacteria	True							False	False	Bacteria	2.0
CMS001_001_Ra_S1	NODE_165_length_1068_cov_1.495459	1068	30	True	True	False	nt	587.0	1919.0	99.15700000000001	1068.0	Bacteria	True							False	False	Bacteria	587.0
CMS001_001_Ra_S1	NODE_3935_length_309_cov_2.603448	309	10	True	True	False	nt	586.0	542.0	98.37700000000001	308.0	Bacteria	True							False	False	Bacteria	586.0
CMS001_001_Ra_S1	NODE_425_length_757_cov_0.502941	757	14	True	False	False	nt	5827.0	52.8	96.875	32.0	Eukaryota	True							False	False	Eukaryota	5827.0
CMS001_001_Ra_S1	NODE_3124_length_340_cov_1.593156	340	6	False	True	False	nr	2.0	54.3	34.62	104.0	Bacteria	True							False	False	Bacteria	2.0
CMS001_001_Ra_S1	NODE_4281_length_299_cov_1.288288	299	4	True	True	False	nt	587.0	553.0	100.0	299.0	Bacteria	True							False	False	Bacteria	587.0
CMS001_001_Ra_S1	NODE_3269_length_334_cov_2.272374	334	8	True	True	False	nt	587.0	616.0	100.0	333.0	Bacteria	True							False	False	Bacteria	587.0
CMS001_001_Ra_S1	NODE_10889_length_232_cov_1.651613	232	4	False	True	False	nr	1221520.0	67.8	84.21	38.0	Bacteria	True							False	False	Bacteria	1221520.0
CMS001_001_Ra_S1	NODE_3669_length_319_cov_1.041322	319	6	True	False	False	nt	157739.0	54.7	100.0	29.0	Eukaryota	True							False	False	Eukaryota	157739.0
CMS001_001_Ra_S1	NODE_2191_length_388_cov_1.035370	388	9	True	False	False	nt	114398.0	52.8	100.0	28.0	Metazoa	True							False	False	Metazoa	114398.0
CMS001_001_Ra_S1	NODE_4708_length_286_cov_1.397129	286	4	False	True	False	nr	131567.0	80.5	44.0	75.0	Ambiguous	True							False	False	Ambiguous	131567.0
CMS001_001_Ra_S1	NODE_6148_length_266_cov_1.296296	266	4	False	True	False	nr	2.0	133.2	73.56482758620689	87.0	Bacteria	True							False	False	Bacteria	2.0
CMS001_001_Ra_S1	NODE_4798_length_284_cov_1.410628	284	4	False	True	False	nr	1.0	108.2	53.26	92.0	Ambiguous	True							False	False	Ambiguous	1.0
CMS001_001_Ra_S1	NODE_2318_length_380_cov_0.722772	380	3	True	False	False	nt	586.0	636.0	96.84200000000001	380.0	Bacteria	True							False	False	Bacteria	586.0
CMS001_001_Ra_S1	NODE_3102_length_341_cov_2.079545	341	9	False	True	False	nr	2.0	112.1	54.84	93.0	Bacteria	True							False	False	Bacteria	2.0
CMS001_001_Ra_S1	NODE_2983_length_346_cov_1.628253	346	6	False	True	False	nr	1.0	98.2	41.74	115.0	Ambiguous	True							False	False	Ambiguous	1.0
CMS001_001_Ra_S1	NODE_2517_length_370_cov_1.494881	370	6	True	True	False	nt	587.0	678.0	99.73	370.0	Bacteria	True							False	False	Bacteria	587.0
CMS001_001_Ra_S1	NODE_1103_length_507_cov_1.209302	507	8	False	True	False	nr	1236.0	115.9	49.63	135.0	Bacteria	True							False	False	Bacteria	1236.0
CMS001_001_Ra_S1	NODE_2026_length_399_cov_1.201863	399	7	False	True	False	nr	1.0	120.2	45.11	133.0	Ambiguous	True							False	False	Ambiguous	1.0
CMS001_001_Ra_S1	NODE_6884_length_260_cov_0.464481	260	4	False	True	False	nr	2.0	74.7	52.38	84.0	Bacteria	True							False	False	Bacteria	2.0
CMS001_001_Ra_S1	NODE_2091_length_394_cov_0.690852	394	3	True	False	False	nt	587.0	728.0	100.0	394.0	Bacteria	True							False	False	Bacteria	587.0
CMS001_001_Ra_S1	NODE_1038_length_517_cov_1.327273	517	8	False	True	False	nr	2.0	67.4	41.33	75.0	Bacteria	True							False	False	Bacteria	2.0
CMS001_001_Ra_S1	NODE_2293_length_381_cov_1.917763	381	8	True	True	False	nr	203691.0	146.0	81.31	107.0	Bacteria	True							False	False	Bacteria	203691.0
CMS001_001_Ra_S1	NODE_1467_length_453_cov_1.702128	453	10	False	True	False	nr	131567.0	189.1	70.67	150.0	Ambiguous	True							False	False	Ambiguous	131567.0
CMS001_001_Ra_S1	NODE_7896_length_251_cov_1.000000	251	4	False	True	False	nr	131567.0	95.5	71.43	63.0	Ambiguous	True							False	False	Ambiguous	131567.0
CMS001_001_Ra_S1	NODE_1540_length_444_cov_1.179837	444	6	False	True	False	nr	1911565.0	58.2	60.98	41.0	Bacteria	True							False	False	Bacteria	1911565.0
CMS001_001_Ra_S1	NODE_9676_length_239_cov_3.358025	239	9	True	False	False	nt	2.0	442.0	100.0	239.0	Bacteria	True							False	False	Bacteria	2.0
CMS001_001_Ra_S1	NODE_3998_length_307_cov_2.221739	307	10	True	True	False	nt	587.0	556.0	99.34899999999999	307.0	Bacteria	True							False	False	Bacteria	587.0
CMS001_001_Ra_S1	NODE_214_length_984_cov_0.861080	984	16	False	True	False	nr	1.0	324.6	55.261428571428574	266.0	Ambiguous	True							False	False	Ambiguous	1.0
CMS001_001_Ra_S1	NODE_4658_length_287_cov_2.571429	287	8	False	True	False	nr	1783272.0	49.7	30.21	96.0	Bacteria	True							False	False	Bacteria	1783272.0
CMS001_001_Ra_S1	NODE_278_length_887_cov_1.527160	887	17	False	True	False	nr	10239.0	82.8	25.85	294.0	Viruses	True	22654.0	TBD	6823.0	6823|Peribunya-like	RdRp_L	39718.0	True	True	Viruses	39718.0
CMS001_001_Ra_S1	NODE_3731_length_317_cov_0.704167	317	3	True	False	False	nt	587.0	580.0	99.685	317.0	Bacteria	True							False	False	Bacteria	587.0
CMS001_001_Ra_S1	NODE_1439_length_455_cov_1.534392	455	8	True	False	False	nt	441366.0	54.7	100.0	29.0	Metazoa	True							False	False	Metazoa	441366.0
CMS001_001_Ra_S1	NODE_1630_length_436_cov_0.788301	436	5	True	True	False	nt	587.0	776.0	98.851	435.0	Bacteria	True							False	False	Bacteria	587.0
CMS001_001_Ra_S1	NODE_3288_length_333_cov_3.175781	333	12	False	True	False	nr	165.0	48.1	52.05	73.0	Bacteria	True							False	False	Bacteria	165.0
CMS001_001_Ra_S1	NODE_1967_length_403_cov_1.343558	403	6	True	True	False	nt	587.0	745.0	100.0	403.0	Bacteria	True							False	False	Bacteria	587.0
CMS001_001_Ra_S1	NODE_2309_length_380_cov_2.409241	380	10	False	True	False	nr	126385.0	173.7	97.73	88.0	Bacteria	True							False	False	Bacteria	126385.0
CMS001_001_Ra_S1	NODE_2487_length_372_cov_0.674576	372	6	False	True	False	nr	131567.0	104.8	42.5	120.0	Ambiguous	True							False	False	Ambiguous	131567.0
CMS001_001_Ra_S1	NODE_6679_length_261_cov_1.364130	261	5	True	False	False	nt	4081.0	56.5	100.0	30.0	Eukaryota	True							False	False	Eukaryota	4081.0
CMS001_001_Ra_S1	NODE_4527_length_291_cov_1.705607	291	5	False	True	False	nr	2.0	112.1	56.25	96.0	Bacteria	True							False	False	Bacteria	2.0
CMS001_001_Ra_S1	NODE_1201_length_489_cov_1.674757	489	12	False	True	False	nr	955.0	163.3	49.07	161.0	Bacteria	True							False	False	Bacteria	955.0
CMS001_001_Ra_S1	NODE_915_length_545_cov_1.245726	545	8	False	True	False	nr	587.0	120.9	89.55	67.0	Bacteria	True							False	False	Bacteria	587.0
CMS001_001_Ra_S1	NODE_3085_length_342_cov_1.101887	342	4	True	True	False	nt	587.0	632.0	100.0	342.0	Bacteria	True							False	False	Bacteria	587.0
CMS001_001_Ra_S1	NODE_3782_length_315_cov_0.680672	315	3	True	False	False	nt	39946.0	52.8	100.0	28.0	Eukaryota	True							False	False	Eukaryota	39946.0
CMS001_001_Ra_S1	NODE_3666_length_319_cov_1.206612	319	4	False	True	False	nr	34638.0	48.1	46.67	45.0	Metazoa	True							False	False	Metazoa	34638.0
CMS001_001_Ra_S1	NODE_11695_length_228_cov_1.483444	228	4	True	False	False	nt	9895.0	300.0	90.39299999999999	229.0	Metazoa	True							False	False	Metazoa	9895.0
CMS001_001_Ra_S1	NODE_2359_length_377_cov_1.456667	377	6	False	True	False	nr	587.0	151.0	69.31	101.0	Bacteria	True							False	False	Bacteria	587.0
CMS001_001_Ra_S1	NODE_1112_length_504_cov_1.025761	504	6	True	True	False	nt	587.0	904.0	99.008	504.0	Bacteria	True							False	False	Bacteria	587.0
CMS001_001_Ra_S1	NODE_912_length_546_cov_1.021322	546	11	False	True	False	nr	131567.0	50.8	42.74	124.0	Ambiguous	True							False	False	Ambiguous	131567.0
CMS001_001_Ra_S1	NODE_6044_length_267_cov_1.521053	267	4	True	False	False	nt	1501.0	54.7	100.0	29.0	Bacteria	True							False	False	Bacteria	1501.0
CMS001_001_Ra_S1	NODE_2336_length_379_cov_0.629139	379	5	True	False	False	nt	379584.0	58.4	97.14299999999999	35.0	Metazoa	True							False	False	Metazoa	379584.0
CMS001_001_Ra_S1	NODE_2632_length_364_cov_1.407666	364	6	False	True	False	nr	131567.0	74.7	41.24	97.0	Ambiguous	True							False	False	Ambiguous	131567.0
CMS001_001_Ra_S1	NODE_4339_length_297_cov_2.300000	297	9	False	True	False	nr	1.0	73.6	68.0	50.0	Ambiguous	True							False	False	Ambiguous	1.0
CMS001_001_Ra_S1	NODE_8388_length_247_cov_2.335294	247	6	True	True	False	nt	587.0	455.0	100.0	246.0	Bacteria	True							False	False	Bacteria	587.0
CMS001_001_Ra_S1	NODE_10390_length_235_cov_1.069620	235	3	True	False	False	nt	587.0	396.0	97.021	235.0	Bacteria	True							False	False	Bacteria	587.0
CMS001_001_Ra_S1	NODE_2589_length_366_cov_0.996540	366	5	False	True	False	nr	2.0	93.2	44.63	121.0	Bacteria	True							False	False	Bacteria	2.0
CMS001_001_Ra_S1	NODE_2118_length_392_cov_1.250794	392	8	False	True	False	nr	131567.0	180.3	68.46	130.0	Ambiguous	True							False	False	Ambiguous	131567.0
CMS001_001_Ra_S1	NODE_7501_length_254_cov_1.022599	254	3	True	False	False	nt	587.0	346.0	91.339	254.0	Bacteria	True							False	False	Bacteria	587.0
CMS001_001_Ra_S1	NODE_5331_length_276_cov_0.623116	276	4	True	True	False	nt	587.0	499.0	99.275	276.0	Bacteria	True							False	False	Bacteria	587.0
CMS001_001_Ra_S1	NODE_7902_length_251_cov_0.885057	251	4	False	True	False	nr	1923725.0	100.5	49.4	83.0	Viruses	True							False	False	Viruses	1923725.0
CMS001_001_Ra_S1	NODE_10373_length_235_cov_1.835443	235	4	False	True	False	nr	131567.0	68.2	49.25	67.0	Ambiguous	True							False	False	Ambiguous	131567.0
CMS001_001_Ra_S1	NODE_4869_length_282_cov_1.424390	282	4	False	True	False	nr	1.0	88.2	58.56999999999999	70.0	Ambiguous	True							False	False	Ambiguous	1.0
CMS001_001_Ra_S1	NODE_3763_length_315_cov_1.785714	315	6	False	True	False	nr	91347.0	90.5	83.33	48.0	Bacteria	True							False	False	Bacteria	91347.0
CMS001_001_Ra_S1	NODE_4925_length_281_cov_1.426471	281	4	True	True	False	nt	587.0	518.0	100.0	280.0	Bacteria	True							False	False	Bacteria	587.0
CMS001_001_Ra_S1	NODE_2084_length_394_cov_1.082019	394	5	False	True	False	nr	1761012.0	47.8	29.82	114.0	Bacteria	True							False	False	Bacteria	1761012.0
CMS001_001_Ra_S1	NODE_4811_length_284_cov_1.057971	284	3	True	False	False	nt	1803846.0	78.7	88.889	63.0	Bacteria	True							False	False	Bacteria	1803846.0
CMS001_001_Ra_S1	NODE_3341_length_331_cov_1.149606	331	4	False	True	False	nr	203691.0	59.3	35.96	89.0	Bacteria	True							False	False	Bacteria	203691.0
CMS001_001_Ra_S1	NODE_11480_length_229_cov_3.789474	229	8	True	True	False	nt	586.0	422.0	100.0	228.0	Bacteria	True							False	False	Bacteria	586.0
CMS001_001_Ra_S1	NODE_651_length_626_cov_2.131148	626	18	False	True	False	nr	2.0	61.6	31.87	182.0	Bacteria	True							False	False	Bacteria	2.0
CMS001_001_Ra_S1	NODE_3518_length_324_cov_1.165992	324	5	False	True	False	nr	131567.0	75.9	50.72	69.0	Ambiguous	True							False	False	Ambiguous	131567.0
CMS001_001_Ra_S1	NODE_4119_length_304_cov_0.634361	304	3	True	False	False	nt	587.0	556.0	99.671	304.0	Bacteria	True							False	False	Bacteria	587.0
CMS001_001_Ra_S1	NODE_4195_length_302_cov_0.515556	302	4	True	True	False	nt	586.0	370.0	93.902	246.0	Bacteria	True							False	False	Bacteria	586.0
CMS001_001_Ra_S1	NODE_7368_length_256_cov_0.625698	256	4	False	True	False	nr	91347.0	66.2	37.21	86.0	Bacteria	True							False	False	Bacteria	91347.0
CMS001_001_Ra_S1	NODE_10027_length_237_cov_1.825000	237	4	False	True	False	nr	131567.0	75.1	43.59	78.0	Ambiguous	True							False	False	Ambiguous	131567.0
CMS001_001_Ra_S1	NODE_1166_length_494_cov_1.047962	494	6	False	True	False	nr	2.0	74.3	53.12	64.0	Bacteria	True							False	False	Bacteria	2.0
CMS001_001_Ra_S1	NODE_4139_length_303_cov_0.977876	303	4	True	False	False	nt	587.0	555.0	99.67	303.0	Bacteria	True							False	False	Bacteria	587.0
CMS001_001_Ra_S1	NODE_4516_length_292_cov_1.013953	292	3	True	False	False	nt	586.0	457.0	94.863	292.0	Bacteria	True							False	False	Bacteria	586.0
CMS001_001_Ra_S1	NODE_1607_length_438_cov_0.939058	438	5	True	True	False	nt	587.0	318.0	99.432	176.0	Bacteria	True							False	False	Bacteria	587.0
CMS001_001_Ra_S1	NODE_6370_length_264_cov_1.133690	264	3	True	False	False	nt	109460.0	405.0	94.318	264.0	Bacteria	True							False	False	Bacteria	109460.0
CMS001_001_Ra_S1	NODE_11260_length_231_cov_0.688312	231	4	False	True	False	nr	131567.0	86.3	79.22	77.0	Ambiguous	True							False	False	Ambiguous	131567.0
CMS001_001_Ra_S1	NODE_1261_length_479_cov_1.858209	479	14	True	True	False	nr	131567.0	104.8	87.76000000000002	49.0	Ambiguous	True							False	False	Ambiguous	131567.0
CMS001_001_Ra_S1	NODE_4342_length_297_cov_1.886364	297	6	False	True	False	nr	2.0	58.9	43.86	57.0	Bacteria	True							False	False	Bacteria	2.0
CMS001_001_Ra_S1	NODE_4467_length_294_cov_0.829493	294	3	True	False	False	nt	587.0	544.0	100.0	294.0	Bacteria	True							False	False	Bacteria	587.0
CMS001_001_Ra_S1	NODE_260_length_904_cov_1.281741	904	19	False	True	False	nr	2759.0	55.8	34.34	99.0	Eukaryota	True							False	False	Eukaryota	2759.0
CMS001_001_Ra_S1	NODE_733_length_591_cov_0.970817	591	9	False	True	False	nr	1.0	145.6	50.34	145.0	Ambiguous	True							False	False	Ambiguous	1.0
CMS001_001_Ra_S1	NODE_2890_length_351_cov_1.065693	351	4	True	True	False	nt	91347.0	540.0	94.571	350.0	Bacteria	True							False	False	Bacteria	91347.0
CMS001_001_Ra_S1	NODE_5960_length_268_cov_1.146597	268	3	True	False	False	nt	587.0	490.0	99.62700000000001	268.0	Bacteria	True							False	False	Bacteria	587.0
CMS001_001_Ra_S1	NODE_8266_length_248_cov_1.257310	248	3	True	False	False	nt	1470209.0	425.0	97.581	248.0	Eukaryota	True							False	False	Eukaryota	1470209.0
CMS001_001_Ra_S1	NODE_3960_length_309_cov_0.943966	309	4	True	False	False	nt	587.0	571.0	100.0	309.0	Bacteria	True							False	False	Bacteria	587.0
CMS001_001_Ra_S1	NODE_7170_length_257_cov_0.811111	257	4	True	False	False	nt	586.0	449.0	98.43799999999999	256.0	Bacteria	True							False	False	Bacteria	586.0
CMS001_001_Ra_S1	NODE_2997_length_346_cov_0.769517	346	4	False	True	False	nr	2.0	82.8	64.91	57.0	Bacteria	True							False	False	Bacteria	2.0
CMS001_001_Ra_S1	NODE_8678_length_245_cov_1.238095	245	5	True	False	False	nt	1470209.0	420.0	97.551	245.0	Eukaryota	True							False	False	Eukaryota	1470209.0
CMS001_001_Ra_S1	NODE_4545_length_291_cov_0.953271	291	4	False	True	False	nr	1.0	103.2	64.2	81.0	Ambiguous	True							False	False	Ambiguous	1.0
CMS001_001_Ra_S1	NODE_10026_length_237_cov_1.825000	237	4	False	True	False	nr	2.0	64.3	42.86	56.0	Bacteria	True							False	False	Bacteria	2.0
CMS001_001_Ra_S1	NODE_874_length_555_cov_1.391213	555	11	True	True	False	nt	587.0	1014.0	99.64	555.0	Bacteria	True							False	False	Bacteria	587.0
CMS001_001_Ra_S1	NODE_2993_length_346_cov_0.977695	346	4	False	True	False	nr	2.0	115.9	57.14	112.0	Bacteria	True							False	False	Bacteria	2.0
CMS001_001_Ra_S1	NODE_5491_length_273_cov_1.489796	273	4	False	True	False	nr	203691.0	64.7	57.14	49.0	Bacteria	True							False	False	Bacteria	203691.0
CMS001_001_Ra_S1	NODE_3152_length_339_cov_1.431298	339	8	False	True	False	nr	131567.0	71.6	46.03	63.0	Ambiguous	True							False	False	Ambiguous	131567.0
CMS001_001_Ra_S1	NODE_614_length_642_cov_0.670796	642	7	True	True	False	nt	35500.0	459.4	89.58881095890413	365.0	Metazoa	True							False	False	Metazoa	35500.0
CMS001_001_Ra_S1	NODE_3501_length_325_cov_0.883065	325	3	True	False	False	nt	13333.0	52.8	100.0	28.0	Eukaryota	True							False	False	Eukaryota	13333.0
CMS001_001_Ra_S1	NODE_7594_length_253_cov_1.659091	253	4	False	True	False	nr	203691.0	70.1	40.51	79.0	Bacteria	True							False	False	Bacteria	203691.0
CMS001_001_Ra_S1	NODE_361_length_807_cov_1.284932	807	15	False	True	False	nr	10239.0	246.9	53.18	267.0	Viruses	True	28263.0	TBD	6823.0	6823|Peribunya-like	RdRp_L	39718.0	True	True	Viruses	39718.0
CMS001_001_Ra_S1	NODE_7903_length_251_cov_0.885057	251	4	True	True	False	nt	9880.0	448.0	98.805	251.0	Metazoa	True							False	False	Metazoa	9880.0
CMS001_001_Ra_S1	NODE_1780_length_422_cov_0.828986	422	6	True	True	False	nt	158850.0	396.0	88.615	325.0	Bacteria	True							False	False	Bacteria	158850.0
CMS001_001_Ra_S1	NODE_3718_length_317_cov_1.079167	317	4	True	False	False	nt	587.0	564.0	99.35700000000001	311.0	Bacteria	True							False	False	Bacteria	587.0
CMS001_001_Ra_S1	NODE_1980_length_402_cov_1.347692	402	6	False	True	False	nr	2759.0	56.6	31.43	105.0	Eukaryota	True							False	False	Eukaryota	2759.0
CMS001_001_Ra_S1	NODE_2792_length_356_cov_1.007168	356	7	False	True	False	nr	131567.0	115.5	65.38	78.0	Ambiguous	True							False	False	Ambiguous	131567.0
CMS001_001_Ra_S1	NODE_7248_length_256_cov_1.620112	256	4	True	False	False	nt	587.0	473.0	100.0	256.0	Bacteria	True							False	False	Bacteria	587.0
CMS001_001_Ra_S1	NODE_5761_length_270_cov_1.134715	270	3	True	False	False	nt	587.0	499.0	100.0	270.0	Bacteria	True							False	False	Bacteria	587.0
CMS001_001_Ra_S1	NODE_1947_length_405_cov_1.527439	405	7	True	False	False	nt	2759.0	56.5	96.97	33.0	Eukaryota	True							False	False	Eukaryota	2759.0
CMS001_001_Ra_S1	NODE_2013_length_400_cov_1.077399	400	6	True	True	False	nt	587.0	732.0	99.74899999999998	399.0	Bacteria	True							False	False	Bacteria	587.0
CMS001_001_Ra_S1	NODE_7742_length_252_cov_1.662857	252	4	False	True	False	nr	33213.0	48.9	33.82	68.0	Metazoa	True							False	False	Metazoa	33213.0
CMS001_001_Ra_S1	NODE_1517_length_447_cov_0.721622	447	6	False	True	False	nr	131567.0	149.8	52.03	148.0	Ambiguous	True							False	False	Ambiguous	131567.0
CMS001_001_Ra_S1	NODE_7875_length_251_cov_1.356322	251	4	True	False	False	nt	441366.0	62.1	100.0	33.0	Metazoa	True							False	False	Metazoa	441366.0
CMS001_001_Ra_S1	NODE_4698_length_287_cov_0.442857	287	3	False	True	False	nr	131567.0	131.0	64.84	91.0	Ambiguous	True							False	False	Ambiguous	131567.0
CMS001_001_Ra_S1	NODE_6149_length_266_cov_1.296296	266	4	True	False	False	nt	3711.0	60.2	100.0	32.0	Eukaryota	True							False	False	Eukaryota	3711.0
CMS001_001_Ra_S1	NODE_5613_length_272_cov_0.820513	272	5	True	False	False	nt	2.0	163.0	77.818	275.0	Bacteria	True							False	False	Bacteria	2.0
CMS001_001_Ra_S1	NODE_3931_length_310_cov_0.626609	310	3	True	False	False	nt	587.0	540.0	98.065	310.0	Bacteria	True							False	False	Bacteria	587.0
CMS001_001_Ra_S1	NODE_10716_length_233_cov_2.307692	233	5	True	False	False	nt	376219.0	56.5	100.0	30.0	Bacteria	True							False	False	Bacteria	376219.0
CMS001_001_Ra_S1	NODE_6890_length_259_cov_2.142857	259	8	False	True	False	nr	91347.0	161.8	83.72	86.0	Bacteria	True							False	False	Bacteria	91347.0
CMS001_001_Ra_S1	NODE_1406_length_460_cov_1.263708	460	8	False	True	False	nr	203691.0	104.8	39.02	123.0	Bacteria	True							False	False	Bacteria	203691.0
CMS001_001_Ra_S1	NODE_3042_length_344_cov_1.071161	344	4	True	False	False	nt	587.0	608.0	99.11200000000001	338.0	Bacteria	True							False	False	Bacteria	587.0
CMS001_001_Ra_S1	NODE_476_length_720_cov_1.143079	720	12	False	True	False	nr	131567.0	165.2	61.87000000000001	139.0	Ambiguous	True							False	False	Ambiguous	131567.0
CMS001_001_Ra_S1	NODE_1709_length_428_cov_0.712251	428	4	True	True	False	nt	587.0	780.0	99.53299999999999	428.0	Bacteria	True							False	False	Bacteria	587.0
CMS001_001_Ra_S1	NODE_4795_length_284_cov_1.410628	284	4	False	True	False	nr	2.0	128.3	63.83	94.0	Bacteria	True							False	False	Bacteria	2.0
CMS001_001_Ra_S1	NODE_2732_length_359_cov_1.035461	359	4	False	True	False	nr	1.0	114.8	65.06	83.0	Ambiguous	True							False	False	Ambiguous	1.0
CMS001_001_Ra_S1	NODE_1184_length_491_cov_1.277778	491	9	False	True	False	nr	2759.0	53.5	39.26	163.0	Eukaryota	True							False	False	Eukaryota	2759.0
CMS001_001_Ra_S1	NODE_4528_length_291_cov_1.705607	291	6	False	True	False	nr	2.0	69.3	40.22	92.0	Bacteria	True							False	False	Bacteria	2.0
CMS001_001_Ra_S1	NODE_2800_length_356_cov_0.716846	356	4	False	True	False	nr	586.0	209.1	84.75	118.0	Bacteria	True							False	False	Bacteria	586.0
CMS001_001_Ra_S1	NODE_6220_length_266_cov_0.767196	266	4	False	True	False	nr	2.0	72.8	43.68	87.0	Bacteria	True							False	False	Bacteria	2.0
CMS001_001_Ra_S1	NODE_3828_length_313_cov_1.093220	313	4	True	False	False	nt	59895.0	52.8	100.0	28.0	Eukaryota	True							False	False	Eukaryota	59895.0
CMS001_001_Ra_S1	NODE_1391_length_461_cov_1.130208	461	6	True	True	False	nt	587.0	845.0	100.0	457.0	Bacteria	True							False	False	Bacteria	587.0
CMS001_001_Ra_S1	NODE_3468_length_326_cov_1.678715	326	8	False	True	False	nr	2.0	100.9	47.57	103.0	Bacteria	True							False	False	Bacteria	2.0
CMS001_001_Ra_S1	NODE_2575_length_367_cov_0.931034	367	4	False	True	False	nr	33208.0	97.1	51.11	90.0	Metazoa	True							False	False	Metazoa	33208.0
CMS001_001_Ra_S1	NODE_2206_length_387_cov_0.938710	387	4	False	True	False	nr	2.0	192.2	65.89	129.0	Bacteria	True							False	False	Bacteria	2.0
CMS001_001_Ra_S1	NODE_6798_length_260_cov_1.196721	260	3	True	False	False	nt	672.0	54.7	100.0	29.0	Bacteria	True							False	False	Bacteria	672.0
CMS001_001_Ra_S1	NODE_1485_length_451_cov_1.163102	451	6	True	True	False	nt	587.0	822.0	99.557	451.0	Bacteria	True							False	False	Bacteria	587.0
CMS001_001_Ra_S1	NODE_3017_length_345_cov_1.041045	345	4	False	True	False	nr	131567.0	87.4	43.56	101.0	Ambiguous	True							False	False	Ambiguous	131567.0
CMS001_001_Ra_S1	NODE_1723_length_426_cov_1.426934	426	8	False	True	False	nr	131567.0	152.5	64.86	111.0	Ambiguous	True							False	False	Ambiguous	131567.0
CMS001_001_Ra_S1	NODE_3147_length_340_cov_0.623574	340	3	True	False	False	nt	35500.0	359.0	86.21700000000001	341.0	Metazoa	True							False	False	Metazoa	35500.0
CMS001_001_Ra_S1	NODE_8414_length_247_cov_1.035294	247	4	True	True	False	nt	131567.0	412.0	96.76100000000001	247.0	Ambiguous	True							False	False	Ambiguous	131567.0
CMS001_001_Ra_S1	NODE_2738_length_359_cov_0.943262	359	4	True	True	False	nt	586.0	636.0	98.60700000000001	359.0	Bacteria	True							False	False	Bacteria	586.0
CMS001_001_Ra_S1	NODE_2010_length_400_cov_1.808050	400	8	False	True	False	nr	1.0	162.9	62.68999999999999	134.0	Ambiguous	True							False	False	Ambiguous	1.0
CMS001_001_Ra_S1	NODE_4127_length_303_cov_1.292035	303	4	False	True	False	nr	158850.0	193.4	99.0	100.0	Bacteria	True							False	False	Bacteria	158850.0
CMS001_001_Ra_S1	NODE_7860_length_251_cov_1.678161	251	4	True	True	False	nt	543.0	442.0	98.406	251.0	Bacteria	True							False	False	Bacteria	543.0
CMS001_001_Ra_S1	NODE_8371_length_248_cov_0.742690	248	4	True	True	False	nt	586.0	433.0	98.374	246.0	Bacteria	True							False	False	Bacteria	586.0
CMS001_001_Ra_S1	NODE_2541_length_369_cov_1.000000	369	4	False	True	False	nr	1.0	73.6	28.21	117.0	Ambiguous	True							False	False	Ambiguous	1.0
CMS001_001_Ra_S1	NODE_4364_length_297_cov_0.995455	297	3	True	False	False	nt	587.0	532.0	99.32	294.0	Bacteria	True							False	False	Bacteria	587.0
CMS001_001_Ra_S1	NODE_1591_length_439_cov_1.209945	439	6	False	True	False	nr	1.0	76.6	38.89	90.0	Ambiguous	True							False	False	Ambiguous	1.0
CMS001_001_Ra_S1	NODE_2477_length_372_cov_0.989831	372	4	False	True	False	nr	33154.0	85.1	36.36	110.0	Eukaryota	True							False	False	Eukaryota	33154.0
CMS001_001_Ra_S1	NODE_5597_length_272_cov_1.123077	272	3	True	False	False	nt	91925.0	56.5	100.0	30.0	Eukaryota	True							False	False	Eukaryota	91925.0
CMS001_001_Ra_S1	NODE_5941_length_268_cov_1.528796	268	4	True	True	False	nt	587.0	490.0	99.62700000000001	268.0	Bacteria	True							False	False	Bacteria	587.0
CMS001_001_Ra_S1	NODE_7831_length_252_cov_0.822857	252	3	True	False	False	nt	587.0	455.0	99.206	252.0	Bacteria	True							False	False	Bacteria	587.0
CMS001_001_Ra_S1	NODE_6059_length_267_cov_0.942105	267	3	True	False	False	nt	587.0	483.0	99.251	267.0	Bacteria	True							False	False	Bacteria	587.0
CMS001_001_Ra_S1	NODE_6602_length_262_cov_1.102703	262	3	True	False	False	nt	5654.0	289.0	94.241	191.0	Eukaryota	True							False	False	Eukaryota	5654.0
CMS001_001_Ra_S1	NODE_6361_length_264_cov_1.224599	264	4	True	False	False	nt	1470209.0	438.0	96.59100000000001	264.0	Eukaryota	True							False	False	Eukaryota	1470209.0
CMS001_001_Ra_S1	NODE_3020_length_345_cov_0.932836	345	4	True	True	False	nt	587.0	632.0	99.71	345.0	Bacteria	True							False	False	Bacteria	587.0
CMS001_001_Ra_S1	NODE_3019_length_345_cov_0.944030	345	6	False	True	False	nr	2.0	173.3	73.68473684210528	114.0	Bacteria	True							False	False	Bacteria	2.0
CMS001_001_Ra_S1	NODE_5087_length_278_cov_1.313433	278	4	True	False	False	nt	665912.0	54.7	100.0	29.0	Eukaryota	True							False	False	Eukaryota	665912.0
CMS001_001_Ra_S1	NODE_7396_length_255_cov_1.151685	255	3	True	False	False	nt	2.0	388.0	94.118	255.0	Bacteria	True							False	False	Bacteria	2.0
CMS001_001_Ra_S1	NODE_2622_length_365_cov_0.760417	365	3	True	False	False	nt	543.0	172.0	76.67699999999998	313.0	Bacteria	True							False	False	Bacteria	543.0
CMS001_001_Ra_S1	NODE_783_length_576_cov_0.877756	576	6	False	True	False	nr	131567.0	110.2	40.98008196721311	122.0	Ambiguous	True							False	False	Ambiguous	131567.0
CMS001_001_Ra_S1	NODE_1415_length_459_cov_0.774869	459	6	False	True	False	nr	197562.0	144.4	87.5	80.0	Metazoa	True							False	False	Metazoa	197562.0
CMS001_001_Ra_S1	NODE_2627_length_364_cov_1.599303	364	8	False	True	False	nr	203691.0	61.2	44.0	75.0	Bacteria	True							False	False	Bacteria	203691.0
CMS001_001_Ra_S1	NODE_548_length_675_cov_1.526756	675	13	False	True	False	nr	2.0	135.2	36.095804878048774	205.0	Bacteria	True							False	False	Bacteria	2.0
CMS001_001_Ra_S1	NODE_4960_length_280_cov_1.078818	280	3	True	False	False	nt	91347.0	207.0	99.13	115.0	Bacteria	True							False	False	Bacteria	91347.0
CMS001_001_Ra_S1	NODE_2094_length_394_cov_0.558360	394	3	True	False	False	nt	112262.0	54.7	100.0	29.0	Metazoa	True							False	False	Metazoa	112262.0
CMS001_001_Ra_S1	NODE_9854_length_238_cov_1.813665	238	4	True	True	False	nt	587.0	440.0	100.0	238.0	Bacteria	True							False	False	Bacteria	587.0
CMS001_001_Ra_S1	NODE_3781_length_315_cov_0.752101	315	3	True	False	False	nt	587.0	577.0	99.68299999999999	315.0	Bacteria	True							False	False	Bacteria	587.0
CMS001_001_Ra_S1	NODE_4685_length_287_cov_0.961905	287	4	True	True	False	nt	587.0	442.0	98.79032258064517	248.0	Bacteria	True							False	False	Bacteria	587.0
CMS001_001_Ra_S1	NODE_665_length_620_cov_1.233886	620	13	False	True	False	nr	1236.0	255.8	86.71	143.0	Bacteria	True							False	False	Bacteria	1236.0
CMS001_001_Ra_S1	NODE_6796_length_260_cov_1.196721	260	3	True	False	False	nt	587.0	475.0	99.615	260.0	Bacteria	True							False	False	Bacteria	587.0
CMS001_001_Ra_S1	NODE_10562_length_234_cov_1.496815	234	4	False	True	False	nr	2.0	53.1	32.39	71.0	Bacteria	True							False	False	Bacteria	2.0
CMS001_001_Ra_S1	NODE_5683_length_271_cov_0.932990	271	3	True	False	False	nt	5654.0	244.0	83.45299999999997	278.0	Eukaryota	True							False	False	Eukaryota	5654.0
CMS001_001_Ra_S1	NODE_10856_length_233_cov_0.762821	233	4	True	True	False	nt	587.0	403.0	97.854	233.0	Bacteria	True							False	False	Bacteria	587.0
CMS001_001_Ra_S1	NODE_2353_length_378_cov_0.581395	378	4	False	True	False	nr	1.0	117.9	57.0	100.0	Ambiguous	True							False	False	Ambiguous	1.0
CMS001_001_Ra_S1	NODE_4571_length_290_cov_1.028169	290	3	False	True	False	nr	1206794.0	77.4	52.0	75.0	Metazoa	True							False	False	Metazoa	1206794.0
CMS001_001_Ra_S1	NODE_1322_length_470_cov_0.547074	470	5	False	True	False	nr	1206794.0	62.0	61.02	59.0	Metazoa	True							False	False	Metazoa	1206794.0
CMS001_001_Ra_S1	NODE_4970_length_280_cov_1.014778	280	4	False	True	False	nr	1911565.0	51.6	29.27	82.0	Bacteria	True							False	False	Bacteria	1911565.0
CMS001_001_Ra_S1	NODE_6038_length_267_cov_1.578947	267	5	False	True	False	nr	1224.0	111.7	86.08	79.0	Bacteria	True							False	False	Bacteria	1224.0
CMS001_001_Ra_S1	NODE_2228_length_386_cov_0.893204	386	4	False	True	False	nr	2.0	62.4	30.65	124.0	Bacteria	True							False	False	Bacteria	2.0
CMS001_001_Ra_S1	NODE_6260_length_265_cov_1.101064	265	4	True	False	False	nt	5421.0	54.7	96.875	32.0	Eukaryota	True							False	False	Eukaryota	5421.0
CMS001_001_Ra_S1	NODE_7755_length_252_cov_1.228571	252	4	True	False	False	nt	649349.0	54.7	100.0	29.0	Bacteria	True							False	False	Bacteria	649349.0
CMS001_001_Ra_S1	NODE_1920_length_408_cov_1.329305	408	9	True	True	False	nt	587.0	754.0	100.0	408.0	Bacteria	True							False	False	Bacteria	587.0
CMS001_001_Ra_S1	NODE_2540_length_369_cov_1.000000	369	6	False	True	False	nr	131567.0	92.0	61.54	78.0	Ambiguous	True							False	False	Ambiguous	131567.0
CMS001_001_Ra_S1	NODE_8531_length_246_cov_1.863905	246	5	True	True	False	nt	587.0	455.0	100.0	246.0	Bacteria	True							False	False	Bacteria	587.0
CMS001_001_Ra_S1	NODE_1885_length_411_cov_1.305389	411	8	False	True	False	nr	2.0	119.4	50.43000000000001	117.0	Bacteria	True							False	False	Bacteria	2.0
CMS001_001_Ra_S1	NODE_2630_length_364_cov_1.522648	364	6	False	True	False	nr	2.0	119.8	49.17	120.0	Bacteria	True							False	False	Bacteria	2.0
CMS001_001_Ra_S1	NODE_725_length_594_cov_1.112186	594	10	False	True	False	nr	651137.0	48.9	34.15	82.0	Archaea	True							False	False	Archaea	651137.0
CMS001_001_Ra_S1	NODE_1878_length_412_cov_0.597015	412	4	True	True	False	nt	587.0	712.0	98.51100000000001	403.0	Bacteria	True							False	False	Bacteria	587.0
CMS001_001_Ra_S1	NODE_6271_length_265_cov_0.861702	265	5	False	True	False	nr	203691.0	48.5	58.97	39.0	Bacteria	True							False	False	Bacteria	203691.0
CMS001_001_Ra_S1	NODE_3955_length_309_cov_1.004310	309	4	True	False	False	nt	5654.0	119.0	86.23900000000002	109.0	Eukaryota	True							False	False	Eukaryota	5654.0
CMS001_001_Ra_S1	NODE_3948_length_309_cov_1.258621	309	4	True	True	False	nt	587.0	566.0	99.676	309.0	Bacteria	True							False	False	Bacteria	587.0
CMS001_001_Ra_S1	NODE_4447_length_294_cov_1.345622	294	4	False	True	False	nr	955.0	85.1	43.75	96.0	Bacteria	True							False	False	Bacteria	955.0
CMS001_001_Ra_S1	NODE_4133_length_303_cov_1.269912	303	4	False	True	False	nr	1.0	110.5	69.31	101.0	Ambiguous	True							False	False	Ambiguous	1.0
CMS001_001_Ra_S1	NODE_4279_length_299_cov_1.315315	299	4	False	True	False	nr	203691.0	60.1	44.07	59.0	Bacteria	True							False	False	Bacteria	203691.0
CMS001_001_Ra_S1	NODE_1138_length_499_cov_0.758294	499	5	True	False	False	nt	50452.0	52.8	100.0	28.0	Eukaryota	True							False	False	Eukaryota	50452.0
CMS001_001_Ra_S1	NODE_4894_length_282_cov_0.892683	282	4	False	True	False	nr	1608134.0	84.7	63.93	61.0	Viruses	True							False	False	Viruses	1608134.0
CMS001_001_Ra_S1	NODE_791_length_575_cov_0.975904	575	8	False	True	False	nr	91347.0	159.1	73.39	124.0	Bacteria	True							False	False	Bacteria	91347.0
CMS001_001_Ra_S1	NODE_11291_length_230_cov_1.431373	230	3	True	False	False	nt	587.0	425.0	100.0	230.0	Bacteria	True							False	False	Bacteria	587.0
CMS001_001_Ra_S1	NODE_5357_length_275_cov_1.101010	275	4	False	True	False	nr	1.0	85.9	46.59	88.0	Ambiguous	True							False	False	Ambiguous	1.0
CMS001_001_Ra_S1	NODE_4845_length_283_cov_1.150485	283	3	True	False	False	nt	1.0	468.0	96.46600000000001	283.0	Ambiguous	True							False	False	Ambiguous	1.0
CMS001_001_Ra_S1	NODE_2506_length_371_cov_0.853741	371	5	False	True	False	nr	1.0	110.5	70.0	90.0	Ambiguous	True							False	False	Ambiguous	1.0
CMS001_001_Ra_S1	NODE_9517_length_240_cov_1.638037	240	4	False	True	False	nr	2.0	88.2	50.0	78.0	Bacteria	True							False	False	Bacteria	2.0
CMS001_001_Ra_S1	NODE_4872_length_282_cov_1.424390	282	4	True	True	False	nt	587.0	521.0	100.0	282.0	Bacteria	True							False	False	Bacteria	587.0
CMS001_001_Ra_S1	NODE_1952_length_405_cov_1.051829	405	5	True	True	False	nt	91347.0	193.0	85.484	186.0	Bacteria	True							False	False	Bacteria	91347.0
CMS001_001_Ra_S1	NODE_1508_length_448_cov_1.204852	448	8	False	True	False	nr	1.0	179.5	72.36	123.0	Ambiguous	True							False	False	Ambiguous	1.0
CMS001_001_Ra_S1	NODE_1470_length_453_cov_1.095745	453	7	True	True	False	nt	586.0	789.0	98.43799999999999	448.0	Bacteria	True							False	False	Bacteria	586.0
CMS001_001_Ra_S1	NODE_2951_length_348_cov_1.018450	348	4	False	True	False	nr	131567.0	120.2	54.9	102.0	Ambiguous	True							False	False	Ambiguous	131567.0
CMS001_001_Ra_S1	NODE_4355_length_297_cov_1.245455	297	4	True	True	False	nt	587.0	527.0	98.65299999999999	297.0	Bacteria	True							False	False	Bacteria	587.0
CMS001_001_Ra_S1	NODE_1821_length_417_cov_1.288235	417	6	False	True	False	nr	2.0	79.7	57.94	126.0	Bacteria	True							False	False	Bacteria	2.0
CMS001_001_Ra_S1	NODE_2639_length_364_cov_1.017422	364	4	False	True	False	nr	131567.0	132.5	61.62000000000001	99.0	Ambiguous	True							False	False	Ambiguous	131567.0
CMS001_001_Ra_S1	NODE_2248_length_385_cov_0.759740	385	4	True	True	False	nt	586.0	656.0	97.40899999999999	386.0	Bacteria	True							False	False	Bacteria	586.0
CMS001_001_Ra_S1	NODE_1227_length_486_cov_1.004890	486	6	False	True	False	nr	2.0	152.9	45.96	161.0	Bacteria	True							False	False	Bacteria	2.0
CMS001_001_Ra_S1	NODE_3801_length_314_cov_0.974684	314	4	True	False	False	nt	202946.0	54.7	100.0	29.0	Metazoa	True							False	False	Metazoa	202946.0
CMS001_001_Ra_S1	NODE_5189_length_277_cov_0.830000	277	4	False	True	False	nr	6072.0	82.4	97.56	41.0	Metazoa	True							False	False	Metazoa	6072.0
CMS001_001_Ra_S1	NODE_2572_length_367_cov_1.255172	367	5	True	True	False	nt	9895.0	379.0	85.6	375.0	Metazoa	True							False	False	Metazoa	9895.0
CMS001_001_Ra_S1	NODE_10034_length_237_cov_1.375000	237	4	True	False	False	nt	29562.0	54.7	96.97	33.0	Bacteria	True							False	False	Bacteria	29562.0
CMS001_001_Ra_S1	NODE_5066_length_279_cov_0.485149	279	4	True	True	False	nt	586.0	477.0	97.491	279.0	Bacteria	True							False	False	Bacteria	586.0
CMS001_001_Ra_S1	NODE_1640_length_435_cov_0.815642	435	4	True	True	False	nt	587.0	804.0	100.0	435.0	Bacteria	True							False	False	Bacteria	587.0
CMS001_001_Ra_S1	NODE_6239_length_265_cov_1.553191	265	4	False	True	False	nr	131567.0	107.5	58.54	82.0	Ambiguous	True							False	False	Ambiguous	131567.0
CMS001_001_Ra_S1	NODE_5847_length_269_cov_1.520833	269	4	True	True	False	nr	1.0	103.6	63.24	68.0	Ambiguous	True							False	False	Ambiguous	1.0
CMS001_001_Ra_S1	NODE_6474_length_263_cov_1.537634	263	4	False	True	False	nr	1.0	80.1	45.45	88.0	Ambiguous	True							False	False	Ambiguous	1.0
CMS001_001_Ra_S1	NODE_2556_length_368_cov_0.938144	368	4	True	False	False	nt	340210.0	56.5	100.0	30.0	Eukaryota	True							False	False	Eukaryota	340210.0
CMS001_002_Ra_S1	NODE_3_length_9996_cov_1810.573546	9996	259369	True	True	False	nt	2304480.0	17764.0	99.18824137931034	9860.0	Viruses	True	23.0	Culex iflavi-like virus 4	23.0	Culex iflavi-like virus 4	genome	2304480.0	True	True	Viruses	2304480.0
CMS001_002_Ra_S1	NODE_20_length_1649_cov_160.810433	1649	3682	True	True	False	nr	1922926.0	614.8	69.4	487.0	Viruses	True	437.0	Marma virus	458.0	Marma virus	RNA2	2651926.0	True	False	Viruses	2651926.0
CMS001_002_Ra_S1	NODE_21_length_1539_cov_169.224350	1539	3605	True	True	False	nt	2304497.0	2700.0	99.265	1496.0	Viruses	True	4751.0	Culex bunyavirus 2	44.0	Culex bunyavirus 2	NP	2304499.0	True	False	Viruses	2304499.0
CMS001_002_Ra_S1	NODE_2_length_10870_cov_52.169740	10870	8242	True	True	False	nt	1923335.0	17319.0	95.463768770703	10868.0	Viruses	True	9.0	Hubei virga-like virus 2	9.0	Hubei virga-like virus 2	genome	1923335.0	True	True	Viruses	1923335.0
CMS001_002_Ra_S1	NODE_7_length_3150_cov_193.138301	3150	8757	True	True	False	nt	1628188.0	5015.6	96.12678124999998	3072.0	Viruses	True	493.0	Culex narnavirus 1	493.0	Culex narnavirus 1	RdRp_RNA1	2562539.0	True	True	Viruses	2562539.0
CMS001_002_Ra_S1	NODE_4_length_7461_cov_43.625135	7461	4691	True	True	False	nt	1628184.0	13655.0	99.745	7451.0	Viruses	True	44.0	Culex bunyavirus 2	44.0	Culex bunyavirus 2	RdRp_L	2304499.0	True	True	Viruses	2304499.0
CMS001_002_Ra_S1	NODE_1_length_17565_cov_7.309984	17565	1869	False	True	False	nr	1.0	2139.7000000000007	27.25714996888612	4821.0	Ambiguous	True	1.0	TBD	1.0	1|Flavi-like	genome	38144.0	True	True	Viruses	38144.0
CMS001_002_Ra_S1	NODE_6_length_3171_cov_180.672269	3171	8167	True	True	False	nt	1922926.0	1872.0	81.37931163793105	2320.0	Viruses	True	458.0	Marma virus	458.0	Marma virus	RdRp_RNA1	2651926.0	True	True	Viruses	2651926.0
CMS001_002_Ra_S1	NODE_19_length_1860_cov_43.326977	1860	1140	True	True	True						Hexapoda	True	2693.0	Wuhan mosquito virus 6	1170.0	Wuhan mosquito virus 6	NP	1608131.0	True	False	Viruses	1608131.0
CMS001_002_Ra_S1	NODE_292_length_589_cov_303.628906	589	2316	False	True	False	nr	1.0	54.3	28.68	129.0	Ambiguous	True							False	False	Ambiguous	1.0
CMS001_002_Ra_S1	NODE_8_length_2431_cov_13.993628	2431	474	True	True	False	nt	1608131.0	4080.0	96.993	2428.0	Viruses	True	1170.0	Wuhan mosquito virus 6	1170.0	Wuhan mosquito virus 6	RdRp_PB1	1608131.0	True	True	Viruses	1608131.0
CMS001_002_Ra_S1	NODE_314_length_572_cov_1.165657	572	8	False	True	False	nr	131567.0	145.60000000000005	67.03241758241758	91.0	Ambiguous	True							False	False	Ambiguous	131567.0
CMS001_002_Ra_S1	NODE_22_length_1491_cov_11.842999	1491	246	True	True	False	nt	1608131.0	2523.0	97.24600000000001	1489.0	Viruses	True	5024.0	Wuhan mosquito virus 6	1170.0	Wuhan mosquito virus 6	gp64	1608131.0	True	False	Viruses	1608131.0
CMS001_002_Ra_S1	NODE_88_length_907_cov_2.673494	907	51	False	True	False	nr	1.0	63.2	43.22000000000001	199.0	Ambiguous	True							False	False	Ambiguous	1.0
CMS001_002_Ra_S1	NODE_37_length_1220_cov_1.616798	1220	38	False	True	False	nr	197562.0	208.8	76.43	157.0	Metazoa	True							False	False	Metazoa	197562.0
CMS001_002_Ra_S1	NODE_9_length_2417_cov_5.849573	2417	204	True	True	False	nt	1608131.0	4108.0	97.352	2417.0	Viruses	True	1163.0	Wuhan mosquito virus 6	1170.0	Wuhan mosquito virus 6	PB2	1608131.0	True	False	Viruses	1608131.0
CMS001_002_Ra_S1	NODE_11_length_2225_cov_14.049814	2225	440	True	True	False	nt	1608131.0	3757.0	97.208	2221.0	Viruses	True	1525.0	Wuhan mosquito virus 6	1170.0	Wuhan mosquito virus 6	PA	1608131.0	True	False	Viruses	1608131.0
CMS001_002_Ra_S1	NODE_692_length_429_cov_3.139205	429	17	True	False	False	nt	441366.0	54.7	100.0	29.0	Metazoa	True							False	False	Metazoa	441366.0
CMS001_002_Ra_S1	NODE_17_length_1918_cov_17.125475	1918	456	False	True	False	nr	1925501.0	255.4	31.649999999999995	556.0	Viruses	True							False	False	Viruses	1925501.0
CMS001_002_Ra_S1	NODE_452_length_497_cov_5.138095	497	34	True	True	False	nt	549.0	913.0	99.79899999999999	497.0	Bacteria	True							False	False	Bacteria	549.0
CMS001_002_Ra_S1	NODE_955_length_383_cov_1.803922	383	9	True	False	False	nt	1489922.0	52.8	100.0	28.0	Metazoa	True							False	False	Metazoa	1489922.0
CMS001_002_Ra_S1	NODE_1312_length_344_cov_19.198502	344	101	False	True	False	nr	33208.0	82.4	55.36	56.0	Metazoa	True							False	False	Metazoa	33208.0
CMS001_002_Ra_S1	NODE_38_length_1214_cov_0.675462	1214	21	False	True	False	nr	131567.0	58.2	42.86	70.0	Ambiguous	True							False	False	Ambiguous	131567.0
CMS001_002_Ra_S1	NODE_13_length_2174_cov_1.101097	2174	77	False	True	False	nr	1.0	110.5	45.45	121.0	Ambiguous	True							False	False	Ambiguous	1.0
CMS001_002_Ra_S1	NODE_81_length_923_cov_10.081560	923	199	True	True	False	nt	2304480.0	143.0	100.0	77.0	Viruses	True							False	False	Viruses	2304480.0
CMS001_002_Ra_S1	NODE_111_length_852_cov_18.163871	852	208	True	True	False	nt	1608131.0	1474.0	98.0	850.0	Viruses	True	24013.0	Wuhan mosquito virus 6	1170.0	Wuhan mosquito virus 6	hypothetical	1608131.0	True	False	Viruses	1608131.0
CMS001_002_Ra_S1	NODE_14_length_2042_cov_1.040712	2042	66	True	False	False	nt	56716.0	60.2	97.14299999999999	35.0	Metazoa	True							False	False	Metazoa	56716.0
CMS001_002_Ra_S1	NODE_1946_length_296_cov_1.333333	296	4	True	False	False	nt	84531.0	52.8	100.0	28.0	Bacteria	True							False	False	Bacteria	84531.0
CMS001_002_Ra_S1	NODE_895_length_391_cov_0.773885	391	4	False	True	False	nr	1206794.0	62.8	59.25999999999999	81.0	Metazoa	True							False	False	Metazoa	1206794.0
CMS001_002_Ra_S1	NODE_403_length_525_cov_0.462054	525	3	False	True	False	nr	1.0	50.4	35.96	89.0	Ambiguous	True							False	False	Ambiguous	1.0
CMS001_002_Ra_S1	NODE_2718_length_267_cov_2.452632	267	9	False	True	False	nr	1206794.0	77.8	54.79	73.0	Metazoa	True							False	False	Metazoa	1206794.0
CMS001_002_Ra_S1	NODE_343_length_555_cov_0.707113	555	13	True	False	False	nt	9430.0	78.7	95.833	48.0	Metazoa	True							False	False	Metazoa	9430.0
CMS001_002_Ra_S1	NODE_934_length_386_cov_0.692557	386	4	False	True	False	nr	1.0	52.4	40.48	84.0	Ambiguous	True							False	False	Ambiguous	1.0
CMS001_002_Ra_S1	NODE_300_length_583_cov_0.571146	583	4	True	False	False	nt	1419814.0	52.8	96.774	31.0	Bacteria	True							False	False	Bacteria	1419814.0
CMS001_002_Ra_S1	NODE_1360_length_340_cov_0.399240	340	6	True	False	False	nt	3871.0	54.7	100.0	29.0	Eukaryota	True							False	False	Eukaryota	3871.0
CMS001_002_Ra_S1	NODE_160_length_738_cov_1.104387	738	10	False	True	False	nr	2559587.0	169.9	38.2	233.0	Viruses	True							False	False	Viruses	2559587.0
CMS001_002_Ra_S1	NODE_930_length_386_cov_1.038835	386	5	True	False	False	nt	8005.0	52.8	96.875	32.0	Metazoa	True							False	False	Metazoa	8005.0
CMS001_002_Ra_S1	NODE_25_length_1443_cov_1.581991	1443	32	False	True	False	nr	33154.0	71.2	52.7	74.0	Eukaryota	True							False	False	Eukaryota	33154.0
CMS001_002_Ra_S1	NODE_2390_length_274_cov_1.111675	274	3	True	False	False	nt	56716.0	52.8	100.0	28.0	Metazoa	True							False	False	Metazoa	56716.0
CMS001_002_Ra_S1	NODE_4861_length_228_cov_2.172185	228	5	False	True	False	nr	10239.0	94.7	68.75	64.0	Viruses	True							False	False	Viruses	10239.0
CMS001_002_Ra_S1	NODE_99_length_877_cov_1.273750	877	16	False	True	False	nr	131567.0	59.7	40.0	75.0	Ambiguous	True							False	False	Ambiguous	131567.0
CMS001_002_Ra_S1	NODE_407_length_522_cov_3.415730	522	28	False	True	False	nr	1.0	104.0	59.72	72.0	Ambiguous	True							False	False	Ambiguous	1.0
CMS001_002_Ra_S1	NODE_467_length_494_cov_0.570743	494	7	False	True	False	nr	131567.0	102.8	53.57	84.0	Ambiguous	True							False	False	Ambiguous	131567.0
CMS001_002_Ra_S1	NODE_238_length_637_cov_1.119643	637	10	False	True	False	nr	131567.0	124.0	45.31	128.0	Ambiguous	True							False	False	Ambiguous	131567.0
CMS001_002_Ra_S1	NODE_4669_length_232_cov_0.806452	232	4	True	False	False	nt	8019.0	52.8	94.118	34.0	Metazoa	True							False	False	Metazoa	8019.0
CMS001_002_Ra_S1	NODE_1118_length_363_cov_1.531469	363	6	True	False	False	nt	7574.0	54.7	100.0	29.0	Metazoa	True							False	False	Metazoa	7574.0
CMS001_002_Ra_S1	NODE_1258_length_349_cov_2.128676	349	8	True	True	False	nt	53335.0	645.0	100.0	349.0	Bacteria	True							False	False	Bacteria	53335.0
CMS001_002_Ra_S1	NODE_421_length_512_cov_1.062069	512	8	False	True	False	nr	33154.0	107.5	59.4	133.0	Eukaryota	True							False	False	Eukaryota	33154.0
CMS001_002_Ra_S1	NODE_1657_length_316_cov_1.832636	316	6	True	False	False	nt	3705.0	52.8	100.0	28.0	Eukaryota	True							False	False	Eukaryota	3705.0
CMS001_002_Ra_S1	NODE_235_length_643_cov_0.701413	643	10	True	False	False	nt	6183.0	52.8	100.0	28.0	Metazoa	True							False	False	Metazoa	6183.0
CMS001_002_Ra_S1	NODE_147_length_753_cov_1.769231	753	25	False	True	False	nr	1.0	107.8	53.12	128.0	Ambiguous	True							False	False	Ambiguous	1.0
CMS001_002_Ra_S1	NODE_4613_length_232_cov_2.845161	232	8	True	False	False	nt	3705.0	62.1	92.85700000000001	42.0	Eukaryota	True							False	False	Eukaryota	3705.0
CMS001_002_Ra_S1	NODE_2230_length_278_cov_1.089552	278	3	True	False	False	nt	33213.0	54.7	90.244	41.0	Metazoa	True							False	False	Metazoa	33213.0
CMS001_002_Ra_S1	NODE_474_length_490_cov_1.038741	490	10	False	True	False	nr	1.0	71.6	47.13	87.0	Ambiguous	True							False	False	Ambiguous	1.0
CMS001_002_Ra_S1	NODE_1048_length_372_cov_0.355932	372	3	False	True	False	nr	1206794.0	76.6	41.82	110.0	Metazoa	True							False	False	Metazoa	1206794.0
CMS001_002_Ra_S1	NODE_365_length_540_cov_0.738661	540	4	False	True	False	nr	1276143.0	48.1	64.86	37.0	Eukaryota	True							False	False	Eukaryota	1276143.0
CMS001_002_Ra_S1	NODE_2140_length_282_cov_0.975610	282	3	True	False	False	nt	441366.0	52.8	100.0	28.0	Metazoa	True							False	False	Metazoa	441366.0
CMS001_002_Ra_S1	NODE_1906_length_299_cov_1.315315	299	4	False	True	False	nr	6072.0	58.2	39.73	73.0	Metazoa	True							False	False	Metazoa	6072.0
CMS001_002_Ra_S1	NODE_1191_length_357_cov_0.678571	357	4	False	True	False	nr	131567.0	138.7	55.74	122.0	Ambiguous	True							False	False	Ambiguous	131567.0
CMS001_002_Ra_S1	NODE_565_length_459_cov_0.955497	459	6	True	False	False	nt	215358.0	52.8	100.0	28.0	Metazoa	True							False	False	Metazoa	215358.0
CMS001_002_Ra_S1	NODE_1372_length_338_cov_3.816092	338	14	True	False	False	nt	33213.0	58.4	90.90899999999999	44.0	Metazoa	True							False	False	Metazoa	33213.0
CMS001_002_Ra_S1	NODE_1016_length_375_cov_3.721477	375	17	False	True	False	nr	33213.0	48.9	28.35	127.0	Metazoa	True							False	False	Metazoa	33213.0
CMS001_002_Ra_S1	NODE_1027_length_375_cov_0.536913	375	5	True	False	False	nt	7962.0	54.7	87.755	49.0	Metazoa	True							False	False	Metazoa	7962.0
CMS001_002_Ra_S1	NODE_2010_length_291_cov_1.364486	291	4	True	False	False	nt	7962.0	56.5	92.68299999999999	41.0	Metazoa	True							False	False	Metazoa	7962.0
CMS001_002_Ra_S1	NODE_498_length_482_cov_1.113580	482	9	False	True	False	nr	131567.0	51.2	27.670000000000005	159.0	Ambiguous	True							False	False	Ambiguous	131567.0
CMS001_002_Ra_S1	NODE_372_length_538_cov_1.143167	538	12	False	True	False	nr	131567.0	102.4	60.23	171.0	Ambiguous	True							False	False	Ambiguous	131567.0
CMS001_002_Ra_S1	NODE_2153_length_281_cov_1.431373	281	5	True	False	False	nt	104179.0	56.5	96.97	33.0	Eukaryota	True							False	False	Eukaryota	104179.0
CMS001_002_Ra_S1	NODE_937_length_385_cov_1.185065	385	5	False	True	False	nr	33154.0	60.5	63.27	49.0	Eukaryota	True							False	False	Eukaryota	33154.0
CMS001_002_Ra_S1	NODE_234_length_643_cov_2.340989	643	19	False	True	False	nr	131567.0	54.3	26.579999999999995	158.0	Ambiguous	True							False	False	Ambiguous	131567.0
CMS001_002_Ra_S1	NODE_713_length_424_cov_1.051873	424	5	False	True	False	nr	10239.0	108.6	37.14	140.0	Viruses	True							False	False	Viruses	10239.0
CMS001_002_Ra_S1	NODE_1914_length_298_cov_2.447964	298	9	False	True	False	nr	131567.0	69.7	78.05	41.0	Ambiguous	True							False	False	Ambiguous	131567.0
CMS001_002_Ra_S1	NODE_1748_length_310_cov_1.253219	310	4	False	True	False	nr	33317.0	73.9	100.0	35.0	Metazoa	True							False	False	Metazoa	33317.0
CMS001_002_Ra_S1	NODE_1124_length_363_cov_0.765734	363	3	True	False	False	nt	112262.0	52.8	100.0	28.0	Metazoa	True							False	False	Metazoa	112262.0
CMS001_002_Ra_S1	NODE_468_length_493_cov_0.877404	493	5	False	True	False	nr	33154.0	63.9	56.86	51.0	Eukaryota	True							False	False	Eukaryota	33154.0
CMS001_002_Ra_S1	NODE_552_length_463_cov_1.512953	463	9	False	True	False	nr	33154.0	129.0	52.45	143.0	Eukaryota	True							False	False	Eukaryota	33154.0
CMS001_002_Ra_S1	NODE_1555_length_323_cov_0.890244	323	3	False	True	False	nr	33317.0	63.5	50.0	74.0	Metazoa	True							False	False	Metazoa	33317.0
CMS001_002_Ra_S1	NODE_1356_length_340_cov_2.684411	340	10	True	False	False	nt	7962.0	54.7	100.0	29.0	Metazoa	True							False	False	Metazoa	7962.0
CMS001_002_Ra_S1	NODE_857_length_397_cov_1.365625	397	6	True	True	False	nt	162481.0	673.0	97.229	397.0	Eukaryota	True							False	False	Eukaryota	162481.0
CMS001_002_Ra_S1	NODE_2562_length_271_cov_0.747423	271	3	False	True	False	nr	1206794.0	67.8	67.06	85.0	Metazoa	True							False	False	Metazoa	1206794.0
CMS001_002_Ra_S1	NODE_631_length_443_cov_0.614754	443	3	True	False	False	nt	7918.0	58.4	97.14299999999999	35.0	Metazoa	True							False	False	Metazoa	7918.0
CMS001_002_Ra_S1	NODE_1825_length_305_cov_1.280702	305	4	True	False	False	nt	9544.0	54.7	100.0	29.0	Metazoa	True							False	False	Metazoa	9544.0
CMS001_003_Ra_S2	NODE_1_length_12379_cov_17.273451	12379	3667	True	True	False	nr	1.0	1672.5	47.27	1978.0	Ambiguous	True	6.0	TBD	6.0	Gordis virus	genome	2059674.0	True	True	Viruses	2059674.0
CMS001_003_Ra_S2	NODE_1962_length_527_cov_2.624444	527	18	False	True	False	nr	1.0	57.0	30.770000000000003	91.0	Ambiguous	True							False	False	Ambiguous	1.0
CMS001_003_Ra_S2	NODE_456_length_911_cov_17.623501	911	258	True	True	False	nt	9881.0	1544.0	97.256	911.0	Metazoa	True							False	False	Metazoa	9881.0
CMS001_003_Ra_S2	NODE_3411_length_422_cov_14.504348	422	83	False	True	False	nr	33154.0	109.4	50.0	106.0	Eukaryota	True							False	False	Eukaryota	33154.0
CMS001_003_Ra_S2	NODE_7244_length_306_cov_57.296943	306	226	True	True	False	nt	2759.0	556.0	99.351	308.0	Eukaryota	True							False	False	Eukaryota	2759.0
CMS001_003_Ra_S2	NODE_191_length_1243_cov_22.223842	1243	455	False	True	False	nr	197562.0	92.4	80.0	60.0	Metazoa	True							False	False	Metazoa	197562.0
CMS001_003_Ra_S2	NODE_67_length_1724_cov_9.762599	1724	290	False	True	True						Hexapoda	True	3256.0	TBD	3256.0	3256|Partiti-like	RdRp_RNA1	37960.0	True	True	Viruses	37960.0
CMS001_003_Ra_S2	NODE_76_length_1646_cov_69.009560	1646	1915	False	True	False	nr	1.0	235.3	45.92	233.0	Ambiguous	True							False	False	Ambiguous	1.0
CMS001_003_Ra_S2	NODE_29_length_2175_cov_18.368446	2175	655	False	True	False	nr	1.0	451.4	60.91	353.0	Ambiguous	True							False	False	Ambiguous	1.0
CMS001_003_Ra_S2	NODE_114_length_1474_cov_14.886901	1474	346	False	True	False	nr	12429.0	209.5	26.24	282.0	Viruses	True							False	False	Viruses	12429.0
CMS001_003_Ra_S2	NODE_657_length_805_cov_45.303571	805	817	True	True	False	nt	9895.0	920.0	99.21700000000001	511.0	Metazoa	True							False	False	Metazoa	9895.0
CMS001_003_Ra_S2	NODE_79_length_1635_cov_20.161104	1635	561	False	True	True						Hexapoda	True	4054.0	TBD	3256.0	3256|Partiti-like	RNA2	37960.0	True	False	Viruses	37960.0
CMS001_003_Ra_S2	NODE_1910_length_532_cov_253.026374	532	2051	True	True	False	nt	33154.0	95.3	93.65100000000001	63.0	Eukaryota	True							False	False	Eukaryota	33154.0
CMS001_003_Ra_S2	NODE_232_length_1178_cov_0.732970	1178	51	True	False	False	nt	9606.0	52.8	100.0	28.0	Metazoa	True							False	False	Metazoa	9606.0
CMS001_003_Ra_S2	NODE_180_length_1264_cov_2.913227	1264	86	True	False	False	nt	441366.0	52.8	100.0	28.0	Metazoa	True							False	False	Metazoa	441366.0
CMS001_003_Ra_S2	NODE_302_length_1075_cov_0.881764	1075	18	False	True	False	nr	1.0	56.2	29.050000000000004	148.0	Ambiguous	True							False	False	Ambiguous	1.0
CMS001_003_Ra_S2	NODE_201_length_1231_cov_0.768631	1231	46	False	True	False	nr	131567.0	217.6	54.27564102564103	234.0	Ambiguous	True							False	False	Ambiguous	131567.0
CMS001_003_Ra_S2	NODE_3229_length_432_cov_0.740845	432	4	False	True	False	nr	131567.0	107.5	64.13	92.0	Ambiguous	True							False	False	Ambiguous	131567.0
CMS001_003_Ra_S2	NODE_72_length_1664_cov_18.639572	1664	526	False	True	False	nr	1.0	486.9	65.71	315.0	Ambiguous	True							False	False	Ambiguous	1.0
CMS001_003_Ra_S2	NODE_22_length_2435_cov_2.573367	2435	253	False	True	False	nr	131567.0	519.2	63.11772277227722	404.0	Ambiguous	True							False	False	Ambiguous	131567.0
CMS001_003_Ra_S2	NODE_95_length_1539_cov_15.399453	1539	426	True	True	False	nt	9881.0	2593.0	97.07799999999999	1540.0	Metazoa	True							False	False	Metazoa	9881.0
CMS001_003_Ra_S2	NODE_43_length_1957_cov_20.083511	1957	670	True	True	False	nr	131567.0	559.3	57.25	510.0	Ambiguous	True							False	False	Ambiguous	131567.0
CMS001_003_Ra_S2	NODE_3685_length_409_cov_6.768072	409	38	True	False	False	nt	670580.0	52.8	100.0	28.0	Eukaryota	True							False	False	Eukaryota	670580.0
CMS001_003_Ra_S2	NODE_5603_length_344_cov_3.655431	344	16	True	False	False	nt	352472.0	54.7	100.0	29.0	Eukaryota	True							False	False	Eukaryota	352472.0
CMS001_003_Ra_S2	NODE_2757_length_459_cov_28.717277	459	198	False	True	False	nr	33317.0	187.2	82.18	101.0	Metazoa	True							False	False	Metazoa	33317.0
CMS001_003_Ra_S2	NODE_1094_length_663_cov_1.587031	663	15	True	False	False	nt	1.0	100.0	90.789	76.0	Ambiguous	True							False	False	Ambiguous	1.0
CMS001_003_Ra_S2	NODE_138_length_1386_cov_14.316272	1386	318	False	True	False	nr	1.0	210.3	32.66	297.0	Ambiguous	True							False	False	Ambiguous	1.0
CMS001_003_Ra_S2	NODE_1860_length_537_cov_119.678261	537	977	True	True	False	nt	314145.0	987.0	99.814	537.0	Metazoa	True							False	False	Metazoa	314145.0
CMS001_003_Ra_S2	NODE_9929_length_269_cov_10.041667	269	36	True	True	False	nr	6656.0	64.3	88.24	34.0	Metazoa	True							False	False	Metazoa	6656.0
CMS001_003_Ra_S2	NODE_7_length_4036_cov_2.323819	4036	193	False	True	False	nr	1.0	200.6	35.71258503401361	294.0	Ambiguous	True							False	False	Ambiguous	1.0
CMS001_003_Ra_S2	NODE_11244_length_260_cov_0.885246	260	66	False	True	False	nr	6293.0	68.9	66.15	65.0	Metazoa	True							False	False	Metazoa	6293.0
CMS001_003_Ra_S2	NODE_6749_length_317_cov_0.516667	317	5	True	False	False	nt	353153.0	54.7	100.0	29.0	Eukaryota	True							False	False	Eukaryota	353153.0
CMS001_003_Ra_S2	NODE_1359_length_610_cov_8.517824	610	124	True	True	False	nt	2759.0	1022.0	96.885	610.0	Eukaryota	True							False	False	Eukaryota	2759.0
CMS001_003_Ra_S2	NODE_5702_length_342_cov_0.679245	342	4	False	True	False	nr	2487420.0	47.8	44.35	115.0	Bacteria	True							False	False	Bacteria	2487420.0
CMS001_003_Ra_S2	NODE_256_length_1143_cov_0.983114	1143	97	True	False	False	nt	4119.0	56.5	100.0	30.0	Eukaryota	True							False	False	Eukaryota	4119.0
CMS001_003_Ra_S2	NODE_340_length_1026_cov_2.325606	1026	42	True	False	False	nt	3641.0	52.8	100.0	28.0	Eukaryota	True							False	False	Eukaryota	3641.0
CMS001_003_Ra_S2	NODE_7344_length_304_cov_2.334802	304	12	True	True	False	nt	6913.0	562.0	100.0	304.0	Metazoa	True							False	False	Metazoa	6913.0
CMS001_003_Ra_S2	NODE_763_length_763_cov_10.040816	763	118	False	True	False	nr	1.0	112.5	44.54	119.0	Ambiguous	True							False	False	Ambiguous	1.0
CMS001_003_Ra_S2	NODE_4067_length_394_cov_2.227129	394	19	True	True	False	nt	1248439.0	728.0	100.0	394.0	Bacteria	True							False	False	Bacteria	1248439.0
CMS001_003_Ra_S2	NODE_13417_length_246_cov_0.911243	246	4	False	True	False	nr	1.0	77.8	73.58	53.0	Ambiguous	True							False	False	Ambiguous	1.0
CMS001_003_Ra_S2	NODE_211_length_1208_cov_9.457118	1208	197	True	False	False	nt	10047.0	52.8	100.0	28.0	Metazoa	True							False	False	Metazoa	10047.0
CMS001_003_Ra_S2	NODE_305_length_1065_cov_2.871457	1065	56	True	True	False	nt	1248439.0	1956.0	99.81200000000001	1065.0	Bacteria	True							False	False	Bacteria	1248439.0
CMS001_003_Ra_S2	NODE_954_length_706_cov_0.896661	706	44	False	True	False	nr	131567.0	148.7	62.393931623931635	117.0	Ambiguous	True							False	False	Ambiguous	131567.0
CMS001_003_Ra_S2	NODE_8639_length_281_cov_0.980392	281	4	True	False	False	nt	34305.0	56.5	100.0	30.0	Eukaryota	True							False	False	Eukaryota	34305.0
CMS001_003_Ra_S2	NODE_8389_length_286_cov_0.698565	286	5	True	False	False	nt	7962.0	52.8	100.0	28.0	Metazoa	True							False	False	Metazoa	7962.0
CMS001_003_Ra_S2	NODE_2588_length_472_cov_1.683544	472	12	True	True	False	nt	9880.0	390.0	99.07799999999999	217.0	Metazoa	True							False	False	Metazoa	9880.0
CMS001_003_Ra_S2	NODE_408_length_953_cov_1.834475	953	29	False	True	False	nr	2759.0	108.2	33.85	192.0	Eukaryota	True							False	False	Eukaryota	2759.0
CMS001_003_Ra_S2	NODE_623_length_820_cov_13.921938	820	173	False	True	False	nr	197562.0	50.8	100.0	23.0	Metazoa	True							False	False	Metazoa	197562.0
CMS001_003_Ra_S2	NODE_742_length_774_cov_6.790531	774	92	False	True	False	nr	131567.0	101.3	41.03	156.0	Ambiguous	True							False	False	Ambiguous	131567.0
CMS001_003_Ra_S2	NODE_1375_length_608_cov_1.291902	608	12	True	False	False	nt	2759.0	52.8	100.0	28.0	Eukaryota	True							False	False	Eukaryota	2759.0
CMS001_003_Ra_S2	NODE_592_length_833_cov_1.222222	833	14	False	True	False	nr	33213.0	276.9	68.59	191.0	Metazoa	True							False	False	Metazoa	33213.0
CMS001_003_Ra_S2	NODE_459_length_910_cov_0.851140	910	20	True	False	False	nt	10090.0	52.8	100.0	28.0	Metazoa	True							False	False	Metazoa	10090.0
CMS001_003_Ra_S2	NODE_683_length_794_cov_1.403068	794	15	False	True	False	nr	2759.0	101.3	48.95	143.0	Eukaryota	True							False	False	Eukaryota	2759.0
CMS001_003_Ra_S2	NODE_637_length_816_cov_0.991881	816	12	False	True	False	nr	131567.0	113.2	46.04	139.0	Ambiguous	True							False	False	Ambiguous	131567.0
CMS001_003_Ra_S2	NODE_385_length_971_cov_0.653244	971	13	False	True	False	nr	33213.0	63.2	33.66	101.0	Metazoa	True							False	False	Metazoa	33213.0
CMS001_003_Ra_S2	NODE_288_length_1094_cov_1.502458	1094	22	False	True	False	nr	33154.0	161.8	49.14	348.0	Eukaryota	True							False	False	Eukaryota	33154.0
CMS001_003_Ra_S2	NODE_1832_length_541_cov_0.329741	541	4	False	True	False	nr	131567.0	120.1	64.04325842696629	89.0	Ambiguous	True							False	False	Ambiguous	131567.0
CMS001_003_Ra_S2	NODE_398_length_960_cov_0.766704	960	31	True	True	False	nt	9871.0	1626.0	97.20200000000001	965.0	Metazoa	True							False	False	Metazoa	9871.0
CMS001_003_Ra_S2	NODE_16999_length_228_cov_1.827815	228	4	True	False	False	nt	586240.0	54.7	94.444	36.0	Metazoa	True							False	False	Metazoa	586240.0
CMS001_003_Ra_S2	NODE_7944_length_293_cov_2.476852	293	11	False	True	False	nr	33213.0	54.7	82.76	29.0	Metazoa	True							False	False	Metazoa	33213.0
CMS001_003_Ra_S2	NODE_370_length_987_cov_1.985714	987	30	False	True	False	nr	197562.0	162.2	74.77	111.0	Metazoa	True							False	False	Metazoa	197562.0
CMS001_003_Ra_S2	NODE_3622_length_412_cov_6.910448	412	38	True	False	False	nt	441366.0	56.5	100.0	30.0	Metazoa	True							False	False	Metazoa	441366.0
CMS001_003_Ra_S2	NODE_5986_length_334_cov_1.315175	334	8	True	False	False	nt	869250.0	52.8	100.0	28.0	Eukaryota	True							False	False	Eukaryota	869250.0
CMS001_003_Ra_S2	NODE_6987_length_311_cov_6.739316	311	22	True	True	False	nt	6913.0	486.0	94.904	314.0	Metazoa	True							False	False	Metazoa	6913.0
CMS001_003_Ra_S2	NODE_429_length_932_cov_4.895906	932	70	False	True	False	nr	6072.0	114.0	87.72	57.0	Metazoa	True							False	False	Metazoa	6072.0
CMS001_003_Ra_S2	NODE_4104_length_393_cov_1.117089	393	5	False	True	False	nr	1980410.0	72.8	66.22	74.0	Viruses	True							False	False	Viruses	1980410.0
CMS001_003_Ra_S2	NODE_21_length_2492_cov_8.209110	2492	350	False	True	False	nr	33213.0	448.0	62.33316384180792	531.0	Metazoa	True							False	False	Metazoa	33213.0
CMS001_003_Ra_S2	NODE_7439_length_302_cov_12.097778	302	57	False	True	False	nr	33208.0	52.4	100.0	22.0	Metazoa	True							False	False	Metazoa	33208.0
CMS001_003_Ra_S2	NODE_4828_length_367_cov_0.762069	367	5	True	False	False	nt	1227739.0	52.8	100.0	28.0	Bacteria	True							False	False	Bacteria	1227739.0
CMS001_003_Ra_S2	NODE_1805_length_544_cov_0.965739	544	11	True	False	False	nt	1.0	52.8	100.0	28.0	Ambiguous	True							False	False	Ambiguous	1.0
CMS001_003_Ra_S2	NODE_3941_length_399_cov_3.661491	399	18	True	True	False	nt	6894.0	383.0	84.236	406.0	Metazoa	True							False	False	Metazoa	6894.0
CMS001_003_Ra_S2	NODE_403_length_957_cov_0.565909	957	21	False	True	False	nr	131567.0	100.5	41.73	127.0	Ambiguous	True							False	False	Ambiguous	131567.0
CMS001_003_Ra_S2	NODE_960_length_704_cov_21.097289	704	236	True	True	False	nt	1437010.0	1177.0	97.40600000000002	694.0	Metazoa	True							False	False	Metazoa	1437010.0
CMS001_003_Ra_S2	NODE_113_length_1481_cov_2.841880	1481	73	False	True	False	nr	33208.0	305.1	52.59	367.0	Metazoa	True							False	False	Metazoa	33208.0
CMS001_003_Ra_S2	NODE_3514_length_418_cov_1.202346	418	8	False	True	False	nr	131567.0	54.7	37.5	88.0	Ambiguous	True							False	False	Ambiguous	131567.0
CMS001_003_Ra_S2	NODE_160_length_1349_cov_1.393868	1349	32	False	True	False	nr	2759.0	72.4	56.14	57.0	Eukaryota	True							False	False	Eukaryota	2759.0
CMS001_003_Ra_S2	NODE_6351_length_325_cov_1.552419	325	8	False	True	False	nr	1.0	73.2	67.92	53.0	Ambiguous	True							False	False	Ambiguous	1.0
CMS001_003_Ra_S2	NODE_35_length_2068_cov_2.111502	2068	74	True	False	False	nt	99802.0	52.8	100.0	28.0	Metazoa	True							False	False	Metazoa	99802.0
CMS001_003_Ra_S2	NODE_171_length_1298_cov_0.767404	1298	20	False	True	False	nr	6656.0	394.0	66.32	291.0	Metazoa	True							False	False	Metazoa	6656.0
CMS001_003_Ra_S2	NODE_1295_length_622_cov_1.647706	622	18	False	True	False	nr	1.0	138.3	71.28	94.0	Ambiguous	True							False	False	Ambiguous	1.0
CMS001_003_Ra_S2	NODE_5436_length_349_cov_0.981618	349	5	True	False	False	nt	441366.0	56.5	100.0	30.0	Metazoa	True							False	False	Metazoa	441366.0
CMS001_003_Ra_S2	NODE_440_length_926_cov_1.274441	926	20	False	True	False	nr	1.0	115.9	57.81	128.0	Ambiguous	True							False	False	Ambiguous	1.0
CMS001_003_Ra_S2	NODE_3571_length_415_cov_0.863905	415	4	False	True	False	nr	2759.0	106.3	70.42	71.0	Eukaryota	True							False	False	Eukaryota	2759.0
CMS001_003_Ra_S2	NODE_1654_length_565_cov_3.143443	565	28	True	True	False	nt	1082704.0	1000.0	98.584	565.0	Bacteria	True							False	False	Bacteria	1082704.0
CMS001_003_Ra_S2	NODE_3197_length_434_cov_0.675070	434	5	True	False	False	nt	7962.0	54.7	92.30799999999999	39.0	Metazoa	True							False	False	Metazoa	7962.0
CMS001_003_Ra_S2	NODE_1855_length_538_cov_1.080260	538	13	True	True	False	nr	131567.0	152.2	78.16103448275862	87.0	Ambiguous	True							False	False	Ambiguous	131567.0
CMS001_003_Ra_S2	NODE_6691_length_318_cov_0.788382	318	3	True	False	False	nt	720590.0	54.7	100.0	29.0	Eukaryota	True							False	False	Eukaryota	720590.0
CMS001_003_Ra_S2	NODE_6990_length_311_cov_1.871795	311	7	False	True	False	nr	197562.0	107.8	67.5	80.0	Metazoa	True							False	False	Metazoa	197562.0
CMS001_003_Ra_S2	NODE_7710_length_297_cov_7.940909	297	28	True	True	False	nt	1437010.0	536.0	99.65899999999999	293.0	Metazoa	True							False	False	Metazoa	1437010.0
CMS001_003_Ra_S2	NODE_12139_length_254_cov_5.700565	254	24	False	True	False	nr	1.0	64.7	85.71	35.0	Ambiguous	True							False	False	Ambiguous	1.0
CMS001_003_Ra_S2	NODE_11201_length_260_cov_3.191257	260	10	False	True	False	nr	6656.0	54.3	96.15	26.0	Metazoa	True							False	False	Metazoa	6656.0
CMS001_003_Ra_S2	NODE_814_length_746_cov_1.977578	746	33	True	False	False	nt	7962.0	54.7	100.0	29.0	Metazoa	True							False	False	Metazoa	7962.0
CMS001_003_Ra_S2	NODE_6144_length_331_cov_0.326772	331	6	False	True	False	nr	6293.0	60.8	70.73	41.0	Metazoa	True							False	False	Metazoa	6293.0
CMS001_003_Ra_S2	NODE_921_length_717_cov_2.026562	717	32	True	True	False	nr	131567.0	85.1	39.44	142.0	Ambiguous	True							False	False	Ambiguous	131567.0
CMS001_003_Ra_S2	NODE_14878_length_239_cov_0.820988	239	3	True	False	False	nt	9938.0	320.0	91.213	239.0	Metazoa	True							False	False	Metazoa	9938.0
CMS001_003_Ra_S2	NODE_298_length_1086_cov_0.846383	1086	16	False	True	False	nr	1.0	161.8	60.98	123.0	Ambiguous	True							False	False	Ambiguous	1.0
CMS001_003_Ra_S2	NODE_5586_length_345_cov_0.996269	345	5	True	False	False	nt	80966.0	52.8	100.0	28.0	Metazoa	True							False	False	Metazoa	80966.0
CMS001_003_Ra_S2	NODE_119_length_1461_cov_2.399566	1461	58	False	True	False	nr	131567.0	79.0	38.81	268.0	Ambiguous	True							False	False	Ambiguous	131567.0
CMS001_003_Ra_S2	NODE_326_length_1044_cov_2.172699	1044	36	False	True	False	nr	1.0	184.9	71.19	118.0	Ambiguous	True							False	False	Ambiguous	1.0
CMS001_003_Ra_S2	NODE_1152_length_652_cov_3.966957	652	52	False	True	False	nr	1.0	98.6	65.71	70.0	Ambiguous	True							False	False	Ambiguous	1.0
CMS001_003_Ra_S2	NODE_14739_length_239_cov_1.351852	239	4	True	False	False	nt	5801.0	54.7	100.0	29.0	Eukaryota	True							False	False	Eukaryota	5801.0
CMS001_003_Ra_S2	NODE_14536_length_240_cov_1.343558	240	3	True	False	False	nt	4530.0	54.7	100.0	29.0	Eukaryota	True							False	False	Eukaryota	4530.0
CMS001_003_Ra_S2	NODE_2151_length_507_cov_1.686047	507	17	False	True	False	nr	131567.0	55.8	56.86	51.0	Ambiguous	True							False	False	Ambiguous	131567.0
CMS001_003_Ra_S2	NODE_588_length_835_cov_0.676781	835	10	True	True	False	nt	34506.0	54.7	96.875	32.0	Metazoa	True							False	False	Metazoa	34506.0
CMS001_003_Ra_S2	NODE_6136_length_331_cov_0.795276	331	3	False	True	False	nr	6087.0	55.1	43.63999999999999	55.0	Metazoa	True							False	False	Metazoa	6087.0
CMS001_003_Ra_S2	NODE_436_length_928_cov_0.853114	928	21	False	True	False	nr	131567.0	72.4	48.78	82.0	Ambiguous	True							False	False	Ambiguous	131567.0
CMS001_003_Ra_S2	NODE_2899_length_450_cov_1.619303	450	9	False	True	False	nr	197562.0	69.3	82.5	40.0	Metazoa	True							False	False	Metazoa	197562.0
CMS001_003_Ra_S2	NODE_97_length_1532_cov_1.355326	1532	44	False	True	False	nr	1.0	125.2	45.07	142.0	Ambiguous	True							False	False	Ambiguous	1.0
CMS001_003_Ra_S2	NODE_4629_length_373_cov_2.297297	373	10	True	True	False	nt	768.0	684.0	99.73200000000001	373.0	Bacteria	True							False	False	Bacteria	768.0
CMS001_003_Ra_S2	NODE_11080_length_261_cov_1.108696	261	4	False	True	False	nr	2759.0	74.3	71.7	53.0	Eukaryota	True							False	False	Eukaryota	2759.0
CMS001_003_Ra_S2	NODE_1228_length_635_cov_2.086022	635	20	False	True	False	nr	1.0	149.4	53.23	124.0	Ambiguous	True							False	False	Ambiguous	1.0
CMS001_003_Ra_S2	NODE_1642_length_567_cov_2.059184	567	26	False	True	False	nr	197562.0	55.1	80.0	30.0	Metazoa	True							False	False	Metazoa	197562.0
CMS001_003_Ra_S2	NODE_4832_length_366_cov_3.134948	366	20	False	True	False	nr	2759.0	85.9	64.41	59.0	Eukaryota	True							False	False	Eukaryota	2759.0
CMS001_003_Ra_S2	NODE_865_length_733_cov_2.556402	733	32	False	True	False	nr	1.0	181.4	80.0	120.0	Ambiguous	True							False	False	Ambiguous	1.0
CMS001_003_Ra_S2	NODE_3760_length_406_cov_1.829787	406	20	True	True	False	nt	1082704.0	712.0	98.28	407.0	Bacteria	True							False	False	Bacteria	1082704.0
CMS001_003_Ra_S2	NODE_3180_length_435_cov_0.600559	435	4	False	True	False	nr	33154.0	62.8	62.75	51.0	Eukaryota	True							False	False	Eukaryota	33154.0
CMS001_003_Ra_S2	NODE_5530_length_346_cov_1.628253	346	8	False	True	False	nr	6656.0	145.6	88.31	77.0	Metazoa	True							False	False	Metazoa	6656.0
CMS001_003_Ra_S2	NODE_3166_length_435_cov_1.902235	435	12	False	True	False	nr	33213.0	105.9	51.52	99.0	Metazoa	True							False	False	Metazoa	33213.0
CMS001_003_Ra_S2	NODE_10722_length_264_cov_0.550802	264	3	True	False	False	nt	9604.0	52.8	100.0	28.0	Metazoa	True							False	False	Metazoa	9604.0
CMS001_003_Ra_S2	NODE_1041_length_680_cov_0.920398	680	10	False	True	False	nr	2759.0	51.2	26.13	222.0	Eukaryota	True							False	False	Eukaryota	2759.0
CMS001_003_Ra_S2	NODE_6367_length_325_cov_0.883065	325	3	True	False	False	nt	266748.0	58.4	100.0	31.0	Bacteria	True							False	False	Bacteria	266748.0
CMS001_003_Ra_S2	NODE_2234_length_500_cov_2.546099	500	18	False	True	False	nr	1.0	63.5	41.46	82.0	Ambiguous	True							False	False	Ambiguous	1.0
CMS001_003_Ra_S2	NODE_602_length_828_cov_1.571238	828	20	True	False	False	nt	7918.0	54.7	100.0	29.0	Metazoa	True							False	False	Metazoa	7918.0
CMS001_003_Ra_S2	NODE_1255_length_630_cov_2.406872	630	22	True	True	False	nr	33213.0	217.2	77.69	130.0	Metazoa	True							False	False	Metazoa	33213.0
CMS001_003_Ra_S2	NODE_15749_length_234_cov_1.547771	234	5	False	True	False	nr	33213.0	106.3	83.02	53.0	Metazoa	True							False	False	Metazoa	33213.0
CMS001_003_Ra_S2	NODE_3842_length_403_cov_1.153374	403	6	False	True	False	nr	131567.0	48.5	36.57	134.0	Ambiguous	True							False	False	Ambiguous	131567.0
CMS001_003_Ra_S2	NODE_10205_length_267_cov_1.494737	267	4	True	False	False	nt	3068.0	54.7	100.0	29.0	Eukaryota	True							False	False	Eukaryota	3068.0
CMS001_003_Ra_S2	NODE_8377_length_286_cov_1.033493	286	3	True	False	False	nt	8090.0	52.8	100.0	28.0	Metazoa	True							False	False	Metazoa	8090.0
CMS001_003_Ra_S2	NODE_1003_length_689_cov_0.857843	689	10	True	False	False	nt	85471.0	54.7	100.0	29.0	Eukaryota	True							False	False	Eukaryota	85471.0
CMS001_003_Ra_S2	NODE_958_length_705_cov_0.939490	705	10	False	True	False	nr	1.0	135.6	52.59	135.0	Ambiguous	True							False	False	Ambiguous	1.0
CMS001_003_Ra_S2	NODE_1589_length_575_cov_0.662651	575	6	False	True	False	nr	1.0	141.0	57.39	115.0	Ambiguous	True							False	False	Ambiguous	1.0
CMS001_003_Ra_S2	NODE_5798_length_339_cov_1.083969	339	4	False	True	False	nr	33154.0	62.0	36.9	84.0	Eukaryota	True							False	False	Eukaryota	33154.0
CMS001_003_Ra_S2	NODE_982_length_696_cov_1.105008	696	11	False	True	False	nr	171284.0	50.4	21.59	227.0	Bacteria	True							False	False	Bacteria	171284.0
CMS001_003_Ra_S2	NODE_11203_length_260_cov_2.562842	260	15	True	False	False	nt	33154.0	62.1	97.22200000000001	36.0	Eukaryota	True							False	False	Eukaryota	33154.0
CMS001_003_Ra_S2	NODE_5186_length_355_cov_2.384892	355	10	False	True	False	nr	1.0	73.9	75.0	40.0	Ambiguous	True							False	False	Ambiguous	1.0
CMS001_003_Ra_S2	NODE_10899_length_262_cov_1.183784	262	4	True	True	False	nt	1437010.0	172.0	100.0	93.0	Metazoa	True							False	False	Metazoa	1437010.0
CMS001_003_Ra_S2	NODE_13377_length_246_cov_7.106509	246	18	False	True	False	nr	131567.0	73.2	89.47	38.0	Ambiguous	True							False	False	Ambiguous	131567.0
CMS001_003_Ra_S2	NODE_6460_length_323_cov_1.012195	323	4	True	True	False	nt	35500.0	233.0	91.329	173.0	Metazoa	True							False	False	Metazoa	35500.0
CMS001_003_Ra_S2	NODE_570_length_842_cov_0.626144	842	11	True	False	False	nt	1489908.0	54.7	100.0	29.0	Metazoa	True							False	False	Metazoa	1489908.0
CMS001_003_Ra_S2	NODE_3924_length_400_cov_2.126935	400	12	False	True	False	nr	33213.0	96.7	69.12	68.0	Metazoa	True							False	False	Metazoa	33213.0
CMS001_003_Ra_S2	NODE_3569_length_415_cov_1.035503	415	6	False	True	False	nr	131567.0	90.1	39.39	132.0	Ambiguous	True							False	False	Ambiguous	131567.0
CMS001_003_Ra_S2	NODE_12470_length_252_cov_1.257143	252	6	False	True	False	nr	1783272.0	48.5	33.77	77.0	Bacteria	True							False	False	Bacteria	1783272.0
CMS001_003_Ra_S2	NODE_2231_length_501_cov_0.834906	501	10	False	True	False	nr	131567.0	206.5	55.23116279069768	172.0	Ambiguous	True							False	False	Ambiguous	131567.0
CMS001_003_Ra_S2	NODE_242_length_1164_cov_0.413983	1164	12	True	False	False	nt	8090.0	60.2	92.85700000000001	42.0	Metazoa	True							False	False	Metazoa	8090.0
CMS001_003_Ra_S2	NODE_8847_length_278_cov_0.995025	278	5	False	True	False	nr	42155.0	65.1	40.0	80.0	Metazoa	True							False	False	Metazoa	42155.0
CMS001_003_Ra_S2	NODE_1191_length_644_cov_0.731922	644	14	True	False	False	nt	202946.0	54.7	90.476	42.0	Metazoa	True							False	False	Metazoa	202946.0
CMS001_003_Ra_S2	NODE_285_length_1096_cov_0.607458	1096	16	True	True	False	nt	131567.0	1395.0	89.71799999999998	1099.0	Ambiguous	True							False	False	Ambiguous	131567.0
CMS001_003_Ra_S2	NODE_525_length_871_cov_0.528967	871	11	False	True	False	nr	131567.0	200.3	52.4875138121547	181.0	Ambiguous	True							False	False	Ambiguous	131567.0
CMS001_003_Ra_S2	NODE_11353_length_259_cov_2.379121	259	7	False	True	False	nr	6072.0	87.8	62.12000000000001	66.0	Metazoa	True							False	False	Metazoa	6072.0
CMS001_003_Ra_S2	NODE_5982_length_334_cov_1.704280	334	6	True	True	False	nr	131567.0	96.7	93.88	49.0	Ambiguous	True							False	False	Ambiguous	131567.0
CMS001_003_Ra_S2	NODE_14913_length_238_cov_2.720497	238	6	True	False	False	nt	6689.0	56.5	92.30799999999999	39.0	Metazoa	True							False	False	Metazoa	6689.0
CMS001_003_Ra_S2	NODE_886_length_728_cov_1.843318	728	20	True	False	False	nt	1146883.0	56.5	96.97	33.0	Bacteria	True							False	False	Bacteria	1146883.0
CMS001_003_Ra_S2	NODE_979_length_696_cov_1.864297	696	22	False	True	False	nr	33213.0	202.6	65.68	169.0	Metazoa	True							False	False	Metazoa	33213.0
CMS001_003_Ra_S2	NODE_11087_length_261_cov_0.983696	261	4	True	False	False	nt	72004.0	350.0	90.805	261.0	Metazoa	True							False	False	Metazoa	72004.0
CMS001_003_Ra_S2	NODE_5095_length_358_cov_1.192171	358	6	False	True	False	nr	1206794.0	52.0	91.67	24.0	Metazoa	True							False	False	Metazoa	1206794.0
CMS001_003_Ra_S2	NODE_7079_length_310_cov_0.678112	310	5	False	True	False	nr	131567.0	84.0	64.29	56.0	Ambiguous	True							False	False	Ambiguous	131567.0
CMS001_003_Ra_S2	NODE_5233_length_355_cov_0.428058	355	4	True	False	False	nt	9823.0	58.4	97.14299999999999	35.0	Metazoa	True							False	False	Metazoa	9823.0
CMS001_003_Ra_S2	NODE_5232_length_355_cov_0.615108	355	3	False	True	False	nr	131567.0	72.8	67.35	49.0	Ambiguous	True							False	False	Ambiguous	131567.0
CMS001_003_Ra_S2	NODE_2734_length_461_cov_0.919271	461	6	True	False	False	nt	7955.0	54.7	100.0	29.0	Metazoa	True							False	False	Metazoa	7955.0
CMS001_003_Ra_S2	NODE_2308_length_495_cov_1.330144	495	8	True	False	False	nt	109280.0	52.8	94.118	34.0	Metazoa	True							False	False	Metazoa	109280.0
CMS001_003_Ra_S2	NODE_8020_length_292_cov_1.311628	292	4	False	True	False	nr	6656.0	58.9	93.33	30.0	Metazoa	True							False	False	Metazoa	6656.0
CMS001_003_Ra_S2	NODE_317_length_1052_cov_2.527179	1052	52	True	True	False	nt	74975.0	1387.0	99.476	764.0	Metazoa	True							False	False	Metazoa	74975.0
CMS001_003_Ra_S2	NODE_279_length_1101_cov_1.653320	1101	31	True	False	False	nt	66425.0	54.7	100.0	29.0	Bacteria	True							False	False	Bacteria	66425.0
CMS001_003_Ra_S2	NODE_1012_length_687_cov_1.737705	687	19	False	True	False	nr	1.0	184.5	63.15999999999999	133.0	Ambiguous	True							False	False	Ambiguous	1.0
CMS001_003_Ra_S2	NODE_4565_length_376_cov_0.775920	376	4	True	False	False	nt	3712.0	54.7	100.0	29.0	Eukaryota	True							False	False	Eukaryota	3712.0
CMS001_003_Ra_S2	NODE_3048_length_441_cov_8.318681	441	50	False	True	False	nr	6125.0	54.7	34.48	116.0	Metazoa	True							False	False	Metazoa	6125.0
CMS001_003_Ra_S2	NODE_2263_length_498_cov_1.636580	498	11	False	True	False	nr	1.0	54.7	28.480000000000004	151.0	Ambiguous	True							False	False	Ambiguous	1.0
CMS001_003_Ra_S2	NODE_1058_length_675_cov_1.115385	675	11	False	True	False	nr	1.0	189.5	67.16	134.0	Ambiguous	True							False	False	Ambiguous	1.0
CMS001_003_Ra_S2	NODE_7366_length_304_cov_1.057269	304	4	False	True	False	nr	6656.0	76.6	80.49	41.0	Metazoa	True							False	False	Metazoa	6656.0
CMS001_003_Ra_S2	NODE_5806_length_339_cov_0.862595	339	3	True	False	False	nt	9895.0	318.0	91.213	239.0	Metazoa	True							False	False	Metazoa	9895.0
CMS001_003_Ra_S2	NODE_7060_length_310_cov_1.008584	310	4	True	False	False	nt	75366.0	52.8	100.0	28.0	Metazoa	True							False	False	Metazoa	75366.0
CMS001_003_Ra_S2	NODE_1727_length_553_cov_0.823529	553	9	True	False	False	nt	4558.0	52.8	96.875	32.0	Eukaryota	True							False	False	Eukaryota	4558.0
CMS001_003_Ra_S2	NODE_514_length_877_cov_0.953750	877	12	True	False	False	nt	1855336.0	52.8	100.0	28.0	Bacteria	True							False	False	Bacteria	1855336.0
CMS001_003_Ra_S2	NODE_2520_length_477_cov_2.572500	477	18	False	True	False	nr	1.0	62.8	90.32	31.0	Ambiguous	True							False	False	Ambiguous	1.0
CMS001_003_Ra_S2	NODE_2352_length_492_cov_0.607229	492	6	False	True	False	nr	1206794.0	92.8	60.27	73.0	Metazoa	True							False	False	Metazoa	1206794.0
CMS001_003_Ra_S2	NODE_2751_length_460_cov_1.046997	460	8	False	True	False	nr	6072.0	87.8	40.18	112.0	Metazoa	True							False	False	Metazoa	6072.0
CMS001_003_Ra_S2	NODE_1053_length_677_cov_0.956667	677	10	False	True	False	nr	33154.0	132.9	67.82	87.0	Eukaryota	True							False	False	Eukaryota	33154.0
CMS001_003_Ra_S2	NODE_10099_length_268_cov_0.963351	268	3	True	False	False	nt	2759.0	446.0	96.64200000000001	268.0	Eukaryota	True							False	False	Eukaryota	2759.0
CMS001_003_Ra_S2	NODE_3118_length_438_cov_1.260388	438	8	False	True	False	nr	33208.0	117.9	67.44	86.0	Metazoa	True							False	False	Metazoa	33208.0
CMS001_003_Ra_S2	NODE_6517_length_321_cov_2.364754	321	8	True	False	False	nt	1.0	501.0	95.541	314.0	Ambiguous	True							False	False	Ambiguous	1.0
CMS001_003_Ra_S2	NODE_2319_length_495_cov_0.655502	495	10	True	False	False	nt	32264.0	54.7	100.0	29.0	Metazoa	True							False	False	Metazoa	32264.0
CMS001_003_Ra_S2	NODE_11179_length_261_cov_0.777174	261	3	True	False	False	nt	5858.0	52.8	100.0	28.0	Eukaryota	True							False	False	Eukaryota	5858.0
CMS001_003_Ra_S2	NODE_1795_length_545_cov_0.897436	545	7	True	False	False	nt	1200663.0	58.4	97.059	34.0	Metazoa	True							False	False	Metazoa	1200663.0
CMS001_003_Ra_S2	NODE_6752_length_316_cov_2.200837	316	12	False	True	False	nr	33213.0	89.7	74.07	54.0	Metazoa	True							False	False	Metazoa	33213.0
CMS001_003_Ra_S2	NODE_15469_length_236_cov_0.918239	236	4	True	False	False	nt	35500.0	368.0	95.279	233.0	Metazoa	True							False	False	Metazoa	35500.0
CMS001_003_Ra_S2	NODE_821_length_744_cov_2.220390	744	25	False	True	False	nr	131567.0	98.2	59.48	116.0	Ambiguous	True							False	False	Ambiguous	131567.0
CMS001_003_Ra_S2	NODE_7890_length_294_cov_1.811060	294	6	False	True	False	nr	2759.0	114.0	77.94	68.0	Eukaryota	True							False	False	Eukaryota	2759.0
CMS001_003_Ra_S2	NODE_5706_length_341_cov_1.916667	341	10	False	True	False	nr	33213.0	89.0	75.86	58.0	Metazoa	True							False	False	Metazoa	33213.0
CMS001_003_Ra_S2	NODE_8951_length_277_cov_1.275000	277	4	True	True	False	nt	1.0	501.0	99.27799999999999	277.0	Ambiguous	True							False	False	Ambiguous	1.0
CMS001_003_Ra_S2	NODE_7634_length_299_cov_0.860360	299	4	True	False	False	nt	35500.0	233.0	88.0	200.0	Metazoa	True							False	False	Metazoa	35500.0
CMS001_003_Ra_S2	NODE_5595_length_345_cov_0.750000	345	4	True	False	False	nt	244447.0	56.5	100.0	30.0	Metazoa	True							False	False	Metazoa	244447.0
CMS001_003_Ra_S2	NODE_5574_length_345_cov_1.190299	345	6	True	False	False	nt	9880.0	231.0	97.76100000000001	134.0	Metazoa	True							False	False	Metazoa	9880.0
CMS001_003_Ra_S2	NODE_12310_length_253_cov_1.147727	253	3	True	False	False	nt	2759.0	60.2	97.14299999999999	35.0	Eukaryota	True							False	False	Eukaryota	2759.0
CMS001_003_Ra_S2	NODE_1439_length_598_cov_0.992322	598	11	True	True	False	nr	131567.0	132.1	62.04	108.0	Ambiguous	True							False	False	Ambiguous	131567.0
CMS001_003_Ra_S2	NODE_7680_length_298_cov_1.085973	298	5	True	False	False	nt	716546.0	276.0	88.412	233.0	Eukaryota	True							False	False	Eukaryota	716546.0
CMS001_003_Ra_S2	NODE_13403_length_246_cov_1.266272	246	3	True	False	False	nt	157072.0	54.7	96.875	32.0	Eukaryota	True							False	False	Eukaryota	157072.0
CMS001_003_Ra_S2	NODE_330_length_1037_cov_1.418750	1037	21	False	True	False	nr	131567.0	240.7	65.61	253.0	Ambiguous	True							False	False	Ambiguous	131567.0
CMS001_003_Ra_S2	NODE_4835_length_366_cov_1.844291	366	8	True	False	False	nt	8090.0	52.8	100.0	28.0	Metazoa	True							False	False	Metazoa	8090.0
CMS001_003_Ra_S2	NODE_4129_length_392_cov_0.926984	392	5	False	True	False	nr	1.0	142.5	66.34	101.0	Ambiguous	True							False	False	Ambiguous	1.0
CMS001_003_Ra_S2	NODE_859_length_735_cov_0.756839	735	13	False	True	False	nr	197562.0	223.4	90.35	114.0	Metazoa	True							False	False	Metazoa	197562.0
CMS001_003_Ra_S2	NODE_13542_length_245_cov_4.601190	245	12	False	True	False	nr	197562.0	70.1	85.71	35.0	Metazoa	True							False	False	Metazoa	197562.0
CMS001_003_Ra_S2	NODE_3782_length_405_cov_1.689024	405	8	False	True	False	nr	131567.0	96.7	69.7	99.0	Ambiguous	True							False	False	Ambiguous	131567.0
CMS001_003_Ra_S2	NODE_1634_length_568_cov_1.676171	568	12	False	True	False	nr	6072.0	158.3	71.62	148.0	Metazoa	True							False	False	Metazoa	6072.0
CMS001_003_Ra_S2	NODE_935_length_713_cov_0.828616	713	10	False	True	False	nr	1.0	124.8	51.49	134.0	Ambiguous	True							False	False	Ambiguous	1.0
CMS001_003_Ra_S2	NODE_3518_length_418_cov_1.005865	418	8	True	False	False	nt	9031.0	52.8	100.0	28.0	Metazoa	True							False	False	Metazoa	9031.0
CMS001_003_Ra_S2	NODE_5268_length_354_cov_0.783394	354	4	True	False	False	nt	9880.0	630.0	98.87	354.0	Metazoa	True							False	False	Metazoa	9880.0
CMS001_003_Ra_S2	NODE_2794_length_457_cov_0.831579	457	8	True	False	False	nt	4081.0	52.8	100.0	28.0	Eukaryota	True							False	False	Eukaryota	4081.0
CMS001_003_Ra_S2	NODE_8297_length_287_cov_1.390476	287	4	False	True	False	nr	33213.0	68.2	62.26	53.0	Metazoa	True							False	False	Metazoa	33213.0
CMS001_003_Ra_S2	NODE_6485_length_322_cov_1.473469	322	6	False	True	False	nr	2759.0	84.7	83.72	43.0	Eukaryota	True							False	False	Eukaryota	2759.0
CMS001_003_Ra_S2	NODE_4658_length_373_cov_0.743243	373	4	True	True	False	nt	112262.0	304.4	84.59059016393442	305.0	Metazoa	True							False	False	Metazoa	112262.0
CMS001_003_Ra_S2	NODE_4883_length_365_cov_1.013889	365	4	True	False	False	nt	296587.0	54.7	96.875	32.0	Eukaryota	True							False	False	Eukaryota	296587.0
CMS001_003_Ra_S2	NODE_6612_length_319_cov_1.508264	319	6	False	True	False	nr	2759.0	73.9	64.41	59.0	Eukaryota	True							False	False	Eukaryota	2759.0
CMS001_003_Ra_S2	NODE_4297_length_386_cov_0.944984	386	4	False	True	False	nr	131567.0	62.4	52.94	68.0	Ambiguous	True							False	False	Ambiguous	131567.0
CMS001_003_Ra_S2	NODE_3056_length_441_cov_1.192308	441	6	False	True	False	nr	2759.0	104.0	79.01	81.0	Eukaryota	True							False	False	Eukaryota	2759.0
CMS001_003_Ra_S2	NODE_8486_length_284_cov_0.869565	284	3	True	False	False	nt	202946.0	52.8	100.0	28.0	Metazoa	True							False	False	Metazoa	202946.0
CMS001_003_Ra_S2	NODE_4716_length_371_cov_1.129252	371	5	False	True	False	nr	33154.0	69.7	66.67	93.0	Eukaryota	True							False	False	Eukaryota	33154.0
CMS001_003_Ra_S2	NODE_2286_length_497_cov_0.642857	497	4	True	True	False	nr	33317.0	105.9	75.61	82.0	Metazoa	True							False	False	Metazoa	33317.0
CMS001_003_Ra_S2	NODE_8435_length_285_cov_0.850962	285	6	True	False	False	nt	9895.0	466.0	96.14	285.0	Metazoa	True							False	False	Metazoa	9895.0
CMS001_003_Ra_S2	NODE_6017_length_334_cov_0.817121	334	3	True	False	False	nt	72004.0	217.0	89.655	174.0	Metazoa	True							False	False	Metazoa	72004.0
CMS001_003_Ra_S2	NODE_14738_length_239_cov_1.419753	239	4	True	False	False	nt	61968.0	56.5	94.444	36.0	Metazoa	True							False	False	Metazoa	61968.0
CMS001_003_Ra_S2	NODE_2495_length_480_cov_0.508685	480	5	True	False	False	nt	259920.0	52.8	100.0	28.0	Metazoa	True							False	False	Metazoa	259920.0
CMS001_003_Ra_S2	NODE_3665_length_410_cov_1.840841	410	12	True	True	False	nt	9895.0	479.0	88.27799999999998	418.0	Metazoa	True							False	False	Metazoa	9895.0
CMS001_003_Ra_S2	NODE_2403_length_487_cov_1.309756	487	8	True	False	False	nt	158456.0	52.8	100.0	28.0	Metazoa	True							False	False	Metazoa	158456.0
CMS001_003_Ra_S2	NODE_6046_length_333_cov_0.976562	333	4	False	True	False	nr	197562.0	114.8	64.1	78.0	Metazoa	True							False	False	Metazoa	197562.0
CMS001_003_Ra_S2	NODE_2930_length_449_cov_0.892473	449	8	False	True	False	nr	33213.0	124.4	74.36	78.0	Metazoa	True							False	False	Metazoa	33213.0
CMS001_003_Ra_S2	NODE_1162_length_650_cov_1.205934	650	10	False	True	False	nr	131567.0	120.9	69.41	85.0	Ambiguous	True							False	False	Ambiguous	131567.0
CMS001_003_Ra_S2	NODE_3350_length_426_cov_0.959885	426	6	False	True	False	nr	131567.0	49.7	22.22	135.0	Ambiguous	True							False	False	Ambiguous	131567.0
CMS001_003_Ra_S2	NODE_9841_length_270_cov_1.176166	270	4	True	False	False	nt	418459.0	58.4	100.0	31.0	Eukaryota	True							False	False	Eukaryota	418459.0
CMS001_003_Ra_S2	NODE_6976_length_312_cov_0.821277	312	3	True	False	False	nt	36098.0	54.7	100.0	29.0	Metazoa	True							False	False	Metazoa	36098.0
CMS001_003_Ra_S2	NODE_1975_length_525_cov_1.292411	525	11	False	True	False	nr	33213.0	161.0	88.37	86.0	Metazoa	True							False	False	Metazoa	33213.0
CMS001_003_Ra_S2	NODE_15115_length_238_cov_0.732919	238	3	True	False	False	nt	3641.0	56.5	88.0	50.0	Eukaryota	True							False	False	Eukaryota	3641.0
CMS001_003_Ra_S2	NODE_3354_length_426_cov_0.730659	426	4	False	True	False	nr	1206794.0	166.8	71.3	108.0	Metazoa	True							False	False	Metazoa	1206794.0
CMS001_003_Ra_S2	NODE_3385_length_424_cov_0.974063	424	6	False	True	False	nr	1.0	139.0	68.04	97.0	Ambiguous	True							False	False	Ambiguous	1.0
CMS001_003_Ra_S2	NODE_7230_length_307_cov_0.900000	307	4	True	False	False	nt	64144.0	52.8	100.0	28.0	Metazoa	True							False	False	Metazoa	64144.0
CMS001_003_Ra_S2	NODE_14005_length_243_cov_0.879518	243	3	True	False	False	nt	49369.0	52.8	100.0	28.0	Eukaryota	True							False	False	Eukaryota	49369.0
CMS001_003_Ra_S2	NODE_8047_length_292_cov_0.734884	292	4	False	True	False	nr	131567.0	67.4	59.62	52.0	Ambiguous	True							False	False	Ambiguous	131567.0
CMS001_003_Ra_S2	NODE_1187_length_645_cov_0.568662	645	9	False	True	False	nr	131567.0	213.4	69.29	140.0	Ambiguous	True							False	False	Ambiguous	131567.0
CMS001_003_Ra_S2	NODE_14333_length_241_cov_1.085366	241	4	True	False	False	nt	9606.0	54.7	100.0	29.0	Metazoa	True							False	False	Metazoa	9606.0
CMS001_003_Ra_S2	NODE_7839_length_295_cov_1.339450	295	4	False	True	False	nr	131567.0	106.7	84.21	57.0	Ambiguous	True							False	False	Ambiguous	131567.0
CMS001_003_Ra_S2	NODE_1369_length_610_cov_0.474672	610	3	True	True	False	nt	112262.0	546.0	87.26929568788502	487.0	Metazoa	True							False	False	Metazoa	112262.0
CMS001_003_Ra_S2	NODE_3443_length_421_cov_0.848837	421	4	False	True	False	nr	131567.0	76.3	38.53	109.0	Ambiguous	True							False	False	Ambiguous	131567.0
CMS001_003_Ra_S2	NODE_9941_length_269_cov_1.520833	269	4	True	True	False	nt	9861.0	496.0	99.631	271.0	Metazoa	True							False	False	Metazoa	9861.0
CMS001_003_Ra_S2	NODE_15778_length_234_cov_1.140127	234	3	False	True	False	nr	1206794.0	105.1	70.51	78.0	Metazoa	True							False	False	Metazoa	1206794.0
CMS001_003_Ra_S2	NODE_15745_length_234_cov_1.859873	234	4	False	True	False	nr	33213.0	61.6	68.42	38.0	Metazoa	True							False	False	Metazoa	33213.0
CMS001_003_Ra_S2	NODE_7764_length_297_cov_0.768182	297	3	True	False	False	nt	4069.0	52.8	100.0	28.0	Eukaryota	True							False	False	Eukaryota	4069.0
CMS001_003_Ra_S2	NODE_6689_length_318_cov_0.809129	318	5	False	True	False	nr	33213.0	99.0	70.31	64.0	Metazoa	True							False	False	Metazoa	33213.0
CMS001_003_Ra_S2	NODE_17161_length_228_cov_0.900662	228	3	True	False	False	nt	109461.0	54.7	100.0	29.0	Metazoa	True							False	False	Metazoa	109461.0
CMS001_003_Ra_S2	NODE_7294_length_305_cov_2.118421	305	10	True	True	False	nt	1082704.0	525.0	97.705	305.0	Bacteria	True							False	False	Bacteria	1082704.0
CMS001_003_Ra_S2	NODE_8231_length_288_cov_1.440758	288	6	False	True	False	nr	33213.0	89.4	89.36	47.0	Metazoa	True							False	False	Metazoa	33213.0
CMS001_003_Ra_S2	NODE_12630_length_251_cov_1.678161	251	4	True	False	False	nt	2163413.0	54.7	100.0	29.0	Eukaryota	True							False	False	Eukaryota	2163413.0
CMS001_003_Ra_S2	NODE_15555_length_235_cov_1.189873	235	6	True	True	False	nt	6905.0	424.0	99.149	235.0	Metazoa	True							False	False	Metazoa	6905.0
CMS001_003_Ra_S2	NODE_4333_length_385_cov_0.694805	385	6	False	True	False	nr	131567.0	172.6	65.85	123.0	Ambiguous	True							False	False	Ambiguous	131567.0
CMS001_003_Ra_S2	NODE_4517_length_377_cov_1.310000	377	8	False	True	False	nr	33154.0	79.3	45.56000000000001	90.0	Eukaryota	True							False	False	Eukaryota	33154.0
CMS001_003_Ra_S2	NODE_12909_length_249_cov_1.697674	249	4	True	True	False	nt	9913.0	327.0	90.837	251.0	Metazoa	True							False	False	Metazoa	9913.0
CMS001_003_Ra_S2	NODE_13204_length_248_cov_0.672515	248	4	False	True	False	nr	2759.0	80.9	86.67	45.0	Eukaryota	True							False	False	Eukaryota	2759.0
CMS001_003_Ra_S2	NODE_3256_length_430_cov_1.240793	430	6	True	True	False	nt	217165.0	119.0	78.652	178.0	Metazoa	True							False	False	Metazoa	217165.0
CMS001_003_Ra_S2	NODE_16613_length_230_cov_1.143791	230	4	False	True	False	nr	6072.0	70.5	57.14	56.0	Metazoa	True							False	False	Metazoa	6072.0
CMS001_003_Ra_S2	NODE_7014_length_311_cov_0.948718	311	4	True	False	False	nt	4085.0	52.8	100.0	28.0	Eukaryota	True							False	False	Eukaryota	4085.0
CMS001_003_Ra_S2	NODE_6072_length_332_cov_1.349020	332	6	True	False	False	nt	112262.0	58.4	92.68299999999999	41.0	Metazoa	True							False	False	Metazoa	112262.0
CMS001_003_Ra_S2	NODE_8829_length_278_cov_1.218905	278	4	True	False	False	nt	5821.0	56.5	97.059	34.0	Eukaryota	True							False	False	Eukaryota	5821.0
CMS001_003_Ra_S2	NODE_5053_length_360_cov_0.664311	360	3	True	False	False	nt	99802.0	67.6	95.238	42.0	Metazoa	True							False	False	Metazoa	99802.0
CMS001_003_Ra_S2	NODE_5926_length_336_cov_0.938224	336	6	False	True	False	nr	266149.0	47.8	36.7	109.0	Eukaryota	True							False	False	Eukaryota	266149.0
CMS001_003_Ra_S2	NODE_16992_length_228_cov_1.933775	228	4	False	True	False	nr	33154.0	93.2	71.43	56.0	Eukaryota	True							False	False	Eukaryota	33154.0
CMS001_003_Ra_S2	NODE_1632_length_569_cov_0.609756	569	5	False	True	False	nr	131567.0	76.3	72.22	54.0	Ambiguous	True							False	False	Ambiguous	131567.0
CMS001_003_Ra_S2	NODE_16409_length_231_cov_1.181818	231	4	True	True	False	nt	74975.0	364.0	95.21700000000001	230.0	Metazoa	True							False	False	Metazoa	74975.0
CMS001_003_Ra_S2	NODE_11531_length_258_cov_1.209945	258	3	True	False	False	nt	1903704.0	56.5	100.0	30.0	Bacteria	True							False	False	Bacteria	1903704.0
CMS001_003_Ra_S2	NODE_10501_length_265_cov_1.058511	265	3	True	False	False	nt	35500.0	484.0	99.62299999999999	265.0	Metazoa	True							False	False	Metazoa	35500.0
CMS001_003_Ra_S2	NODE_3260_length_430_cov_1.186969	430	9	True	False	False	nt	10090.0	58.4	94.595	37.0	Metazoa	True							False	False	Metazoa	10090.0
CMS001_003_Ra_S2	NODE_8581_length_282_cov_0.882927	282	3	True	False	False	nt	72664.0	54.7	87.234	47.0	Eukaryota	True							False	False	Eukaryota	72664.0
CMS001_003_Ra_S2	NODE_4765_length_369_cov_1.000000	369	4	False	True	False	nr	1980410.0	93.2	66.2	71.0	Viruses	True							False	False	Viruses	1980410.0
CMS001_003_Ra_S2	NODE_7627_length_299_cov_0.986486	299	3	True	False	False	nt	8090.0	56.5	100.0	30.0	Metazoa	True							False	False	Metazoa	8090.0
CMS001_003_Ra_S2	NODE_9462_length_273_cov_0.887755	273	4	False	True	False	nr	33154.0	70.9	60.66	61.0	Eukaryota	True							False	False	Eukaryota	33154.0
CMS001_003_Ra_S2	NODE_4365_length_384_cov_0.671010	384	4	False	True	False	nr	131567.0	50.1	30.300000000000004	99.0	Ambiguous	True							False	False	Ambiguous	131567.0
CMS001_003_Ra_S2	NODE_16406_length_231_cov_1.344156	231	4	True	False	False	nt	5061.0	52.8	100.0	28.0	Eukaryota	True							False	False	Eukaryota	5061.0
CMS001_003_Ra_S2	NODE_8383_length_286_cov_0.861244	286	6	False	True	False	nr	33213.0	52.0	82.0	50.0	Metazoa	True							False	False	Metazoa	33213.0
CMS001_003_Ra_S2	NODE_7536_length_301_cov_0.620536	301	3	True	False	False	nt	310752.0	52.8	92.105	38.0	Metazoa	True							False	False	Metazoa	310752.0
CMS001_004_Ra_S2	NODE_1_length_3148_cov_123.031911	3148	5568	True	True	False	nt	1628188.0	5392.0	98.55778761061943	3051.0	Viruses	True	493.0	Culex narnavirus 1	493.0	Culex narnavirus 1	RdRp_RNA1	2562539.0	True	True	Viruses	2562539.0
CMS001_004_Ra_S2	NODE_2_length_1845_cov_512.447398	1845	13088	True	True	False	nt	570417.0	3386.0	99.78299999999999	1845.0	Bacteria	True							False	False	Bacteria	570417.0
CMS001_004_Ra_S2	NODE_6_length_1158_cov_234.815911	1158	3703	True	True	False	nt	570417.0	2134.0	99.914	1158.0	Bacteria	True							False	False	Bacteria	570417.0
CMS001_004_Ra_S2	NODE_20_length_821_cov_178.612903	821	1944	True	True	False	nt	570417.0	1511.0	99.87799999999999	821.0	Bacteria	True							False	False	Bacteria	570417.0
CMS001_004_Ra_S2	NODE_82_length_492_cov_55.739759	492	343	True	True	False	nt	116960.0	909.0	100.0	492.0	Metazoa	True							False	False	Metazoa	116960.0
CMS001_004_Ra_S2	NODE_3_length_1560_cov_13.453136	1560	292	True	True	False	nt	9654.0	2841.0	99.615	1557.0	Metazoa	True							False	False	Metazoa	9654.0
CMS001_004_Ra_S2	NODE_113_length_436_cov_204.562674	436	1071	True	True	False	nt	953.0	785.0	99.536	431.0	Bacteria	True							False	False	Bacteria	953.0
CMS001_004_Ra_S2	NODE_42_length_590_cov_407.352827	590	3082	False	True	False	nr	131567.0	52.0	28.399999999999995	169.0	Ambiguous	True							False	False	Ambiguous	131567.0
CMS001_004_Ra_S2	NODE_68_length_508_cov_52.737819	508	327	True	True	False	nt	379584.0	928.0	99.60600000000001	508.0	Metazoa	True							False	False	Metazoa	379584.0
CMS001_004_Ra_S2	NODE_12_length_923_cov_7.729314	923	94	True	True	False	nt	9654.0	1694.0	99.78299999999999	923.0	Metazoa	True							False	False	Metazoa	9654.0
CMS001_004_Ra_S2	NODE_18_length_838_cov_2.105125	838	22	True	True	False	nt	570417.0	1548.0	100.0	838.0	Bacteria	True							False	False	Bacteria	570417.0
CMS001_004_Ra_S2	NODE_755_length_234_cov_1.063694	234	3	True	False	False	nt	570417.0	433.0	100.0	234.0	Bacteria	True							False	False	Bacteria	570417.0
CMS001_004_Ra_S2	NODE_22_length_778_cov_28.736091	778	299	True	True	False	nt	33554.0	1400.0	99.105	782.0	Metazoa	True							False	False	Metazoa	33554.0
CMS001_004_Ra_S2	NODE_191_length_353_cov_43.887681	353	174	True	True	False	nt	953.0	627.0	100.0	339.0	Bacteria	True							False	False	Bacteria	953.0
CMS001_004_Ra_S2	NODE_87_length_479_cov_8.778607	479	55	True	True	False	nt	33554.0	878.0	99.791	478.0	Metazoa	True							False	False	Metazoa	33554.0
CMS001_004_Ra_S2	NODE_392_length_270_cov_31.015544	270	84	True	True	False	nt	379584.0	499.0	100.0	270.0	Metazoa	True							False	False	Metazoa	379584.0
CMS001_004_Ra_S2	NODE_48_length_577_cov_1.314000	577	9	True	True	False	nt	2304481.0	1033.0	98.96	577.0	Viruses	True							False	False	Viruses	2304481.0
CMS001_004_Ra_S2	NODE_271_length_304_cov_1.118943	304	6	True	True	False	nt	12916.0	534.0	98.355	304.0	Bacteria	True							False	False	Bacteria	12916.0
CMS001_004_Ra_S2	NODE_131_length_405_cov_3.332317	405	15	True	True	False	nr	953.0	137.9	100.0	69.0	Bacteria	True							False	False	Bacteria	953.0
CMS001_004_Ra_S2	NODE_49_length_576_cov_1.523046	576	11	True	True	False	nt	570417.0	1064.0	100.0	576.0	Bacteria	True							False	False	Bacteria	570417.0
CMS001_004_Ra_S2	NODE_229_length_329_cov_1.150794	329	4	True	False	False	nt	570417.0	603.0	100.0	326.0	Bacteria	True							False	False	Bacteria	570417.0
CMS001_004_Ra_S2	NODE_241_length_320_cov_2.082305	320	7	True	True	False	nt	131567.0	342.0	86.068	323.0	Ambiguous	True							False	False	Ambiguous	131567.0
CMS001_004_Ra_S2	NODE_54_length_551_cov_1.808017	551	12	True	True	False	nt	570417.0	1018.0	100.0	551.0	Bacteria	True							False	False	Bacteria	570417.0
CMS001_004_Ra_S2	NODE_351_length_275_cov_1.661616	275	5	True	False	False	nt	570417.0	508.0	100.0	275.0	Bacteria	True							False	False	Bacteria	570417.0
CMS001_004_Ra_S2	NODE_700_length_239_cov_1.351852	239	3	True	False	False	nt	953.0	431.0	99.163	239.0	Bacteria	True							False	False	Bacteria	953.0
CMS001_004_Ra_S2	NODE_452_length_264_cov_1.171123	264	3	True	False	False	nt	570417.0	488.0	100.0	264.0	Bacteria	True							False	False	Bacteria	570417.0
CMS001_004_Ra_S2	NODE_73_length_504_cov_1.437939	504	9	True	True	False	nt	570417.0	931.0	100.0	504.0	Bacteria	True							False	False	Bacteria	570417.0
CMS001_004_Ra_S2	NODE_67_length_509_cov_0.861111	509	6	False	True	False	nr	1390.0	49.3	35.29	102.0	Bacteria	True							False	False	Bacteria	1390.0
CMS001_004_Ra_S2	NODE_89_length_476_cov_3.471178	476	19	True	True	False	nt	570417.0	880.0	100.0	476.0	Bacteria	True							False	False	Bacteria	570417.0
CMS001_004_Ra_S2	NODE_93_length_470_cov_2.208651	470	14	True	True	False	nt	570417.0	869.0	100.0	470.0	Bacteria	True							False	False	Bacteria	570417.0
CMS001_004_Ra_S2	NODE_182_length_357_cov_1.042857	357	5	True	False	False	nt	4155.0	58.4	92.68299999999999	41.0	Eukaryota	True							False	False	Eukaryota	4155.0
CMS001_004_Ra_S2	NODE_327_length_280_cov_2.157635	280	6	True	True	False	nt	570417.0	518.0	100.0	280.0	Bacteria	True							False	False	Bacteria	570417.0
CMS001_004_Ra_S2	NODE_282_length_295_cov_1.628440	295	5	True	True	False	nt	570417.0	545.0	100.0	295.0	Bacteria	True							False	False	Bacteria	570417.0
CMS001_004_Ra_S2	NODE_19_length_830_cov_1.702523	830	20	True	True	False	nt	2304481.0	1500.0	99.277	830.0	Viruses	True							False	False	Viruses	2304481.0
CMS001_004_Ra_S2	NODE_11_length_930_cov_1.164127	930	14	False	True	False	nr	953.0	625.5	99.68	309.0	Bacteria	True							False	False	Bacteria	953.0
CMS001_004_Ra_S2	NODE_395_length_270_cov_1.124352	270	3	True	False	False	nt	953.0	460.0	97.40700000000001	270.0	Bacteria	True							False	False	Bacteria	953.0
CMS001_004_Ra_S2	NODE_180_length_358_cov_0.911032	358	4	True	True	False	nt	9654.0	656.0	99.721	358.0	Metazoa	True							False	False	Metazoa	9654.0
CMS001_004_Ra_S2	NODE_603_length_247_cov_1.282353	247	3	True	False	False	nt	570417.0	448.0	100.0	242.0	Bacteria	True							False	False	Bacteria	570417.0
CMS001_004_Ra_S2	NODE_190_length_354_cov_0.848375	354	5	False	True	False	nr	263437.0	60.5	31.15	122.0	Bacteria	True							False	False	Bacteria	263437.0
CMS001_004_Ra_S2	NODE_208_length_344_cov_0.883895	344	4	True	True	False	nt	1437010.0	547.0	95.36200000000001	345.0	Metazoa	True							False	False	Metazoa	1437010.0
CMS001_004_Ra_S2	NODE_793_length_231_cov_1.422078	231	3	True	False	False	nt	1236908.0	270.0	90.291	206.0	Bacteria	True							False	False	Bacteria	1236908.0
CMS001_004_Ra_S2	NODE_767_length_233_cov_1.403846	233	3	True	False	False	nt	570417.0	431.0	100.0	233.0	Bacteria	True							False	False	Bacteria	570417.0
CMS001_004_Ra_S2	NODE_92_length_471_cov_1.842640	471	10	True	True	False	nt	570417.0	870.0	100.0	471.0	Bacteria	True							False	False	Bacteria	570417.0
CMS001_004_Ra_S2	NODE_451_length_264_cov_1.561497	264	4	True	True	False	nt	570417.0	488.0	100.0	264.0	Bacteria	True							False	False	Bacteria	570417.0
CMS001_004_Ra_S2	NODE_65_length_518_cov_0.990930	518	6	True	True	False	nt	570417.0	957.0	100.0	518.0	Bacteria	True							False	False	Bacteria	570417.0
CMS001_004_Ra_S2	NODE_226_length_331_cov_1.129921	331	4	True	False	False	nt	570417.0	599.0	100.0	324.0	Bacteria	True							False	False	Bacteria	570417.0
CMS001_004_Ra_S2	NODE_457_length_263_cov_1.569892	263	4	True	True	False	nt	570417.0	486.0	100.0	263.0	Bacteria	True							False	False	Bacteria	570417.0
CMS001_004_Ra_S2	NODE_436_length_266_cov_10.814815	266	32	True	True	False	nt	33554.0	492.0	100.0	266.0	Metazoa	True							False	False	Metazoa	33554.0
CMS001_004_Ra_S2	NODE_366_length_273_cov_1.704082	273	5	True	False	False	nt	2304481.0	455.0	96.70299999999999	273.0	Viruses	True							False	False	Viruses	2304481.0
CMS001_004_Ra_S2	NODE_122_length_415_cov_1.920118	415	10	True	True	False	nt	570417.0	767.0	100.0	415.0	Bacteria	True							False	False	Bacteria	570417.0
CMS001_004_Ra_S2	NODE_469_length_261_cov_1.103261	261	3	True	False	False	nt	570417.0	479.0	100.0	259.0	Bacteria	True							False	False	Bacteria	570417.0
CMS001_004_Ra_S2	NODE_125_length_413_cov_1.086310	413	5	True	False	False	nt	570417.0	763.0	100.0	413.0	Bacteria	True							False	False	Bacteria	570417.0
CMS001_004_Ra_S2	NODE_5_length_1184_cov_1.747967	1184	29	True	True	False	nt	570417.0	2185.0	100.0	1183.0	Bacteria	True							False	False	Bacteria	570417.0
CMS001_004_Ra_S2	NODE_111_length_438_cov_0.803324	438	7	False	True	False	nr	131567.0	57.8	38.46	78.0	Ambiguous	True							False	False	Ambiguous	131567.0
CMS001_004_Ra_S2	NODE_38_length_630_cov_0.826401	630	8	False	True	False	nr	943816.0	50.1	30.260000000000005	195.0	Bacteria	True							False	False	Bacteria	943816.0
CMS001_004_Ra_S2	NODE_293_length_291_cov_1.364486	291	4	True	True	False	nt	570417.0	538.0	100.0	291.0	Bacteria	True							False	False	Bacteria	570417.0
CMS001_004_Ra_S2	NODE_426_length_267_cov_1.152632	267	3	True	False	False	nt	570417.0	494.0	100.0	267.0	Bacteria	True							False	False	Bacteria	570417.0
CMS001_004_Ra_S2	NODE_576_length_250_cov_1.242775	250	3	True	False	False	nt	953.0	460.0	100.0	249.0	Bacteria	True							False	False	Bacteria	953.0
CMS001_004_Ra_S2	NODE_688_length_240_cov_2.595092	240	6	True	True	False	nt	196896.0	399.0	96.667	240.0	Viruses	True							False	False	Viruses	196896.0
CMS001_004_Ra_S2	NODE_171_length_365_cov_1.013889	365	4	True	True	False	nt	953.0	599.0	96.419	363.0	Bacteria	True							False	False	Bacteria	953.0
CMS001_004_Ra_S2	NODE_231_length_327_cov_1.752000	327	6	True	True	False	nt	570417.0	604.0	100.0	327.0	Bacteria	True							False	False	Bacteria	570417.0
CMS001_004_Ra_S2	NODE_146_length_390_cov_1.127796	390	5	True	False	False	nt	570417.0	721.0	100.0	390.0	Bacteria	True							False	False	Bacteria	570417.0
CMS001_004_Ra_S2	NODE_409_length_269_cov_1.276042	269	4	True	True	False	nt	570417.0	497.0	100.0	269.0	Bacteria	True							False	False	Bacteria	570417.0
CMS001_004_Ra_S2	NODE_129_length_408_cov_1.546828	408	9	True	True	False	nt	165695.0	743.0	99.51	408.0	Bacteria	True							False	False	Bacteria	165695.0
CMS001_004_Ra_S2	NODE_60_length_535_cov_1.115721	535	7	True	True	False	nt	570417.0	989.0	100.0	535.0	Bacteria	True							False	False	Bacteria	570417.0
CMS001_004_Ra_S2	NODE_163_length_375_cov_0.909396	375	4	True	True	False	nt	2304516.0	671.0	98.93299999999999	375.0	Viruses	True							False	False	Viruses	2304516.0
CMS001_004_Ra_S2	NODE_219_length_334_cov_0.848249	334	3	True	False	False	nt	953.0	616.0	100.0	333.0	Bacteria	True							False	False	Bacteria	953.0
CMS001_004_Ra_S2	NODE_283_length_295_cov_1.339450	295	4	True	True	False	nt	570417.0	545.0	100.0	295.0	Bacteria	True							False	False	Bacteria	570417.0
CMS001_004_Ra_S2	NODE_297_length_291_cov_1.023364	291	3	True	False	False	nt	570417.0	538.0	100.0	291.0	Bacteria	True							False	False	Bacteria	570417.0
CMS001_004_Ra_S2	NODE_32_length_681_cov_2.953642	681	26	True	True	False	nt	570417.0	1253.0	99.853	681.0	Bacteria	True							False	False	Bacteria	570417.0
CMS001_004_Ra_S2	NODE_263_length_306_cov_1.593886	306	5	True	True	False	nt	570417.0	566.0	100.0	306.0	Bacteria	True							False	False	Bacteria	570417.0
CMS001_004_Ra_S2	NODE_281_length_295_cov_1.674312	295	5	False	True	False	nr	33213.0	50.1	29.67	91.0	Metazoa	True							False	False	Metazoa	33213.0
CMS001_004_Ra_S2	NODE_28_length_715_cov_0.913793	715	8	True	True	False	nt	570417.0	1321.0	100.0	715.0	Bacteria	True							False	False	Bacteria	570417.0
CMS001_004_Ra_S2	NODE_198_length_349_cov_2.566176	349	11	True	True	False	nt	570417.0	645.0	100.0	349.0	Bacteria	True							False	False	Bacteria	570417.0
CMS001_004_Ra_S2	NODE_136_length_403_cov_0.776074	403	4	True	True	False	nt	570417.0	739.0	99.75200000000001	403.0	Bacteria	True							False	False	Bacteria	570417.0
CMS001_004_Ra_S2	NODE_828_length_228_cov_1.649007	228	4	True	False	False	nt	131567.0	228.0	84.956	226.0	Ambiguous	True							False	False	Ambiguous	131567.0
CMS001_004_Ra_S2	NODE_202_length_347_cov_0.811111	347	3	True	False	False	nt	570417.0	641.0	100.0	347.0	Bacteria	True							False	False	Bacteria	570417.0
CMS001_004_Ra_S2	NODE_127_length_410_cov_1.534535	410	7	True	True	False	nt	953.0	758.0	100.0	410.0	Bacteria	True							False	False	Bacteria	953.0
CMS001_004_Ra_S2	NODE_237_length_325_cov_1.157258	325	4	True	False	False	nt	570417.0	593.0	99.691	324.0	Bacteria	True							False	False	Bacteria	570417.0
CMS001_004_Ra_S2	NODE_118_length_430_cov_0.696884	430	4	True	False	False	nt	131567.0	416.0	95.094	265.0	Ambiguous	True							False	False	Ambiguous	131567.0
CMS001_004_Ra_S2	NODE_254_length_313_cov_1.237288	313	4	True	True	False	nt	570417.0	579.0	100.0	313.0	Bacteria	True							False	False	Bacteria	570417.0
CMS001_004_Ra_S2	NODE_324_length_281_cov_2.862745	281	8	True	True	False	nt	9347.0	508.0	99.288	281.0	Metazoa	True							False	False	Metazoa	9347.0
CMS001_004_Ra_S2	NODE_677_length_241_cov_1.335366	241	3	True	False	False	nt	570417.0	446.0	100.0	241.0	Bacteria	True							False	False	Bacteria	570417.0
CMS001_004_Ra_S2	NODE_151_length_389_cov_0.929487	389	4	True	True	False	nt	570417.0	719.0	100.0	389.0	Bacteria	True							False	False	Bacteria	570417.0
CMS001_004_Ra_S2	NODE_91_length_476_cov_1.097744	476	6	True	True	False	nt	570417.0	880.0	100.0	476.0	Bacteria	True							False	False	Bacteria	570417.0
CMS001_004_Ra_S2	NODE_306_length_288_cov_1.383886	288	4	True	True	False	nt	570417.0	532.0	100.0	288.0	Bacteria	True							False	False	Bacteria	570417.0
CMS001_004_Ra_S2	NODE_266_length_305_cov_2.561404	305	10	True	True	False	nt	953.0	564.0	100.0	305.0	Bacteria	True							False	False	Bacteria	953.0
CMS001_004_Ra_S2	NODE_162_length_376_cov_0.976589	376	4	True	True	False	nt	570417.0	689.0	99.734	376.0	Bacteria	True							False	False	Bacteria	570417.0
CMS001_004_Ra_S2	NODE_292_length_292_cov_1.018605	292	3	True	False	False	nt	570417.0	540.0	100.0	292.0	Bacteria	True							False	False	Bacteria	570417.0
CMS001_004_Ra_S2	NODE_268_length_305_cov_1.280702	305	4	True	True	False	nt	570417.0	558.0	99.67200000000001	305.0	Bacteria	True							False	False	Bacteria	570417.0
CMS001_004_Ra_S2	NODE_735_length_236_cov_1.773585	236	4	True	False	False	nt	1236908.0	161.0	92.79299999999999	111.0	Bacteria	True							False	False	Bacteria	1236908.0
CMS001_004_Ra_S2	NODE_257_length_312_cov_0.927660	312	3	True	False	False	nt	570417.0	577.0	100.0	312.0	Bacteria	True							False	False	Bacteria	570417.0
CMS001_004_Ra_S2	NODE_337_length_278_cov_1.084577	278	3	True	False	False	nt	570417.0	512.0	100.0	277.0	Bacteria	True							False	False	Bacteria	570417.0
CMS001_004_Ra_S2	NODE_201_length_347_cov_1.081481	347	4	True	True	False	nt	570417.0	641.0	100.0	347.0	Bacteria	True							False	False	Bacteria	570417.0
CMS001_004_Ra_S2	NODE_174_length_362_cov_0.996491	362	4	True	True	False	nt	570417.0	669.0	100.0	362.0	Bacteria	True							False	False	Bacteria	570417.0
CMS001_004_Ra_S2	NODE_323_length_282_cov_1.068293	282	3	True	False	False	nt	570417.0	521.0	100.0	282.0	Bacteria	True							False	False	Bacteria	570417.0
CMS001_004_Ra_S2	NODE_528_length_255_cov_1.230337	255	3	True	False	False	nt	953.0	472.0	100.0	255.0	Bacteria	True							False	False	Bacteria	953.0
CMS001_004_Ra_S2	NODE_322_length_282_cov_1.068293	282	3	True	False	False	nt	9654.0	521.0	100.0	282.0	Metazoa	True							False	False	Metazoa	9654.0
CMS001_004_Ra_S2	NODE_678_length_241_cov_1.335366	241	3	True	False	False	nt	570417.0	446.0	100.0	241.0	Bacteria	True							False	False	Bacteria	570417.0
CMS001_005_Ra_S3	NODE_1077_length_835_cov_81.494723	835	2127	True	True	False	nt	9606.0	1245.0	98.58200000000001	705.0	Metazoa	True							False	False	Metazoa	9606.0
CMS001_005_Ra_S3	NODE_875_length_894_cov_6.559364	894	106	False	True	False	nr	33213.0	203.4	66.27	169.0	Metazoa	True							False	False	Metazoa	33213.0
CMS001_005_Ra_S3	NODE_133_length_1651_cov_64.935197	1651	1797	False	True	False	nr	1.0	247.7	47.41	232.0	Ambiguous	True							False	False	Ambiguous	1.0
CMS001_005_Ra_S3	NODE_1657_length_706_cov_9.577107	706	114	False	True	False	nr	6656.0	89.7	89.36	47.0	Metazoa	True							False	False	Metazoa	6656.0
CMS001_005_Ra_S3	NODE_8219_length_358_cov_37.088968	358	219	False	True	False	nr	1.0	70.1	44.83	58.0	Ambiguous	True							False	False	Ambiguous	1.0
CMS001_005_Ra_S3	NODE_1815_length_683_cov_26.851485	683	331	False	True	False	nr	1.0	70.5	44.83	58.0	Ambiguous	True							False	False	Ambiguous	1.0
CMS001_005_Ra_S3	NODE_3187_length_547_cov_166.851064	547	1393	True	False	False	nt	33154.0	65.8	93.182	44.0	Eukaryota	True							False	False	Eukaryota	33154.0
CMS001_005_Ra_S3	NODE_5351_length_436_cov_9.693593	436	68	True	True	False	nt	2759.0	784.0	99.083	436.0	Eukaryota	True							False	False	Eukaryota	2759.0
CMS001_005_Ra_S3	NODE_1651_length_707_cov_2.203175	707	36	False	True	False	nr	1.0	241.9	75.33	150.0	Ambiguous	True							False	False	Ambiguous	1.0
CMS001_005_Ra_S3	NODE_2958_length_564_cov_14.796715	564	122	True	True	False	nt	1.0	1041.0	100.0	563.0	Ambiguous	True							False	False	Ambiguous	1.0
CMS001_005_Ra_S3	NODE_35_length_2496_cov_4.961141	2496	255	False	True	False	nr	1.0	402.9	37.59906	500.0	Ambiguous	True							False	False	Ambiguous	1.0
CMS001_005_Ra_S3	NODE_279_length_1335_cov_36.505564	1335	831	False	True	False	nr	1.0	82.0	35.03	177.0	Ambiguous	True							False	False	Ambiguous	1.0
CMS001_005_Ra_S3	NODE_7014_length_385_cov_30.308442	385	198	True	False	False	nt	9681.0	54.7	92.105	38.0	Metazoa	True							False	False	Metazoa	9681.0
CMS001_005_Ra_S3	NODE_20931_length_238_cov_0.906832	238	3	True	False	False	nt	2759.0	54.7	100.0	29.0	Eukaryota	True							False	False	Eukaryota	2759.0
CMS001_005_Ra_S3	NODE_2351_length_618_cov_4.831793	618	54	True	False	False	nt	2759.0	54.7	100.0	29.0	Eukaryota	True							False	False	Eukaryota	2759.0
CMS001_005_Ra_S3	NODE_4897_length_453_cov_5.393617	453	30	True	False	False	nt	99802.0	52.8	100.0	28.0	Metazoa	True							False	False	Metazoa	99802.0
CMS001_005_Ra_S3	NODE_314_length_1282_cov_2.008299	1282	37	False	True	False	nr	131567.0	155.2	45.09575163398693	306.0	Ambiguous	True							False	False	Ambiguous	131567.0
CMS001_005_Ra_S3	NODE_602_length_1029_cov_0.778361	1029	14	False	True	False	nr	1206794.0	246.5	65.0	180.0	Metazoa	True							False	False	Metazoa	1206794.0
CMS001_005_Ra_S3	NODE_1252_length_792_cov_25.363636	792	363	True	True	False	nr	131567.0	134.0	83.56	73.0	Ambiguous	True							False	False	Ambiguous	131567.0
CMS001_005_Ra_S3	NODE_994_length_855_cov_38.347044	855	505	False	True	False	nr	1.0	66.2	35.46	141.0	Ambiguous	True							False	False	Ambiguous	1.0
CMS001_005_Ra_S3	NODE_12975_length_284_cov_1.410628	284	4	True	False	False	nt	1095630.0	54.7	96.97	33.0	Eukaryota	True							False	False	Eukaryota	1095630.0
CMS001_005_Ra_S3	NODE_1693_length_700_cov_22.292135	700	220	True	False	False	nt	315492.0	52.8	100.0	28.0	Metazoa	True							False	False	Metazoa	315492.0
CMS001_005_Ra_S3	NODE_10822_length_314_cov_1.109705	314	4	False	True	False	nr	2759.0	65.9	48.28	58.0	Eukaryota	True							False	False	Eukaryota	2759.0
CMS001_005_Ra_S3	NODE_290_length_1310_cov_1.321979	1310	36	False	True	False	nr	1.0	223.0	55.6	277.0	Ambiguous	True							False	False	Ambiguous	1.0
CMS001_005_Ra_S3	NODE_1197_length_802_cov_3.558621	802	40	True	True	False	nt	9606.0	1482.0	100.0	802.0	Metazoa	True							False	False	Metazoa	9606.0
CMS001_005_Ra_S3	NODE_442_length_1139_cov_0.797552	1139	42	False	True	False	nr	1.0	117.8	42.44661870503597	139.0	Ambiguous	True							False	False	Ambiguous	1.0
CMS001_005_Ra_S3	NODE_139_length_1631_cov_2.053411	1631	54	False	True	False	nr	1075826.0	354.8	61.08	483.0	Viruses	True							False	False	Viruses	1075826.0
CMS001_005_Ra_S3	NODE_2881_length_570_cov_49.774848	570	418	False	True	False	nr	1.0	111.3	54.35	92.0	Ambiguous	True							False	False	Ambiguous	1.0
CMS001_005_Ra_S3	NODE_1502_length_738_cov_5.001513	738	80	False	True	False	nr	1206794.0	144.1	81.82	88.0	Metazoa	True							False	False	Metazoa	1206794.0
CMS001_005_Ra_S3	NODE_1962_length_665_cov_5.386054	665	54	False	True	False	nr	131567.0	105.9	41.67	156.0	Ambiguous	True							False	False	Ambiguous	131567.0
CMS001_005_Ra_S3	NODE_83_length_1866_cov_0.983231	1866	46	False	True	False	nr	1.0	184.9	50.0	184.0	Ambiguous	True							False	False	Ambiguous	1.0
CMS001_005_Ra_S3	NODE_6666_length_393_cov_8.718354	393	48	True	False	False	nt	441366.0	56.5	100.0	30.0	Metazoa	True							False	False	Metazoa	441366.0
CMS001_005_Ra_S3	NODE_1476_length_743_cov_1.707207	743	18	True	False	False	nt	28526.0	52.8	96.774	31.0	Eukaryota	True							False	False	Eukaryota	28526.0
CMS001_005_Ra_S3	NODE_36_length_2496_cov_0.888797	2496	83	True	True	False	nr	1.0	134.39999999999998	81.1795294117647	85.0	Ambiguous	True							False	False	Ambiguous	1.0
CMS001_005_Ra_S3	NODE_3353_length_536_cov_0.819172	536	6	False	True	False	nr	33213.0	50.8	37.14	70.0	Metazoa	True							False	False	Metazoa	33213.0
CMS001_005_Ra_S3	NODE_1318_length_777_cov_0.635714	777	10	False	True	False	nr	131567.0	120.6	49.09	110.0	Ambiguous	True							False	False	Ambiguous	131567.0
CMS001_005_Ra_S3	NODE_645_length_1000_cov_1.924160	1000	28	True	False	False	nt	1.0	60.2	97.14299999999999	35.0	Ambiguous	True							False	False	Ambiguous	1.0
CMS001_005_Ra_S3	NODE_443_length_1138_cov_30.980207	1138	583	True	False	False	nt	6183.0	52.8	100.0	28.0	Metazoa	True							False	False	Metazoa	6183.0
CMS001_005_Ra_S3	NODE_255_length_1375_cov_1.895223	1375	63	False	True	False	nr	131567.0	163.3	28.33	420.0	Ambiguous	True							False	False	Ambiguous	131567.0
CMS001_005_Ra_S3	NODE_16313_length_260_cov_1.710383	260	6	False	True	False	nr	33213.0	84.0	60.66	61.0	Metazoa	True							False	False	Metazoa	33213.0
CMS001_005_Ra_S3	NODE_5425_length_433_cov_1.758427	433	10	True	False	False	nt	44415.0	52.8	94.286	35.0	Eukaryota	True							False	False	Eukaryota	44415.0
CMS001_005_Ra_S3	NODE_635_length_1004_cov_7.687163	1004	140	False	True	False	nr	1.0	68.9	43.55	62.0	Ambiguous	True							False	False	Ambiguous	1.0
CMS001_005_Ra_S3	NODE_2692_length_585_cov_6.263780	585	56	True	True	False	nt	9596.0	1079.0	100.0	584.0	Metazoa	True							False	False	Metazoa	9596.0
CMS001_005_Ra_S3	NODE_3252_length_542_cov_28.245161	542	247	True	True	False	nt	9606.0	1002.0	100.0	542.0	Metazoa	True							False	False	Metazoa	9606.0
CMS001_005_Ra_S3	NODE_62_length_2013_cov_0.752066	2013	108	True	False	False	nt	6248.0	52.8	100.0	28.0	Metazoa	True							False	False	Metazoa	6248.0
CMS001_005_Ra_S3	NODE_6866_length_389_cov_1.375000	389	10	False	True	False	nr	33213.0	104.4	68.66	67.0	Metazoa	True							False	False	Metazoa	33213.0
CMS001_005_Ra_S3	NODE_1226_length_797_cov_2.747222	797	39	False	True	False	nr	33213.0	62.0	53.7	108.0	Metazoa	True							False	False	Metazoa	33213.0
CMS001_005_Ra_S3	NODE_1439_length_752_cov_0.856296	752	12	False	True	False	nr	131567.0	67.0	26.5	200.0	Ambiguous	True							False	False	Ambiguous	131567.0
CMS001_005_Ra_S3	NODE_833_length_915_cov_1.693317	915	34	False	True	False	nr	2759.0	127.5	55.11000000000001	176.0	Eukaryota	True							False	False	Eukaryota	2759.0
CMS001_005_Ra_S3	NODE_1333_length_773_cov_0.862069	773	27	False	True	False	nr	131567.0	156.39999999999995	55.786190476190484	147.0	Ambiguous	True							False	False	Ambiguous	131567.0
CMS001_005_Ra_S3	NODE_4281_length_481_cov_7.863861	481	69	False	True	False	nr	131567.0	73.9	90.62	32.0	Ambiguous	True							False	False	Ambiguous	131567.0
CMS001_005_Ra_S3	NODE_94_length_1823_cov_2.475945	1823	74	False	True	False	nr	1075826.0	815.5	75.81	525.0	Viruses	True	2923.0	TBD	2923.0	2923|Toti-like	genome	39756.0	True	True	Viruses	39756.0
CMS001_005_Ra_S3	NODE_328_length_1255_cov_2.426995	1255	48	True	True	False	nr	1075826.0	453.8	65.62	317.0	Viruses	True							False	False	Viruses	1075826.0
CMS001_005_Ra_S3	NODE_6478_length_398_cov_28.457944	398	108	True	False	False	nt	418784.0	73.1	86.95700000000002	69.0	Eukaryota	True							False	False	Eukaryota	418784.0
CMS001_005_Ra_S3	NODE_13104_length_282_cov_23.429268	282	101	True	True	False	nt	1.0	521.0	100.0	282.0	Ambiguous	True							False	False	Ambiguous	1.0
CMS001_005_Ra_S3	NODE_10140_length_324_cov_1.854251	324	10	False	True	False	nr	6656.0	120.6	87.69	65.0	Metazoa	True							False	False	Metazoa	6656.0
CMS001_005_Ra_S3	NODE_4119_length_491_cov_0.864734	491	12	False	True	False	nr	1206794.0	105.9	58.54	82.0	Metazoa	True							False	False	Metazoa	1206794.0
CMS001_005_Ra_S3	NODE_1886_length_674_cov_1.219430	674	53	True	False	False	nt	4530.0	52.8	100.0	28.0	Eukaryota	True							False	False	Eukaryota	4530.0
CMS001_005_Ra_S3	NODE_642_length_1002_cov_2.170811	1002	36	False	True	False	nr	131567.0	170.6	52.45	204.0	Ambiguous	True							False	False	Ambiguous	131567.0
CMS001_005_Ra_S3	NODE_51_length_2236_cov_2.266790	2236	151	False	True	False	nr	1.0	547.7	52.24304093567253	513.0	Ambiguous	True							False	False	Ambiguous	1.0
CMS001_005_Ra_S3	NODE_1669_length_705_cov_0.955414	705	13	False	True	False	nr	2759.0	117.9	49.32	148.0	Eukaryota	True							False	False	Eukaryota	2759.0
CMS001_005_Ra_S3	NODE_46_length_2280_cov_0.870177	2280	96	False	True	False	nr	131567.0	167.2	62.68	142.0	Ambiguous	True							False	False	Ambiguous	131567.0
CMS001_005_Ra_S3	NODE_169_length_1524_cov_2.577747	1524	78	True	True	False	nt	9606.0	2787.0	99.67200000000001	1524.0	Metazoa	True							False	False	Metazoa	9606.0
CMS001_005_Ra_S3	NODE_239_length_1390_cov_1.835491	1390	88	False	True	False	nr	1.0	248.1	41.72	326.0	Ambiguous	True							False	False	Ambiguous	1.0
CMS001_005_Ra_S3	NODE_760_length_942_cov_0.821965	942	18	False	True	False	nr	33154.0	59.7	57.45	47.0	Eukaryota	True							False	False	Eukaryota	33154.0
CMS001_005_Ra_S3	NODE_3327_length_537_cov_1.028261	537	10	True	False	False	nt	1598.0	62.1	100.0	33.0	Bacteria	True							False	False	Bacteria	1598.0
CMS001_005_Ra_S3	NODE_2514_length_602_cov_1.213333	602	11	True	False	False	nt	7574.0	54.7	100.0	29.0	Metazoa	True							False	False	Metazoa	7574.0
CMS001_005_Ra_S3	NODE_757_length_942_cov_2.085549	942	35	False	True	False	nr	6072.0	154.1	83.53	170.0	Metazoa	True							False	False	Metazoa	6072.0
CMS001_005_Ra_S3	NODE_3264_length_541_cov_2.946121	541	27	False	True	False	nr	131567.0	142.5	69.44	108.0	Ambiguous	True							False	False	Ambiguous	131567.0
CMS001_005_Ra_S3	NODE_11059_length_311_cov_0.752137	311	4	True	False	False	nt	8839.0	52.8	100.0	28.0	Metazoa	True							False	False	Metazoa	8839.0
CMS001_005_Ra_S3	NODE_48_length_2265_cov_1.980804	2265	209	False	True	False	nr	131567.0	511.6	45.78686746987953	415.0	Ambiguous	True							False	False	Ambiguous	131567.0
CMS001_005_Ra_S3	NODE_53_length_2186_cov_2.320531	2186	87	False	True	False	nr	6656.0	592.4000000000002	57.60461988304093	684.0	Metazoa	True							False	False	Metazoa	6656.0
CMS001_005_Ra_S3	NODE_21321_length_236_cov_12.698113	236	45	False	True	False	nr	33317.0	98.6	91.11	45.0	Metazoa	True							False	False	Metazoa	33317.0
CMS001_005_Ra_S3	NODE_3220_length_545_cov_1.333333	545	10	True	False	False	nt	152268.0	52.8	100.0	28.0	Bacteria	True							False	False	Bacteria	152268.0
CMS001_005_Ra_S3	NODE_1006_length_853_cov_5.841495	853	107	True	False	False	nt	8205.0	54.7	100.0	29.0	Metazoa	True							False	False	Metazoa	8205.0
CMS001_005_Ra_S3	NODE_13296_length_280_cov_1.931034	280	8	True	False	False	nt	1071382.0	54.7	100.0	29.0	Eukaryota	True							False	False	Eukaryota	1071382.0
CMS001_005_Ra_S3	NODE_16499_length_259_cov_2.324176	259	10	True	False	False	nt	5801.0	54.7	96.97	33.0	Eukaryota	True							False	False	Eukaryota	5801.0
CMS001_005_Ra_S3	NODE_111_length_1754_cov_0.540847	1754	40	False	True	False	nr	131567.0	124.4	73.08	78.0	Ambiguous	True							False	False	Ambiguous	131567.0
CMS001_005_Ra_S3	NODE_3983_length_499_cov_1.843602	499	18	False	True	False	nr	131567.0	53.5	31.54	130.0	Ambiguous	True							False	False	Ambiguous	131567.0
CMS001_005_Ra_S3	NODE_1821_length_682_cov_3.312397	682	42	True	False	False	nt	1720309.0	52.8	96.875	32.0	Metazoa	True							False	False	Metazoa	1720309.0
CMS001_005_Ra_S3	NODE_549_length_1066_cov_1.328615	1066	33	False	True	False	nr	905079.0	65.5	34.11	129.0	Eukaryota	True							False	False	Eukaryota	905079.0
CMS001_005_Ra_S3	NODE_878_length_893_cov_1.491422	893	24	False	True	False	nr	1.0	256.1	70.0	180.0	Ambiguous	True							False	False	Ambiguous	1.0
CMS001_005_Ra_S3	NODE_7302_length_378_cov_25.318937	378	152	True	False	False	nt	4641.0	60.2	97.14299999999999	35.0	Eukaryota	True							False	False	Eukaryota	4641.0
CMS001_005_Ra_S3	NODE_685_length_981_cov_2.810841	981	50	True	True	False	nr	131567.0	209.5	46.02	226.0	Ambiguous	True							False	False	Ambiguous	131567.0
CMS001_005_Ra_S3	NODE_1335_length_772_cov_3.682014	772	44	True	False	False	nt	158456.0	63.9	91.667	48.0	Metazoa	True							False	False	Metazoa	158456.0
CMS001_005_Ra_S3	NODE_12006_length_296_cov_30.105023	296	129	True	True	False	nt	9606.0	547.0	100.0	296.0	Metazoa	True							False	False	Metazoa	9606.0
CMS001_005_Ra_S3	NODE_3588_length_520_cov_1.747178	520	17	False	True	False	nr	2759.0	97.1	90.2	51.0	Eukaryota	True							False	False	Eukaryota	2759.0
CMS001_005_Ra_S3	NODE_1850_length_679_cov_1.325581	679	15	False	True	False	nr	1.0	70.9	40.0	75.0	Ambiguous	True							False	False	Ambiguous	1.0
CMS001_005_Ra_S3	NODE_12295_length_293_cov_0.884259	293	4	True	False	False	nt	155616.0	56.5	100.0	30.0	Eukaryota	True							False	False	Eukaryota	155616.0
CMS001_005_Ra_S3	NODE_468_length_1121_cov_2.005747	1121	42	False	True	False	nr	131567.0	58.5	35.59	177.0	Ambiguous	True							False	False	Ambiguous	131567.0
CMS001_005_Ra_S3	NODE_1232_length_796_cov_1.314325	796	15	False	True	False	nr	33317.0	272.7	69.35	186.0	Metazoa	True							False	False	Metazoa	33317.0
CMS001_005_Ra_S3	NODE_11029_length_311_cov_1.209402	311	7	False	True	False	nr	10029.0	48.1	37.97	79.0	Metazoa	True							False	False	Metazoa	10029.0
CMS001_005_Ra_S3	NODE_9512_length_334_cov_4.832685	334	23	True	False	False	nt	1532905.0	56.5	96.97	33.0	Bacteria	True							False	False	Bacteria	1532905.0
CMS001_005_Ra_S3	NODE_548_length_1066_cov_1.370071	1066	27	False	True	False	nr	197562.0	189.1	78.57	154.0	Metazoa	True							False	False	Metazoa	197562.0
CMS001_005_Ra_S3	NODE_1642_length_709_cov_0.946203	709	13	True	False	False	nt	299321.0	52.8	100.0	28.0	Metazoa	True							False	False	Metazoa	299321.0
CMS001_005_Ra_S3	NODE_484_length_1111_cov_2.062863	1111	42	False	True	False	nr	6072.0	124.4	58.25	194.0	Metazoa	True							False	False	Metazoa	6072.0
CMS001_005_Ra_S3	NODE_2549_length_598_cov_3.629559	598	30	False	True	False	nr	6656.0	217.6	80.42	143.0	Metazoa	True							False	False	Metazoa	6656.0
CMS001_005_Ra_S3	NODE_10049_length_326_cov_1.036145	326	4	True	False	False	nt	4956.0	60.2	92.68299999999999	41.0	Eukaryota	True							False	False	Eukaryota	4956.0
CMS001_005_Ra_S3	NODE_388_length_1184_cov_2.251129	1184	47	False	True	False	nr	33154.0	159.5	29.58	311.0	Eukaryota	True							False	False	Eukaryota	33154.0
CMS001_005_Ra_S3	NODE_213_length_1431_cov_2.243722	1431	54	True	False	False	nt	8005.0	52.8	100.0	28.0	Metazoa	True							False	False	Metazoa	8005.0
CMS001_005_Ra_S3	NODE_20396_length_240_cov_1.374233	240	4	True	False	False	nt	44394.0	58.4	100.0	31.0	Metazoa	True							False	False	Metazoa	44394.0
CMS001_005_Ra_S3	NODE_4573_length_468_cov_0.580563	468	4	True	False	False	nt	71275.0	52.8	100.0	28.0	Eukaryota	True							False	False	Eukaryota	71275.0
CMS001_005_Ra_S3	NODE_3686_length_515_cov_0.958904	515	8	False	True	False	nr	2018661.0	50.1	39.02	82.0	Metazoa	True							False	False	Metazoa	2018661.0
CMS001_005_Ra_S3	NODE_16164_length_261_cov_1.097826	261	3	False	True	False	nr	33317.0	80.1	67.86	56.0	Metazoa	True							False	False	Metazoa	33317.0
CMS001_005_Ra_S3	NODE_647_length_1000_cov_1.769231	1000	36	True	False	False	nt	44415.0	54.7	100.0	29.0	Eukaryota	True							False	False	Eukaryota	44415.0
CMS001_005_Ra_S3	NODE_8906_length_346_cov_0.773234	346	3	False	True	False	nr	1.0	82.4	55.88	68.0	Ambiguous	True							False	False	Ambiguous	1.0
CMS001_005_Ra_S3	NODE_894_length_888_cov_1.863132	888	24	True	False	False	nt	7955.0	52.8	100.0	28.0	Metazoa	True							False	False	Metazoa	7955.0
CMS001_005_Ra_S3	NODE_3560_length_522_cov_1.170787	522	10	True	True	False	nr	33317.0	90.9	93.75	48.0	Metazoa	True							False	False	Metazoa	33317.0
CMS001_005_Ra_S3	NODE_2661_length_588_cov_2.714286	588	28	False	True	False	nr	197562.0	186.8	91.75	97.0	Metazoa	True							False	False	Metazoa	197562.0
CMS001_005_Ra_S3	NODE_1180_length_808_cov_1.890561	808	32	False	True	False	nr	1.0	53.1	83.33	30.0	Ambiguous	True							False	False	Ambiguous	1.0
CMS001_005_Ra_S3	NODE_7213_length_381_cov_0.723684	381	4	True	False	False	nt	208452.0	52.8	100.0	28.0	Eukaryota	True							False	False	Eukaryota	208452.0
CMS001_005_Ra_S3	NODE_6237_length_406_cov_0.829787	406	6	False	True	False	nr	6656.0	67.4	77.78	36.0	Metazoa	True							False	False	Metazoa	6656.0
CMS001_005_Ra_S3	NODE_21069_length_237_cov_8.418750	237	31	True	True	False	nt	9606.0	438.0	100.0	237.0	Metazoa	True							False	False	Metazoa	9606.0
CMS001_005_Ra_S3	NODE_8674_length_350_cov_1.315018	350	5	False	True	False	nr	716546.0	51.2	38.46	91.0	Eukaryota	True							False	False	Eukaryota	716546.0
CMS001_005_Ra_S3	NODE_687_length_980_cov_0.980066	980	32	True	False	False	nt	3712.0	56.5	100.0	30.0	Eukaryota	True							False	False	Eukaryota	3712.0
CMS001_005_Ra_S3	NODE_8707_length_349_cov_12.768382	349	122	True	False	False	nt	478209.0	60.2	97.14299999999999	35.0	Metazoa	True							False	False	Metazoa	478209.0
CMS001_005_Ra_S3	NODE_5889_length_417_cov_1.417647	417	9	False	True	False	nr	325452.0	48.5	27.36	106.0	Eukaryota	True							False	False	Eukaryota	325452.0
CMS001_005_Ra_S3	NODE_19667_length_243_cov_4.493976	243	16	True	True	False	nt	1437010.0	449.0	100.0	243.0	Metazoa	True							False	False	Metazoa	1437010.0
CMS001_005_Ra_S3	NODE_507_length_1090_cov_2.030602	1090	40	False	True	False	nr	1.0	112.8	42.28	123.0	Ambiguous	True							False	False	Ambiguous	1.0
CMS001_005_Ra_S3	NODE_1758_length_690_cov_1.471452	690	18	False	True	False	nr	33317.0	65.5	83.33	36.0	Metazoa	True							False	False	Metazoa	33317.0
CMS001_005_Ra_S3	NODE_3387_length_533_cov_6.127193	533	81	True	False	False	nt	3817.0	52.8	100.0	28.0	Eukaryota	True							False	False	Eukaryota	3817.0
CMS001_005_Ra_S3	NODE_240_length_1388_cov_1.921434	1388	49	True	False	False	nt	99802.0	54.7	92.30799999999999	39.0	Metazoa	True							False	False	Metazoa	99802.0
CMS001_005_Ra_S3	NODE_5610_length_426_cov_1.673352	426	8	False	True	False	nr	33213.0	134.8	65.91	88.0	Metazoa	True							False	False	Metazoa	33213.0
CMS001_005_Ra_S3	NODE_11151_length_309_cov_10.943966	309	56	True	True	False	nt	1.0	564.0	99.675	308.0	Ambiguous	True							False	False	Ambiguous	1.0
CMS001_005_Ra_S3	NODE_1377_length_765_cov_1.688953	765	19	False	True	False	nr	1.0	179.1	54.43999999999999	169.0	Ambiguous	True							False	False	Ambiguous	1.0
CMS001_005_Ra_S3	NODE_4775_length_459_cov_1.183246	459	8	False	True	False	nr	5477.0	48.1	36.36	88.0	Eukaryota	True							False	False	Eukaryota	5477.0
CMS001_005_Ra_S3	NODE_12150_length_295_cov_0.408257	295	4	True	False	False	nt	244447.0	58.4	100.0	31.0	Metazoa	True							False	False	Metazoa	244447.0
CMS001_005_Ra_S3	NODE_3783_length_509_cov_6.402778	509	61	True	True	False	nt	2759.0	913.0	99.01799999999999	509.0	Eukaryota	True							False	False	Eukaryota	2759.0
CMS001_005_Ra_S3	NODE_80_length_1898_cov_1.248764	1898	54	False	True	False	nr	131567.0	114.4	51.72	145.0	Ambiguous	True							False	False	Ambiguous	131567.0
CMS001_005_Ra_S3	NODE_10129_length_325_cov_0.540323	325	4	False	True	False	nr	6072.0	55.1	45.45	55.0	Metazoa	True							False	False	Metazoa	6072.0
CMS001_005_Ra_S3	NODE_8956_length_345_cov_0.645522	345	4	False	True	False	nr	33213.0	131.0	58.77	114.0	Metazoa	True							False	False	Metazoa	33213.0
CMS001_005_Ra_S3	NODE_1359_length_768_cov_3.827786	768	50	False	True	False	nr	1.0	193.4	76.12	134.0	Ambiguous	True							False	False	Ambiguous	1.0
CMS001_005_Ra_S3	NODE_2082_length_651_cov_0.824042	651	7	False	True	False	nr	131567.0	123.6	37.8134328358209	201.0	Ambiguous	True							False	False	Ambiguous	131567.0
CMS001_005_Ra_S3	NODE_13022_length_284_cov_0.777778	284	4	True	False	False	nt	9606.0	525.0	100.0	284.0	Metazoa	True							False	False	Metazoa	9606.0
CMS001_005_Ra_S3	NODE_9650_length_333_cov_0.695312	333	3	True	False	False	nt	158456.0	52.8	100.0	28.0	Metazoa	True							False	False	Metazoa	158456.0
CMS001_005_Ra_S3	NODE_90_length_1835_cov_2.872014	1835	97	True	False	False	nt	1676925.0	52.8	100.0	28.0	Metazoa	True							False	False	Metazoa	1676925.0
CMS001_005_Ra_S3	NODE_2789_length_578_cov_0.936128	578	8	False	True	False	nr	131567.0	50.4	45.0	60.0	Ambiguous	True							False	False	Ambiguous	131567.0
CMS001_005_Ra_S3	NODE_1224_length_798_cov_1.662968	798	19	False	True	False	nr	2559587.0	167.9	64.18	134.0	Viruses	True							False	False	Viruses	2559587.0
CMS001_005_Ra_S3	NODE_940_length_872_cov_1.627673	872	26	True	False	False	nt	502779.0	58.4	100.0	31.0	Eukaryota	True							False	False	Eukaryota	502779.0
CMS001_005_Ra_S3	NODE_322_length_1272_cov_1.783264	1272	34	False	True	False	nr	1075826.0	767.3	83.92	423.0	Viruses	True							False	False	Viruses	1075826.0
CMS001_005_Ra_S3	NODE_4659_length_464_cov_0.981912	464	7	False	True	False	nr	1.0	162.2	48.15	162.0	Ambiguous	True							False	False	Ambiguous	1.0
CMS001_005_Ra_S3	NODE_3606_length_519_cov_2.131222	519	16	False	True	False	nr	10239.0	276.2	74.85	171.0	Viruses	True							False	False	Viruses	10239.0
CMS001_005_Ra_S3	NODE_17407_length_254_cov_11.090395	254	29	False	True	False	nr	1.0	66.2	96.67	30.0	Ambiguous	True							False	False	Ambiguous	1.0
CMS001_005_Ra_S3	NODE_7547_length_372_cov_5.213559	372	26	False	True	False	nr	1.0	73.9	79.55	44.0	Ambiguous	True							False	False	Ambiguous	1.0
CMS001_005_Ra_S3	NODE_2680_length_587_cov_1.017647	587	11	False	True	False	nr	1.0	124.0	61.21999999999999	98.0	Ambiguous	True							False	False	Ambiguous	1.0
CMS001_005_Ra_S3	NODE_2817_length_576_cov_1.088176	576	9	False	True	False	nr	131567.0	216.1	67.35	147.0	Ambiguous	True							False	False	Ambiguous	131567.0
CMS001_005_Ra_S3	NODE_18188_length_250_cov_2.433526	250	8	True	False	False	nt	52904.0	56.5	96.97	33.0	Metazoa	True							False	False	Metazoa	52904.0
CMS001_005_Ra_S3	NODE_2540_length_599_cov_1.802682	599	14	True	False	False	nt	34506.0	62.1	100.0	33.0	Metazoa	True							False	False	Metazoa	34506.0
CMS001_005_Ra_S3	NODE_821_length_920_cov_0.856465	920	14	False	True	False	nr	131567.0	179.5	60.11	178.0	Ambiguous	True							False	False	Ambiguous	131567.0
CMS001_005_Ra_S3	NODE_6111_length_410_cov_0.816817	410	6	True	False	False	nt	299321.0	52.8	94.286	35.0	Metazoa	True							False	False	Metazoa	299321.0
CMS001_005_Ra_S3	NODE_6920_length_388_cov_1.035370	388	7	False	True	False	nr	1.0	97.4	48.42000000000001	95.0	Ambiguous	True							False	False	Ambiguous	1.0
CMS001_005_Ra_S3	NODE_6469_length_399_cov_0.875776	399	7	False	True	False	nr	2759.0	79.3	43.18	88.0	Eukaryota	True							False	False	Eukaryota	2759.0
CMS001_005_Ra_S3	NODE_5798_length_420_cov_1.011662	420	6	False	True	False	nr	131567.0	89.7	54.55	88.0	Ambiguous	True							False	False	Ambiguous	131567.0
CMS001_005_Ra_S3	NODE_12259_length_293_cov_1.328704	293	4	True	False	False	nt	2759.0	58.4	100.0	31.0	Eukaryota	True							False	False	Eukaryota	2759.0
CMS001_005_Ra_S3	NODE_758_length_942_cov_1.656647	942	24	False	True	False	nr	1.0	62.4	93.1	29.0	Ambiguous	True							False	False	Ambiguous	1.0
CMS001_005_Ra_S3	NODE_1241_length_794_cov_1.401674	794	22	False	True	False	nr	1.0	237.3	62.27	220.0	Ambiguous	True							False	False	Ambiguous	1.0
CMS001_005_Ra_S3	NODE_12667_length_288_cov_1.151659	288	5	True	False	False	nt	9606.0	54.7	100.0	29.0	Metazoa	True							False	False	Metazoa	9606.0
CMS001_005_Ra_S3	NODE_334_length_1246_cov_1.615056	1246	32	True	True	False	nr	1.0	105.1	36.03	297.0	Ambiguous	True							False	False	Ambiguous	1.0
CMS001_005_Ra_S3	NODE_10096_length_325_cov_1.177419	325	5	True	False	False	nt	51338.0	52.8	100.0	28.0	Metazoa	True							False	False	Metazoa	51338.0
CMS001_005_Ra_S3	NODE_2504_length_603_cov_0.925856	603	7	False	True	False	nr	33213.0	55.1	32.1	81.0	Metazoa	True							False	False	Metazoa	33213.0
CMS001_005_Ra_S3	NODE_14234_length_273_cov_1.964286	273	7	True	False	False	nt	85433.0	52.8	100.0	28.0	Metazoa	True							False	False	Metazoa	85433.0
CMS001_005_Ra_S3	NODE_1105_length_830_cov_0.875166	830	43	True	False	False	nt	8090.0	52.8	100.0	28.0	Metazoa	True							False	False	Metazoa	8090.0
CMS001_005_Ra_S3	NODE_5854_length_418_cov_1.255132	418	6	False	True	False	nr	6072.0	109.4	73.24	71.0	Metazoa	True							False	False	Metazoa	6072.0
CMS001_005_Ra_S3	NODE_21379_length_236_cov_0.937107	236	3	False	True	False	nr	197562.0	73.6	80.0	60.0	Metazoa	True							False	False	Metazoa	197562.0
CMS001_005_Ra_S3	NODE_7236_length_380_cov_1.188119	380	8	False	True	False	nr	33213.0	88.6	67.24	58.0	Metazoa	True							False	False	Metazoa	33213.0
CMS001_005_Ra_S3	NODE_5464_length_432_cov_1.121127	432	11	False	True	False	nr	33213.0	79.0	78.43	51.0	Metazoa	True							False	False	Metazoa	33213.0
CMS001_005_Ra_S3	NODE_2087_length_650_cov_1.167539	650	12	True	True	False	nt	1075826.0	586.0	83.204	643.0	Viruses	True							False	False	Viruses	1075826.0
CMS001_005_Ra_S3	NODE_2813_length_576_cov_2.042084	576	22	True	True	False	nt	1075826.0	1053.0	99.65299999999999	576.0	Viruses	True							False	False	Viruses	1075826.0
CMS001_005_Ra_S3	NODE_11476_length_305_cov_0.574561	305	4	False	True	False	nr	42155.0	48.1	67.65	34.0	Metazoa	True							False	False	Metazoa	42155.0
CMS001_005_Ra_S3	NODE_474_length_1118_cov_1.584054	1118	34	False	True	False	nr	1.0	157.9	45.1	255.0	Ambiguous	True							False	False	Ambiguous	1.0
CMS001_005_Ra_S3	NODE_5732_length_422_cov_1.289855	422	7	False	True	False	nr	33213.0	142.5	85.86	99.0	Metazoa	True							False	False	Metazoa	33213.0
CMS001_005_Ra_S3	NODE_1577_length_723_cov_2.006192	723	25	False	True	False	nr	1.0	83.6	44.63	121.0	Ambiguous	True							False	False	Ambiguous	1.0
CMS001_005_Ra_S3	NODE_1542_length_730_cov_1.520674	730	15	False	True	False	nr	33213.0	131.7	76.88	173.0	Metazoa	True							False	False	Metazoa	33213.0
CMS001_005_Ra_S3	NODE_8058_length_362_cov_1.354386	362	6	True	False	False	nt	9823.0	52.8	100.0	28.0	Metazoa	True							False	False	Metazoa	9823.0
CMS001_005_Ra_S3	NODE_5766_length_421_cov_1.183140	421	6	False	True	False	nr	1206794.0	53.9	42.03	69.0	Metazoa	True							False	False	Metazoa	1206794.0
CMS001_005_Ra_S3	NODE_4466_length_472_cov_1.007595	472	8	False	True	False	nr	2759.0	60.8	63.83	47.0	Eukaryota	True							False	False	Eukaryota	2759.0
CMS001_005_Ra_S3	NODE_3592_length_520_cov_1.516930	520	14	True	False	False	nt	29078.0	52.8	96.875	32.0	Metazoa	True							False	False	Metazoa	29078.0
CMS001_005_Ra_S3	NODE_3075_length_556_cov_2.682672	556	24	False	True	False	nr	33154.0	58.9	27.0	100.0	Eukaryota	True							False	False	Eukaryota	33154.0
CMS001_005_Ra_S3	NODE_9117_length_341_cov_2.196970	341	8	True	False	False	nt	210632.0	56.5	90.698	43.0	Metazoa	True							False	False	Metazoa	210632.0
CMS001_005_Ra_S3	NODE_11899_length_298_cov_1.230769	298	5	False	True	False	nr	6072.0	55.1	84.85	33.0	Metazoa	True							False	False	Metazoa	6072.0
CMS001_005_Ra_S3	NODE_4592_length_466_cov_3.928021	466	28	True	False	False	nt	29656.0	63.9	95.0	40.0	Eukaryota	True							False	False	Eukaryota	29656.0
CMS001_005_Ra_S3	NODE_1707_length_698_cov_4.777778	698	50	True	False	False	nt	33154.0	62.1	94.87200000000001	39.0	Eukaryota	True							False	False	Eukaryota	33154.0
CMS001_005_Ra_S3	NODE_11206_length_309_cov_0.732759	309	4	False	True	False	nr	33213.0	78.6	51.39	72.0	Metazoa	True							False	False	Metazoa	33213.0
CMS001_005_Ra_S3	NODE_2834_length_575_cov_1.000000	575	11	False	True	False	nr	2759.0	49.3	33.77	77.0	Eukaryota	True							False	False	Eukaryota	2759.0
CMS001_005_Ra_S3	NODE_4133_length_490_cov_0.765133	490	5	True	False	False	nt	4081.0	52.8	94.286	35.0	Eukaryota	True							False	False	Eukaryota	4081.0
CMS001_005_Ra_S3	NODE_1389_length_763_cov_1.962099	763	27	True	False	False	nt	3871.0	56.5	100.0	30.0	Eukaryota	True							False	False	Eukaryota	3871.0
CMS001_005_Ra_S3	NODE_8506_length_353_cov_1.525362	353	7	True	False	False	nt	40302.0	54.7	100.0	29.0	Eukaryota	True							False	False	Eukaryota	40302.0
CMS001_005_Ra_S3	NODE_6125_length_409_cov_1.295181	409	9	False	True	False	nr	33317.0	156.0	92.0	75.0	Metazoa	True							False	False	Metazoa	33317.0
CMS001_005_Ra_S3	NODE_1090_length_832_cov_2.108609	832	34	True	False	False	nt	2759.0	54.7	100.0	29.0	Eukaryota	True							False	False	Eukaryota	2759.0
CMS001_005_Ra_S3	NODE_9411_length_336_cov_1.691120	336	6	False	True	False	nr	33208.0	100.1	70.15	67.0	Metazoa	True							False	False	Metazoa	33208.0
CMS001_005_Ra_S3	NODE_9966_length_327_cov_1.992000	327	7	True	False	False	nt	2183911.0	54.7	90.244	41.0	Bacteria	True							False	False	Bacteria	2183911.0
CMS001_005_Ra_S3	NODE_17986_length_251_cov_2.568966	251	7	True	False	False	nt	52904.0	56.5	90.698	43.0	Metazoa	True							False	False	Metazoa	52904.0
CMS001_005_Ra_S3	NODE_1726_length_694_cov_2.032415	694	24	False	True	False	nr	1.0	87.8	37.58	157.0	Ambiguous	True							False	False	Ambiguous	1.0
CMS001_005_Ra_S3	NODE_6435_length_400_cov_0.885449	400	6	False	True	False	nr	33154.0	67.0	26.52	132.0	Eukaryota	True							False	False	Eukaryota	33154.0
CMS001_005_Ra_S3	NODE_4290_length_481_cov_1.304455	481	9	True	False	False	nt	3694.0	52.8	100.0	28.0	Eukaryota	True							False	False	Eukaryota	3694.0
CMS001_005_Ra_S3	NODE_15935_length_262_cov_8.810811	262	24	False	True	False	nr	131567.0	89.7	80.77	52.0	Ambiguous	True							False	False	Ambiguous	131567.0
CMS001_005_Ra_S3	NODE_12958_length_284_cov_1.956522	284	7	False	True	False	nr	131567.0	121.7	83.33	66.0	Ambiguous	True							False	False	Ambiguous	131567.0
CMS001_005_Ra_S3	NODE_1032_length_847_cov_1.285714	847	18	False	True	False	nr	88770.0	295.0	75.68	185.0	Metazoa	True							False	False	Metazoa	88770.0
CMS001_005_Ra_S3	NODE_2367_length_616_cov_4.155844	616	44	True	False	False	nt	5206.0	54.7	100.0	29.0	Eukaryota	True							False	False	Eukaryota	5206.0
CMS001_005_Ra_S3	NODE_2272_length_629_cov_0.842391	629	9	False	True	False	nr	131567.0	109.4	68.06	72.0	Ambiguous	True							False	False	Ambiguous	131567.0
CMS001_005_Ra_S3	NODE_1606_length_717_cov_0.898438	717	10	False	True	False	nr	1.0	113.6	46.34	123.0	Ambiguous	True							False	False	Ambiguous	1.0
CMS001_005_Ra_S3	NODE_8824_length_347_cov_1.622222	347	6	True	False	False	nt	33154.0	58.4	100.0	31.0	Eukaryota	True							False	False	Eukaryota	33154.0
CMS001_005_Ra_S3	NODE_6613_length_395_cov_0.915094	395	4	True	False	False	nt	50452.0	56.5	100.0	30.0	Eukaryota	True							False	False	Eukaryota	50452.0
CMS001_005_Ra_S3	NODE_20313_length_241_cov_0.890244	241	5	False	True	False	nr	6072.0	52.8	88.89	27.0	Metazoa	True							False	False	Metazoa	6072.0
CMS001_005_Ra_S3	NODE_355_length_1224_cov_1.613775	1224	30	True	True	False	nt	1075826.0	1369.0	86.95700000000002	1219.0	Viruses	True							False	False	Viruses	1075826.0
CMS001_005_Ra_S3	NODE_5307_length_438_cov_2.340720	438	13	False	True	False	nr	1075826.0	162.2	87.29	118.0	Viruses	True							False	False	Viruses	1075826.0
CMS001_005_Ra_S3	NODE_15246_length_266_cov_4.597884	266	20	True	False	False	nt	586240.0	54.7	94.286	35.0	Metazoa	True							False	False	Metazoa	586240.0
CMS001_005_Ra_S3	NODE_7314_length_378_cov_1.455150	378	6	False	True	False	nr	30732.0	48.1	32.67	101.0	Metazoa	True							False	False	Metazoa	30732.0
CMS001_005_Ra_S3	NODE_4198_length_486_cov_1.430318	486	10	False	True	False	nr	33317.0	170.6	68.03	122.0	Metazoa	True							False	False	Metazoa	33317.0
CMS001_005_Ra_S3	NODE_5619_length_426_cov_1.289398	426	7	True	False	False	nt	9986.0	56.5	100.0	30.0	Metazoa	True							False	False	Metazoa	9986.0
CMS001_005_Ra_S3	NODE_859_length_902_cov_0.853333	902	16	False	True	False	nr	131567.0	55.5	31.73	249.0	Ambiguous	True							False	False	Ambiguous	131567.0
CMS001_005_Ra_S3	NODE_11812_length_299_cov_1.342342	299	6	False	True	False	nr	3847.0	58.2	52.0	50.0	Eukaryota	True							False	False	Eukaryota	3847.0
CMS001_005_Ra_S3	NODE_6284_length_404_cov_1.798165	404	10	False	True	False	nr	33317.0	87.4	74.55	55.0	Metazoa	True							False	False	Metazoa	33317.0
CMS001_005_Ra_S3	NODE_3004_length_561_cov_1.661157	561	14	False	True	False	nr	4952.0	49.3	26.92	182.0	Eukaryota	True							False	False	Eukaryota	4952.0
CMS001_005_Ra_S3	NODE_6738_length_392_cov_0.939683	392	5	False	True	False	nr	176057.0	47.8	47.24	127.0	Metazoa	True							False	False	Metazoa	176057.0
CMS001_005_Ra_S3	NODE_11652_length_302_cov_0.937778	302	6	False	True	False	nr	131567.0	61.2	80.56	36.0	Ambiguous	True							False	False	Ambiguous	131567.0
CMS001_005_Ra_S3	NODE_1971_length_664_cov_1.873935	664	28	False	True	False	nr	2759.0	88.2	57.33	75.0	Eukaryota	True							False	False	Eukaryota	2759.0
CMS001_005_Ra_S3	NODE_20609_length_239_cov_1.351852	239	6	True	False	False	nt	9267.0	54.7	100.0	29.0	Metazoa	True							False	False	Metazoa	9267.0
CMS001_005_Ra_S3	NODE_3284_length_540_cov_1.049676	540	10	False	True	False	nr	1075826.0	346.3	96.09	179.0	Viruses	True							False	False	Viruses	1075826.0
CMS001_005_Ra_S3	NODE_1516_length_735_cov_0.951368	735	18	True	False	False	nt	35885.0	54.7	96.875	32.0	Eukaryota	True							False	False	Eukaryota	35885.0
CMS001_005_Ra_S3	NODE_6118_length_409_cov_2.361446	409	11	False	True	False	nr	33208.0	61.6	96.55	29.0	Metazoa	True							False	False	Metazoa	33208.0
CMS001_005_Ra_S3	NODE_3067_length_557_cov_1.229167	557	11	True	False	False	nt	1075826.0	233.0	75.043	577.0	Viruses	True							False	False	Viruses	1075826.0
CMS001_005_Ra_S3	NODE_19865_length_243_cov_0.855422	243	3	True	False	False	nt	8090.0	54.7	96.97	33.0	Metazoa	True							False	False	Metazoa	8090.0
CMS001_005_Ra_S3	NODE_2003_length_661_cov_0.856164	661	10	False	True	False	nr	33213.0	147.1	82.18	101.0	Metazoa	True							False	False	Metazoa	33213.0
CMS001_005_Ra_S3	NODE_1548_length_729_cov_1.625767	729	22	False	True	False	nr	1.0	157.5	51.7	147.0	Ambiguous	True							False	False	Ambiguous	1.0
CMS001_005_Ra_S3	NODE_1796_length_686_cov_1.152709	686	11	True	False	False	nt	1408163.0	65.8	95.12200000000001	41.0	Eukaryota	True							False	False	Eukaryota	1408163.0
CMS001_005_Ra_S3	NODE_12556_length_289_cov_2.688679	289	8	False	True	False	nr	33213.0	105.9	80.95	63.0	Metazoa	True							False	False	Metazoa	33213.0
CMS001_005_Ra_S3	NODE_1187_length_807_cov_1.261644	807	19	False	True	False	nr	1.0	136.3	43.94	132.0	Ambiguous	True							False	False	Ambiguous	1.0
CMS001_005_Ra_S3	NODE_3805_length_508_cov_2.201856	508	14	False	True	False	nr	6072.0	89.7	87.76000000000002	49.0	Metazoa	True							False	False	Metazoa	6072.0
CMS001_005_Ra_S3	NODE_15462_length_265_cov_0.957447	265	4	False	True	False	nr	2759.0	92.0	76.0	50.0	Eukaryota	True							False	False	Eukaryota	2759.0
CMS001_005_Ra_S3	NODE_500_length_1095_cov_1.441061	1095	24	False	True	False	nr	197562.0	290.0	56.16	276.0	Metazoa	True							False	False	Metazoa	197562.0
CMS001_005_Ra_S3	NODE_8876_length_346_cov_1.408922	346	10	False	True	False	nr	6072.0	101.3	45.98	87.0	Metazoa	True							False	False	Metazoa	6072.0
CMS001_005_Ra_S3	NODE_4067_length_494_cov_1.071942	494	8	True	False	False	nt	1896175.0	54.7	100.0	29.0	Bacteria	True							False	False	Bacteria	1896175.0
CMS001_005_Ra_S3	NODE_7349_length_377_cov_2.516667	377	16	False	True	False	nr	131567.0	78.2	68.97	58.0	Ambiguous	True							False	False	Ambiguous	131567.0
CMS001_005_Ra_S3	NODE_23358_length_228_cov_1.649007	228	6	True	False	False	nt	7994.0	60.2	97.14299999999999	35.0	Metazoa	True							False	False	Metazoa	7994.0
CMS001_005_Ra_S3	NODE_8605_length_351_cov_2.116788	351	8	True	False	False	nt	1043005.0	52.8	100.0	28.0	Eukaryota	True							False	False	Eukaryota	1043005.0
CMS001_005_Ra_S3	NODE_19237_length_245_cov_1.666667	245	4	False	True	False	nr	131567.0	58.9	54.17	48.0	Ambiguous	True							False	False	Ambiguous	131567.0
CMS001_005_Ra_S3	NODE_6650_length_394_cov_0.993691	394	5	True	False	False	nt	3871.0	52.8	100.0	28.0	Eukaryota	True							False	False	Eukaryota	3871.0
CMS001_005_Ra_S3	NODE_12898_length_285_cov_1.389423	285	4	True	False	False	nt	1.0	60.2	87.037	54.0	Ambiguous	True							False	False	Ambiguous	1.0
CMS001_005_Ra_S3	NODE_2564_length_597_cov_0.865385	597	10	False	True	False	nr	131567.0	167.9	54.3	151.0	Ambiguous	True							False	False	Ambiguous	131567.0
CMS001_005_Ra_S3	NODE_3743_length_512_cov_0.648276	512	6	False	True	False	nr	33213.0	52.0	28.66	157.0	Metazoa	True							False	False	Metazoa	33213.0
CMS001_005_Ra_S3	NODE_5849_length_418_cov_1.463343	418	7	False	True	False	nr	33154.0	69.7	77.5	40.0	Eukaryota	True							False	False	Eukaryota	33154.0
CMS001_005_Ra_S3	NODE_4686_length_463_cov_0.829016	463	7	False	True	False	nr	1.0	127.9	66.33	98.0	Ambiguous	True							False	False	Ambiguous	1.0
CMS001_005_Ra_S3	NODE_6546_length_397_cov_0.675000	397	4	False	True	False	nr	33154.0	68.2	32.46	114.0	Eukaryota	True							False	False	Eukaryota	33154.0
CMS001_005_Ra_S3	NODE_5208_length_442_cov_1.400000	442	8	False	True	False	nr	33213.0	115.5	78.46	65.0	Metazoa	True							False	False	Metazoa	33213.0
CMS001_005_Ra_S3	NODE_15282_length_266_cov_1.158730	266	3	True	False	False	nt	712991.0	56.5	97.059	34.0	Bacteria	True							False	False	Bacteria	712991.0
CMS001_005_Ra_S3	NODE_17631_length_253_cov_1.556818	253	7	True	False	False	nt	433685.0	52.8	96.875	32.0	Metazoa	True							False	False	Metazoa	433685.0
CMS001_005_Ra_S3	NODE_3194_length_547_cov_1.342553	547	11	False	True	False	nr	45076.0	48.9	42.11	57.0	Bacteria	True							False	False	Bacteria	45076.0
CMS001_005_Ra_S3	NODE_2471_length_606_cov_1.321361	606	12	False	True	False	nr	1.0	288.9	66.1590909090909	198.0	Ambiguous	True							False	False	Ambiguous	1.0
CMS001_005_Ra_S3	NODE_3041_length_558_cov_3.659044	558	34	True	False	False	nt	33154.0	54.7	100.0	29.0	Eukaryota	True							False	False	Eukaryota	33154.0
CMS001_005_Ra_S3	NODE_8994_length_344_cov_0.902622	344	6	False	True	False	nr	1871066.0	48.5	32.1	81.0	Bacteria	True							False	False	Bacteria	1871066.0
CMS001_005_Ra_S3	NODE_11515_length_304_cov_1.008811	304	6	False	True	False	nr	33154.0	104.8	75.0	64.0	Eukaryota	True							False	False	Eukaryota	33154.0
CMS001_005_Ra_S3	NODE_6788_length_391_cov_0.671975	391	4	True	False	False	nt	4081.0	56.5	92.5	40.0	Eukaryota	True							False	False	Eukaryota	4081.0
CMS001_005_Ra_S3	NODE_3394_length_533_cov_1.177632	533	12	True	False	False	nt	3068.0	52.8	100.0	28.0	Eukaryota	True							False	False	Eukaryota	3068.0
CMS001_005_Ra_S3	NODE_9265_length_339_cov_0.870229	339	4	False	True	False	nr	2559587.0	220.3	92.92	113.0	Viruses	True							False	False	Viruses	2559587.0
CMS001_005_Ra_S3	NODE_5383_length_435_cov_1.298883	435	8	True	False	False	nt	1209926.0	52.8	100.0	28.0	Eukaryota	True							False	False	Eukaryota	1209926.0
CMS001_005_Ra_S3	NODE_13062_length_283_cov_1.368932	283	6	True	False	False	nt	6689.0	52.8	100.0	28.0	Metazoa	True							False	False	Metazoa	6689.0
CMS001_005_Ra_S3	NODE_3727_length_513_cov_0.752294	513	8	False	True	False	nr	104669.0	51.2	34.44	90.0	Eukaryota	True							False	False	Eukaryota	104669.0
CMS001_005_Ra_S3	NODE_14654_length_270_cov_1.512953	270	5	True	False	False	nt	72004.0	52.8	96.774	31.0	Metazoa	True							False	False	Metazoa	72004.0
CMS001_005_Ra_S3	NODE_8052_length_362_cov_1.891228	362	10	False	True	False	nr	1352.0	50.8	50.0	52.0	Bacteria	True							False	False	Bacteria	1352.0
CMS001_005_Ra_S3	NODE_1371_length_766_cov_1.310595	766	16	False	True	False	nr	131567.0	51.2	27.27	220.0	Ambiguous	True							False	False	Ambiguous	131567.0
CMS001_005_Ra_S3	NODE_6230_length_406_cov_1.082067	406	5	True	False	False	nt	1617448.0	52.8	100.0	28.0	Bacteria	True							False	False	Bacteria	1617448.0
CMS001_005_Ra_S3	NODE_9553_length_334_cov_1.097276	334	5	False	True	False	nr	1206794.0	132.1	59.18408163265306	98.0	Metazoa	True							False	False	Metazoa	1206794.0
CMS001_005_Ra_S3	NODE_4522_length_469_cov_3.418367	469	21	False	True	False	nr	2759.0	72.4	77.78	36.0	Eukaryota	True							False	False	Eukaryota	2759.0
CMS001_005_Ra_S3	NODE_1171_length_810_cov_1.918145	810	22	True	False	False	nt	1489872.0	56.5	92.30799999999999	39.0	Metazoa	True							False	False	Metazoa	1489872.0
CMS001_005_Ra_S3	NODE_4568_length_468_cov_0.923274	468	5	True	False	False	nt	48387.0	54.7	100.0	29.0	Eukaryota	True							False	False	Eukaryota	48387.0
CMS001_005_Ra_S3	NODE_4504_length_470_cov_1.758270	470	17	False	True	False	nr	33213.0	136.0	73.49	83.0	Metazoa	True							False	False	Metazoa	33213.0
CMS001_005_Ra_S3	NODE_8925_length_345_cov_1.115672	345	6	False	True	False	nr	2759.0	81.3	56.32	87.0	Eukaryota	True							False	False	Eukaryota	2759.0
CMS001_005_Ra_S3	NODE_7816_length_367_cov_0.989655	367	4	True	False	False	nt	2759.0	62.1	95.0	40.0	Eukaryota	True							False	False	Eukaryota	2759.0
CMS001_005_Ra_S3	NODE_5796_length_420_cov_1.064140	420	6	False	True	False	nr	1075826.0	285.4	95.0	140.0	Viruses	True							False	False	Viruses	1075826.0
CMS001_005_Ra_S3	NODE_13786_length_276_cov_3.301508	276	9	True	False	False	nt	29760.0	65.8	93.333	45.0	Eukaryota	True							False	False	Eukaryota	29760.0
CMS001_005_Ra_S3	NODE_10364_length_321_cov_1.008197	321	3	True	False	False	nt	1972134.0	52.8	100.0	28.0	Bacteria	True							False	False	Bacteria	1972134.0
CMS001_005_Ra_S3	NODE_5649_length_425_cov_1.258621	425	8	True	False	False	nt	1397.0	52.8	100.0	28.0	Bacteria	True							False	False	Bacteria	1397.0
CMS001_005_Ra_S3	NODE_5682_length_424_cov_1.080692	424	7	True	False	False	nt	9749.0	54.7	94.444	36.0	Metazoa	True							False	False	Metazoa	9749.0
CMS001_005_Ra_S3	NODE_4347_length_478_cov_1.389027	478	7	False	True	False	nr	33208.0	76.6	90.48	42.0	Metazoa	True							False	False	Metazoa	33208.0
CMS001_005_Ra_S3	NODE_731_length_955_cov_0.610478	955	16	False	True	False	nr	1.0	144.4	56.2	121.0	Ambiguous	True							False	False	Ambiguous	1.0
CMS001_005_Ra_S3	NODE_1912_length_671_cov_1.757576	671	23	True	True	False	nr	1.0	122.1	75.29	85.0	Ambiguous	True							False	False	Ambiguous	1.0
CMS001_005_Ra_S3	NODE_19978_length_242_cov_0.884848	242	3	True	False	False	nt	7955.0	56.5	94.595	37.0	Metazoa	True							False	False	Metazoa	7955.0
CMS001_005_Ra_S3	NODE_3360_length_535_cov_1.438865	535	11	False	True	False	nr	197562.0	97.8	76.92	65.0	Metazoa	True							False	False	Metazoa	197562.0
CMS001_005_Ra_S3	NODE_10791_length_314_cov_4.147679	314	20	True	False	False	nt	358220.0	52.8	100.0	28.0	Bacteria	True							False	False	Bacteria	358220.0
CMS001_005_Ra_S3	NODE_2583_length_595_cov_1.069498	595	9	False	True	False	nr	1.0	137.5	58.72	109.0	Ambiguous	True							False	False	Ambiguous	1.0
CMS001_005_Ra_S3	NODE_7929_length_365_cov_0.722222	365	5	False	True	False	nr	4956.0	50.8	43.48	69.0	Eukaryota	True							False	False	Eukaryota	4956.0
CMS001_005_Ra_S3	NODE_7731_length_368_cov_1.756014	368	7	True	False	False	nt	4558.0	52.8	100.0	28.0	Eukaryota	True							False	False	Eukaryota	4558.0
CMS001_005_Ra_S3	NODE_21088_length_237_cov_1.787500	237	6	True	False	False	nt	716546.0	69.4	93.47799999999998	46.0	Eukaryota	True							False	False	Eukaryota	716546.0
CMS001_005_Ra_S3	NODE_3074_length_556_cov_2.987474	556	22	False	True	False	nr	131567.0	92.4	78.43	51.0	Ambiguous	True							False	False	Ambiguous	131567.0
CMS001_005_Ra_S3	NODE_570_length_1053_cov_1.102459	1053	22	False	True	False	nr	1.0	74.7	46.38	69.0	Ambiguous	True							False	False	Ambiguous	1.0
CMS001_005_Ra_S3	NODE_562_length_1057_cov_1.283673	1057	33	False	True	False	nr	33154.0	80.9	46.67	75.0	Eukaryota	True							False	False	Eukaryota	33154.0
CMS001_005_Ra_S3	NODE_12078_length_296_cov_0.789954	296	4	False	True	False	nr	1.0	97.4	57.65	85.0	Ambiguous	True							False	False	Ambiguous	1.0
CMS001_005_Ra_S3	NODE_3191_length_547_cov_1.551064	547	10	False	True	False	nr	2759.0	71.2	82.81	64.0	Eukaryota	True							False	False	Eukaryota	2759.0
CMS001_005_Ra_S3	NODE_8778_length_348_cov_1.132841	348	6	False	True	False	nr	2559587.0	55.1	48.48	66.0	Viruses	True							False	False	Viruses	2559587.0
CMS001_005_Ra_S3	NODE_20590_length_239_cov_1.790123	239	4	False	True	False	nr	33154.0	57.4	87.5	24.0	Eukaryota	True							False	False	Eukaryota	33154.0
CMS001_005_Ra_S3	NODE_7374_length_377_cov_0.973333	377	4	False	True	False	nr	33154.0	62.8	32.43	74.0	Eukaryota	True							False	False	Eukaryota	33154.0
CMS001_005_Ra_S3	NODE_9509_length_335_cov_0.728682	335	3	True	False	False	nt	33213.0	56.5	100.0	30.0	Metazoa	True							False	False	Metazoa	33213.0
CMS001_005_Ra_S3	NODE_1235_length_795_cov_1.137883	795	14	False	True	False	nr	2759.0	235.0	63.52	159.0	Eukaryota	True							False	False	Eukaryota	2759.0
CMS001_005_Ra_S3	NODE_7946_length_364_cov_1.526132	364	6	True	False	False	nt	5804.0	52.8	94.118	34.0	Eukaryota	True							False	False	Eukaryota	5804.0
CMS001_005_Ra_S3	NODE_10959_length_312_cov_1.174468	312	5	True	False	False	nt	6289.0	56.5	96.97	33.0	Metazoa	True							False	False	Metazoa	6289.0
CMS001_005_Ra_S3	NODE_2753_length_581_cov_1.001984	581	12	True	False	False	nt	32524.0	60.2	84.74600000000002	59.0	Metazoa	True							False	False	Metazoa	32524.0
CMS001_005_Ra_S3	NODE_7959_length_364_cov_1.149826	364	6	False	True	False	nr	33213.0	72.8	73.24	71.0	Metazoa	True							False	False	Metazoa	33213.0
CMS001_005_Ra_S3	NODE_19055_length_246_cov_1.284024	246	3	True	False	False	nt	48498.0	52.8	100.0	28.0	Metazoa	True							False	False	Metazoa	48498.0
CMS001_005_Ra_S3	NODE_10135_length_324_cov_2.364372	324	8	False	True	False	nr	33213.0	110.5	62.96	81.0	Metazoa	True							False	False	Metazoa	33213.0
CMS001_005_Ra_S3	NODE_13402_length_279_cov_1.128713	279	4	False	True	False	nr	2759.0	95.5	64.18	67.0	Eukaryota	True							False	False	Eukaryota	2759.0
CMS001_005_Ra_S3	NODE_15443_length_265_cov_1.207447	265	4	True	False	False	nt	299321.0	52.8	100.0	28.0	Metazoa	True							False	False	Metazoa	299321.0
CMS001_005_Ra_S3	NODE_6419_length_401_cov_0.675926	401	4	False	True	False	nr	131567.0	155.2	75.47207547169812	106.0	Ambiguous	True							False	False	Ambiguous	131567.0
CMS001_005_Ra_S3	NODE_5942_length_416_cov_0.702065	416	4	False	True	False	nr	32524.0	48.5	28.89	135.0	Metazoa	True							False	False	Metazoa	32524.0
CMS001_005_Ra_S3	NODE_9281_length_339_cov_0.641221	339	3	True	False	False	nt	4432.0	52.8	100.0	28.0	Eukaryota	True							False	False	Eukaryota	4432.0
CMS001_005_Ra_S3	NODE_798_length_927_cov_1.701176	927	25	False	True	False	nr	131567.0	145.6	47.95	146.0	Ambiguous	True							False	False	Ambiguous	131567.0
CMS001_005_Ra_S3	NODE_7020_length_385_cov_1.629870	385	7	True	False	False	nt	158456.0	52.8	90.476	42.0	Metazoa	True							False	False	Metazoa	158456.0
CMS001_005_Ra_S3	NODE_3458_length_529_cov_1.221239	529	10	False	True	False	nr	33213.0	132.1	66.34	101.0	Metazoa	True							False	False	Metazoa	33213.0
CMS001_005_Ra_S3	NODE_18465_length_249_cov_1.029070	249	4	False	True	False	nr	1437201.0	49.3	35.71	56.0	Eukaryota	True							False	False	Eukaryota	1437201.0
CMS001_005_Ra_S3	NODE_5701_length_423_cov_1.462428	423	10	False	True	False	nr	6656.0	155.6	93.51	77.0	Metazoa	True							False	False	Metazoa	6656.0
CMS001_005_Ra_S3	NODE_5624_length_426_cov_1.157593	426	7	True	False	False	nt	9606.0	54.7	100.0	29.0	Metazoa	True							False	False	Metazoa	9606.0
CMS001_005_Ra_S3	NODE_11951_length_297_cov_1.954545	297	8	True	False	False	nt	1489922.0	52.8	100.0	28.0	Metazoa	True							False	False	Metazoa	1489922.0
CMS001_005_Ra_S3	NODE_17420_length_254_cov_1.841808	254	8	False	True	False	nr	33213.0	88.6	80.0	50.0	Metazoa	True							False	False	Metazoa	33213.0
CMS001_005_Ra_S3	NODE_9081_length_342_cov_1.101887	342	4	False	True	False	nr	2759.0	57.0	34.44	90.0	Eukaryota	True							False	False	Eukaryota	2759.0
CMS001_005_Ra_S3	NODE_10773_length_315_cov_0.903361	315	4	False	True	False	nr	6072.0	53.9	54.0	50.0	Metazoa	True							False	False	Metazoa	6072.0
CMS001_005_Ra_S3	NODE_11724_length_301_cov_0.767857	301	6	True	False	False	nt	105023.0	52.8	100.0	28.0	Metazoa	True							False	False	Metazoa	105023.0
CMS001_005_Ra_S3	NODE_16856_length_258_cov_0.546961	258	3	True	False	False	nt	645134.0	56.5	96.97	33.0	Eukaryota	True							False	False	Eukaryota	645134.0
CMS001_005_Ra_S3	NODE_7211_length_381_cov_0.812500	381	3	False	True	False	nr	33213.0	84.0	64.91	57.0	Metazoa	True							False	False	Metazoa	33213.0
CMS001_005_Ra_S3	NODE_15996_length_262_cov_0.951351	262	3	True	False	False	nt	32523.0	117.0	88.54199999999999	96.0	Metazoa	True							False	False	Metazoa	32523.0
CMS001_005_Ra_S3	NODE_6823_length_390_cov_1.070288	390	5	True	False	False	nt	1295826.0	52.8	100.0	28.0	Bacteria	True							False	False	Bacteria	1295826.0
CMS001_005_Ra_S3	NODE_11691_length_301_cov_1.303571	301	4	False	True	False	nr	33208.0	52.4	43.24	74.0	Metazoa	True							False	False	Metazoa	33208.0
CMS001_005_Ra_S3	NODE_6423_length_400_cov_1.678019	400	10	True	False	False	nt	379532.0	60.2	85.965	57.0	Metazoa	True							False	False	Metazoa	379532.0
CMS001_005_Ra_S3	NODE_10241_length_323_cov_1.365854	323	6	False	True	False	nr	1.0	71.2	97.14	35.0	Ambiguous	True							False	False	Ambiguous	1.0
CMS001_005_Ra_S3	NODE_17411_length_254_cov_2.480226	254	8	True	False	False	nt	8255.0	54.7	100.0	29.0	Metazoa	True							False	False	Metazoa	8255.0
CMS001_005_Ra_S3	NODE_16325_length_260_cov_1.595628	260	4	False	True	False	nr	2759.0	52.4	37.88	66.0	Eukaryota	True							False	False	Eukaryota	2759.0
CMS001_005_Ra_S3	NODE_13423_length_279_cov_0.896040	279	3	True	False	False	nt	4530.0	52.8	100.0	28.0	Eukaryota	True							False	False	Eukaryota	4530.0
CMS001_005_Ra_S3	NODE_12736_length_287_cov_1.176190	287	4	False	True	False	nr	33213.0	118.2	80.88	68.0	Metazoa	True							False	False	Metazoa	33213.0
CMS001_005_Ra_S3	NODE_21326_length_236_cov_2.238994	236	6	True	False	False	nt	502779.0	58.4	100.0	31.0	Eukaryota	True							False	False	Eukaryota	502779.0
CMS001_005_Ra_S3	NODE_7614_length_371_cov_0.993197	371	6	False	True	False	nr	131567.0	51.6	33.33	117.0	Ambiguous	True							False	False	Ambiguous	131567.0
CMS001_005_Ra_S3	NODE_9675_length_332_cov_1.396078	332	6	False	True	False	nr	2759.0	104.0	66.25	80.0	Eukaryota	True							False	False	Eukaryota	2759.0
CMS001_005_Ra_S3	NODE_9818_length_330_cov_1.039526	330	6	False	True	False	nr	131567.0	90.5	64.47	76.0	Ambiguous	True							False	False	Ambiguous	131567.0
CMS001_005_Ra_S3	NODE_8466_length_354_cov_1.054152	354	5	False	True	False	nr	33317.0	152.1	84.09	88.0	Metazoa	True							False	False	Metazoa	33317.0
CMS001_005_Ra_S3	NODE_8030_length_363_cov_0.881119	363	4	True	False	False	nt	6689.0	52.8	100.0	28.0	Metazoa	True							False	False	Metazoa	6689.0
CMS001_005_Ra_S3	NODE_15271_length_266_cov_1.433862	266	4	True	False	False	nt	171279.0	52.8	96.875	32.0	Bacteria	True							False	False	Bacteria	171279.0
CMS001_005_Ra_S3	NODE_17453_length_254_cov_1.237288	254	5	True	False	False	nt	33154.0	56.5	94.444	36.0	Eukaryota	True							False	False	Eukaryota	33154.0
CMS001_005_Ra_S3	NODE_12492_length_290_cov_1.370892	290	4	True	False	False	nt	9606.0	52.8	100.0	28.0	Metazoa	True							False	False	Metazoa	9606.0
CMS001_005_Ra_S3	NODE_7110_length_383_cov_1.535948	383	10	False	True	False	nr	33213.0	87.4	82.98	47.0	Metazoa	True							False	False	Metazoa	33213.0
CMS001_005_Ra_S3	NODE_23123_length_229_cov_1.236842	229	4	True	False	False	nt	436017.0	412.0	99.12700000000001	229.0	Eukaryota	True							False	False	Eukaryota	436017.0
CMS001_005_Ra_S3	NODE_6970_length_387_cov_0.770968	387	4	True	False	False	nt	13443.0	52.8	96.875	32.0	Eukaryota	True							False	False	Eukaryota	13443.0
CMS001_005_Ra_S3	NODE_3354_length_536_cov_0.697168	536	7	True	False	False	nt	4909.0	52.8	100.0	28.0	Eukaryota	True							False	False	Eukaryota	4909.0
CMS001_005_Ra_S3	NODE_6774_length_391_cov_1.095541	391	5	True	False	False	nt	1.0	56.5	100.0	30.0	Ambiguous	True							False	False	Ambiguous	1.0
CMS001_005_Ra_S3	NODE_13721_length_277_cov_0.730000	277	3	True	False	False	nt	559298.0	54.7	100.0	29.0	Eukaryota	True							False	False	Eukaryota	559298.0
CMS001_005_Ra_S3	NODE_14704_length_270_cov_0.766839	270	3	True	False	False	nt	1170230.0	75.0	80.41199999999998	97.0	Eukaryota	True							False	False	Eukaryota	1170230.0
CMS001_005_Ra_S3	NODE_4234_length_484_cov_1.415233	484	8	False	True	False	nr	1514668.0	48.9	28.32	113.0	Bacteria	True							False	False	Bacteria	1514668.0
CMS001_005_Ra_S3	NODE_6032_length_413_cov_0.892857	413	6	True	False	False	nt	4081.0	52.8	100.0	28.0	Eukaryota	True							False	False	Eukaryota	4081.0
CMS001_005_Ra_S3	NODE_10459_length_319_cov_1.884298	319	7	False	True	False	nr	131567.0	79.3	58.93	56.0	Ambiguous	True							False	False	Ambiguous	131567.0
CMS001_005_Ra_S3	NODE_6926_length_388_cov_0.871383	388	4	True	False	False	nt	1.0	562.0	92.802	389.0	Ambiguous	True							False	False	Ambiguous	1.0
CMS001_005_Ra_S3	NODE_12804_length_286_cov_1.368421	286	4	True	False	False	nt	2759.0	56.5	100.0	30.0	Eukaryota	True							False	False	Eukaryota	2759.0
CMS001_005_Ra_S3	NODE_6583_length_396_cov_0.661442	396	4	True	False	False	nt	670386.0	56.5	100.0	30.0	Eukaryota	True							False	False	Eukaryota	670386.0
CMS001_005_Ra_S3	NODE_9569_length_334_cov_0.848249	334	4	False	True	False	nr	131567.0	84.3	60.61	66.0	Ambiguous	True							False	False	Ambiguous	131567.0
CMS001_005_Ra_S3	NODE_22373_length_232_cov_0.961290	232	4	False	True	False	nr	2759.0	51.6	41.82	55.0	Eukaryota	True							False	False	Eukaryota	2759.0
CMS001_005_Ra_S3	NODE_3908_length_503_cov_1.082160	503	8	False	True	False	nr	42155.0	77.8	84.09	44.0	Metazoa	True							False	False	Metazoa	42155.0
CMS001_005_Ra_S3	NODE_9912_length_328_cov_1.585657	328	7	True	False	False	nt	2759.0	71.3	100.0	38.0	Eukaryota	True							False	False	Eukaryota	2759.0
CMS001_005_Ra_S3	NODE_6082_length_411_cov_0.715569	411	6	True	False	False	nt	352472.0	60.2	100.0	32.0	Eukaryota	True							False	False	Eukaryota	352472.0
CMS001_005_Ra_S3	NODE_8948_length_345_cov_0.787313	345	4	False	True	False	nr	131567.0	67.4	35.19	108.0	Ambiguous	True							False	False	Ambiguous	131567.0
CMS001_005_Ra_S3	NODE_5134_length_445_cov_0.788043	445	4	False	True	False	nr	33154.0	124.4	59.62	104.0	Eukaryota	True							False	False	Eukaryota	33154.0
CMS001_005_Ra_S3	NODE_14995_length_268_cov_0.774869	268	3	False	True	False	nr	1.0	65.9	66.67	42.0	Ambiguous	True							False	False	Ambiguous	1.0
CMS001_005_Ra_S3	NODE_12618_length_289_cov_0.872642	289	4	False	True	False	nr	1206794.0	58.5	65.12	43.0	Metazoa	True							False	False	Metazoa	1206794.0
CMS001_005_Ra_S3	NODE_16136_length_261_cov_1.554348	261	4	False	True	False	nr	33154.0	77.8	73.17	41.0	Eukaryota	True							False	False	Eukaryota	33154.0
CMS001_005_Ra_S3	NODE_16361_length_260_cov_1.054645	260	4	False	True	False	nr	33154.0	66.6	58.06	62.0	Eukaryota	True							False	False	Eukaryota	33154.0
CMS001_005_Ra_S3	NODE_19028_length_246_cov_1.698225	246	4	True	False	False	nt	38574.0	52.8	100.0	28.0	Eukaryota	True							False	False	Eukaryota	38574.0
CMS001_005_Ra_S3	NODE_4496_length_471_cov_0.774112	471	5	False	True	False	nr	33154.0	69.7	59.26	54.0	Eukaryota	True							False	False	Eukaryota	33154.0
CMS001_005_Ra_S3	NODE_13278_length_281_cov_0.754902	281	3	False	True	False	nr	1206794.0	61.6	66.67	36.0	Metazoa	True							False	False	Metazoa	1206794.0
CMS001_005_Ra_S3	NODE_6045_length_412_cov_1.122388	412	8	True	False	False	nt	44415.0	52.8	100.0	28.0	Eukaryota	True							False	False	Eukaryota	44415.0
CMS001_005_Ra_S3	NODE_14400_length_272_cov_1.123077	272	5	True	False	False	nt	5861.0	54.7	100.0	29.0	Eukaryota	True							False	False	Eukaryota	5861.0
CMS001_005_Ra_S3	NODE_13934_length_276_cov_0.688442	276	3	True	False	False	nt	43657.0	62.1	91.304	46.0	Bacteria	True							False	False	Bacteria	43657.0
CMS001_005_Ra_S3	NODE_17443_length_254_cov_1.536723	254	4	False	True	False	nr	169402.0	48.5	36.23	69.0	Bacteria	True							False	False	Bacteria	169402.0
CMS001_005_Ra_S3	NODE_7534_length_373_cov_0.986486	373	4	False	True	False	nr	131567.0	56.2	54.67	75.0	Ambiguous	True							False	False	Ambiguous	131567.0
CMS001_005_Ra_S3	NODE_7720_length_369_cov_0.667808	369	4	False	True	False	nr	131567.0	86.3	58.21	67.0	Ambiguous	True							False	False	Ambiguous	131567.0
CMS001_005_Ra_S3	NODE_16318_length_260_cov_1.595628	260	4	False	True	False	nr	2759.0	67.8	77.5	40.0	Eukaryota	True							False	False	Eukaryota	2759.0
CMS001_005_Ra_S3	NODE_4570_length_468_cov_0.785166	468	6	False	True	False	nr	131567.0	125.6	56.19	105.0	Ambiguous	True							False	False	Ambiguous	131567.0
CMS001_005_Ra_S3	NODE_22822_length_230_cov_1.908497	230	4	True	False	False	nt	3068.0	58.4	87.037	54.0	Eukaryota	True							False	False	Eukaryota	3068.0
CMS001_005_Ra_S3	NODE_10036_length_326_cov_1.361446	326	6	True	False	False	nt	1973483.0	52.8	100.0	28.0	Bacteria	True							False	False	Bacteria	1973483.0
CMS001_006_Ra_S5	NODE_1_length_10873_cov_36.361245	10873	5642	True	True	False	nt	1923335.0	17325.0	95.46487876000369	10871.0	Viruses	True	9.0	Hubei virga-like virus 2	9.0	Hubei virga-like virus 2	genome	1923335.0	True	True	Viruses	1923335.0
CMS001_006_Ra_S5	NODE_54_length_1579_cov_72.454061	1579	1578	True	True	False	nt	2304483.0	2765.0	99.47399999999999	1521.0	Viruses	True	4559.0	Culex mosquito virus 6	484.0	Culex mosquito virus 6	RNA2	2304486.0	True	False	Viruses	2304486.0
CMS001_006_Ra_S5	NODE_8_length_3182_cov_91.537198	3182	4136	True	True	False	nt	2304486.0	5162.0	96.20200000000001	3133.0	Viruses	True	484.0	Culex mosquito virus 6	484.0	Culex mosquito virus 6	RdRp_RNA1	2304486.0	True	True	Viruses	2304486.0
CMS001_006_Ra_S5	NODE_58_length_1553_cov_3.866531	1553	86	True	True	False	nt	716546.0	1565.0	87.41933523945677	1399.0	Eukaryota	True							False	False	Eukaryota	716546.0
CMS001_006_Ra_S5	NODE_3_length_6070_cov_6.156850	6070	567	False	True	False	nr	1.0	693.7	38.28	1212.0	Ambiguous	True							False	False	Ambiguous	1.0
CMS001_006_Ra_S5	NODE_969_length_497_cov_29.452381	497	183	True	True	False	nt	131567.0	512.0	85.62800000000001	494.0	Ambiguous	True							False	False	Ambiguous	131567.0
CMS001_006_Ra_S5	NODE_4_length_3618_cov_2.713075	3618	158	True	True	False	nt	1923725.0	3092.0	82.29299999999998	3603.0	Viruses	True	312.0	TBD	312.0	312|Tombus-like	RdRp_RNA1	137555.0	True	True	Viruses	137555.0
CMS001_006_Ra_S5	NODE_78_length_1368_cov_5.946553	1368	132	True	True	False	nt	237.0	2351.0	97.66799999999999	1372.0	Bacteria	True							False	False	Bacteria	237.0
CMS001_006_Ra_S5	NODE_332_length_796_cov_2.481224	796	25	False	True	False	nr	33213.0	57.8	42.55	47.0	Metazoa	True							False	False	Metazoa	33213.0
CMS001_006_Ra_S5	NODE_15_length_2210_cov_1.974215	2210	83	False	True	False	nr	131567.0	90.1	51.96	102.0	Ambiguous	True							False	False	Ambiguous	131567.0
CMS001_006_Ra_S5	NODE_715_length_571_cov_0.848178	571	8	True	False	False	nt	656024.0	63.9	100.0	34.0	Bacteria	True							False	False	Bacteria	656024.0
CMS001_006_Ra_S5	NODE_162_length_1039_cov_1.035343	1039	60	True	False	False	nt	50452.0	52.8	100.0	28.0	Eukaryota	True							False	False	Eukaryota	50452.0
CMS001_006_Ra_S5	NODE_33_length_1802_cov_3.024928	1802	80	False	True	False	nr	1206794.0	59.7	28.42	95.0	Metazoa	True							False	False	Metazoa	1206794.0
CMS001_006_Ra_S5	NODE_53_length_1591_cov_2.418758	1591	119	True	False	False	nt	3712.0	52.8	100.0	28.0	Eukaryota	True							False	False	Eukaryota	3712.0
CMS001_006_Ra_S5	NODE_187_length_998_cov_21.246471	998	335	False	True	False	nr	131567.0	174.5	55.14	292.0	Ambiguous	True							False	False	Ambiguous	131567.0
CMS001_006_Ra_S5	NODE_70_length_1413_cov_1.357036	1413	42	False	True	False	nr	1206794.0	166.4	52.07	217.0	Metazoa	True							False	False	Metazoa	1206794.0
CMS001_006_Ra_S5	NODE_1102_length_471_cov_1.862944	471	11	False	True	False	nr	10239.0	166.8	74.28999999999998	105.0	Viruses	True							False	False	Viruses	10239.0
CMS001_006_Ra_S5	NODE_34_length_1802_cov_1.985507	1802	64	False	True	False	nr	131567.0	57.0	20.51	356.0	Ambiguous	True							False	False	Ambiguous	131567.0
CMS001_006_Ra_S5	NODE_23_length_1948_cov_48.357028	1948	1305	True	True	False	nt	136.0	1212.0	78.344	1981.0	Bacteria	True							False	False	Bacteria	136.0
CMS001_006_Ra_S5	NODE_338_length_784_cov_1.411598	784	15	True	False	False	nt	1841481.0	58.4	100.0	31.0	Metazoa	True							False	False	Metazoa	1841481.0
CMS001_006_Ra_S5	NODE_119_length_1154_cov_1.007428	1154	23	False	True	False	nr	131567.0	88.6	50.540000000000006	93.0	Ambiguous	True							False	False	Ambiguous	131567.0
CMS001_006_Ra_S5	NODE_85_length_1336_cov_0.831612	1336	32	True	False	False	nt	3702.0	54.7	100.0	29.0	Eukaryota	True							False	False	Eukaryota	3702.0
CMS001_006_Ra_S5	NODE_38_length_1733_cov_1.388889	1733	38	False	True	False	nr	131567.0	354.0	59.05	337.0	Ambiguous	True							False	False	Ambiguous	131567.0
CMS001_006_Ra_S5	NODE_48_length_1648_cov_1.458307	1648	96	False	True	False	nr	1206794.0	100.5	61.11	90.0	Metazoa	True							False	False	Metazoa	1206794.0
CMS001_006_Ra_S5	NODE_66_length_1466_cov_1.279338	1466	47	False	True	False	nr	33213.0	79.0	69.12	68.0	Metazoa	True							False	False	Metazoa	33213.0
CMS001_006_Ra_S5	NODE_3437_length_288_cov_2.748815	288	8	False	True	False	nr	33213.0	57.4	80.65	31.0	Metazoa	True							False	False	Metazoa	33213.0
CMS001_006_Ra_S5	NODE_303_length_837_cov_1.032895	837	12	False	True	False	nr	2125980.0	90.5	55.56	72.0	Viruses	True							False	False	Viruses	2125980.0
CMS001_006_Ra_S5	NODE_18_length_2043_cov_1.235504	2043	40	False	True	False	nr	1.0	279.2	47.87889518413598	353.0	Ambiguous	True							False	False	Ambiguous	1.0
CMS001_006_Ra_S5	NODE_1126_length_467_cov_1.310256	467	7	True	False	False	nt	3712.0	52.8	96.875	32.0	Eukaryota	True							False	False	Eukaryota	3712.0
CMS001_006_Ra_S5	NODE_36_length_1758_cov_2.365854	1758	68	False	True	False	nr	1.0	352.5	48.711747851002855	349.0	Ambiguous	True							False	False	Ambiguous	1.0
CMS001_006_Ra_S5	NODE_102_length_1251_cov_0.672061	1251	54	False	True	False	nr	131567.0	86.3	55.41	74.0	Ambiguous	True							False	False	Ambiguous	131567.0
CMS001_006_Ra_S5	NODE_31_length_1829_cov_11.190639	1829	294	True	True	False	nt	2.0	2712.0	93.446	1831.0	Bacteria	True							False	False	Bacteria	2.0
CMS001_006_Ra_S5	NODE_389_length_737_cov_2.674242	737	28	True	True	False	nt	131567.0	754.0	89.08811726384363	614.0	Ambiguous	True							False	False	Ambiguous	131567.0
CMS001_006_Ra_S5	NODE_1524_length_409_cov_8.981928	409	42	True	True	False	nt	1.0	538.0	96.605	324.0	Ambiguous	True							False	False	Ambiguous	1.0
CMS001_006_Ra_S5	NODE_272_length_871_cov_14.915617	871	175	True	True	False	nt	109460.0	1280.0	96.863	765.0	Bacteria	True							False	False	Bacteria	109460.0
CMS001_006_Ra_S5	NODE_2268_length_349_cov_0.915441	349	8	True	False	False	nt	202946.0	54.7	96.97	33.0	Metazoa	True							False	False	Metazoa	202946.0
CMS001_006_Ra_S5	NODE_1156_length_462_cov_2.901299	462	17	True	True	False	nt	237.0	780.0	97.18	461.0	Bacteria	True							False	False	Bacteria	237.0
CMS001_006_Ra_S5	NODE_7431_length_230_cov_1.359477	230	4	False	True	False	nr	33213.0	79.7	88.37	43.0	Metazoa	True							False	False	Metazoa	33213.0
CMS001_006_Ra_S5	NODE_139_length_1098_cov_2.251714	1098	41	True	False	False	nt	44092.0	52.8	100.0	28.0	Eukaryota	True							False	False	Eukaryota	44092.0
CMS001_006_Ra_S5	NODE_168_length_1030_cov_2.724029	1030	42	True	True	False	nt	84566.0	1701.0	96.508	1031.0	Bacteria	True							False	False	Bacteria	84566.0
CMS001_006_Ra_S5	NODE_127_length_1143_cov_5.439024	1143	82	True	True	False	nt	716546.0	977.0	92.230309352518	695.0	Eukaryota	True							False	False	Eukaryota	716546.0
CMS001_006_Ra_S5	NODE_743_length_561_cov_1.640496	561	17	True	False	False	nt	7955.0	58.4	100.0	31.0	Metazoa	True							False	False	Metazoa	7955.0
CMS001_006_Ra_S5	NODE_57_length_1565_cov_4.336694	1565	111	False	True	False	nr	1.0	191.0	59.38000000000001	160.0	Ambiguous	True							False	False	Ambiguous	1.0
CMS001_006_Ra_S5	NODE_2_length_6837_cov_2.930769	6837	285	False	True	False	nr	1.0	844.7	44.67	1050.0	Ambiguous	True	55.0	TBD	55.0	55|Toti-like	genome	39756.0	True	True	Viruses	39756.0
CMS001_006_Ra_S5	NODE_29_length_1852_cov_3.388732	1852	101	False	True	False	nr	10239.0	587.0	55.8	552.0	Viruses	True	1621.0	TBD	312.0	312|Tombus-like	RNA2	137555.0	True	False	Viruses	137555.0
CMS001_006_Ra_S5	NODE_1334_length_433_cov_0.794944	433	6	True	False	False	nt	210632.0	54.7	100.0	29.0	Metazoa	True							False	False	Metazoa	210632.0
CMS001_006_Ra_S5	NODE_271_length_872_cov_2.333333	872	29	False	True	False	nr	131567.0	170.2	40.273257918552034	221.0	Ambiguous	True							False	False	Ambiguous	131567.0
CMS001_006_Ra_S5	NODE_235_length_931_cov_0.792740	931	11	False	True	False	nr	1276143.0	58.9	57.14	49.0	Eukaryota	True							False	False	Eukaryota	1276143.0
CMS001_006_Ra_S5	NODE_1250_length_446_cov_6.108401	446	40	True	False	False	nt	112262.0	52.8	100.0	28.0	Metazoa	True							False	False	Metazoa	112262.0
CMS001_006_Ra_S5	NODE_197_length_982_cov_2.479558	982	34	False	True	False	nr	1608134.0	178.3	44.39	205.0	Viruses	True							False	False	Viruses	1608134.0
CMS001_006_Ra_S5	NODE_82_length_1355_cov_3.053208	1355	69	False	True	False	nr	33154.0	58.5	50.0	54.0	Eukaryota	True							False	False	Eukaryota	33154.0
CMS001_006_Ra_S5	NODE_1158_length_462_cov_1.015584	462	7	False	True	False	nr	33154.0	116.3	54.81	104.0	Eukaryota	True							False	False	Eukaryota	33154.0
CMS001_006_Ra_S5	NODE_1621_length_399_cov_3.170807	399	20	True	True	False	nt	716546.0	335.0	86.45200000000001	310.0	Eukaryota	True							False	False	Eukaryota	716546.0
CMS001_006_Ra_S5	NODE_915_length_512_cov_0.618391	512	30	True	False	False	nt	441366.0	54.7	100.0	29.0	Metazoa	True							False	False	Metazoa	441366.0
CMS001_006_Ra_S5	NODE_65_length_1470_cov_0.624551	1470	36	True	False	False	nt	1296.0	60.2	100.0	32.0	Bacteria	True							False	False	Bacteria	1296.0
CMS001_006_Ra_S5	NODE_63_length_1485_cov_0.992188	1485	55	False	True	False	nr	1206794.0	146.8	38.4995	200.0	Metazoa	True							False	False	Metazoa	1206794.0
CMS001_006_Ra_S5	NODE_559_length_631_cov_5.263538	631	44	False	True	False	nr	131567.0	189.1	25.25	198.0	Ambiguous	True							False	False	Ambiguous	131567.0
CMS001_006_Ra_S5	NODE_445_length_694_cov_1.034036	694	9	False	True	False	nr	131567.0	53.9	32.76	116.0	Ambiguous	True							False	False	Ambiguous	131567.0
CMS001_006_Ra_S5	NODE_2011_length_364_cov_5.811847	364	24	True	True	False	nt	400668.0	599.0	97.436	351.0	Bacteria	True							False	False	Bacteria	400668.0
CMS001_006_Ra_S5	NODE_2289_length_347_cov_7.837037	347	32	True	True	False	nt	137.0	315.0	82.99700000000001	347.0	Bacteria	True							False	False	Bacteria	137.0
CMS001_006_Ra_S5	NODE_537_length_642_cov_1.902655	642	31	False	True	False	nr	1206794.0	109.0	51.55	161.0	Metazoa	True							False	False	Metazoa	1206794.0
CMS001_006_Ra_S5	NODE_621_length_607_cov_1.239623	607	9	True	False	False	nt	1386.0	52.8	100.0	28.0	Bacteria	True							False	False	Bacteria	1386.0
CMS001_006_Ra_S5	NODE_377_length_748_cov_3.377049	748	38	True	True	False	nt	716546.0	723.0	85.67399999999998	705.0	Eukaryota	True							False	False	Eukaryota	716546.0
CMS001_006_Ra_S5	NODE_2218_length_351_cov_3.916058	351	16	False	True	False	nr	33213.0	48.5	41.57	89.0	Metazoa	True							False	False	Metazoa	33213.0
CMS001_006_Ra_S5	NODE_802_length_543_cov_0.725322	543	6	True	False	False	nt	225343.0	54.7	100.0	29.0	Eukaryota	True							False	False	Eukaryota	225343.0
CMS001_006_Ra_S5	NODE_635_length_603_cov_5.064639	603	40	False	True	False	nr	9646.0	49.3	32.12	165.0	Metazoa	True							False	False	Metazoa	9646.0
CMS001_006_Ra_S5	NODE_1298_length_438_cov_1.279778	438	7	True	True	False	nt	49546.0	693.0	95.205	438.0	Bacteria	True							False	False	Bacteria	49546.0
CMS001_006_Ra_S5	NODE_737_length_563_cov_0.670782	563	6	True	False	False	nt	29518.0	52.8	100.0	28.0	Bacteria	True							False	False	Bacteria	29518.0
CMS001_006_Ra_S5	NODE_425_length_711_cov_1.421136	711	14	True	False	False	nt	688394.0	56.5	100.0	30.0	Eukaryota	True							False	False	Eukaryota	688394.0
CMS001_006_Ra_S5	NODE_688_length_577_cov_2.906000	577	24	True	False	False	nt	426117.0	58.4	85.965	57.0	Bacteria	True							False	False	Bacteria	426117.0
CMS001_006_Ra_S5	NODE_473_length_675_cov_1.408027	675	18	True	False	False	nt	7955.0	52.8	100.0	28.0	Metazoa	True							False	False	Metazoa	7955.0
CMS001_006_Ra_S5	NODE_1570_length_404_cov_1.330275	404	7	True	False	False	nt	7918.0	58.4	97.059	34.0	Metazoa	True							False	False	Metazoa	7918.0
CMS001_006_Ra_S5	NODE_2185_length_353_cov_1.072464	353	5	False	True	False	nr	1922926.0	114.8	55.32	94.0	Viruses	True							False	False	Viruses	1922926.0
CMS001_006_Ra_S5	NODE_1189_length_457_cov_0.755263	457	6	False	True	False	nr	1980410.0	113.2	48.65	111.0	Viruses	True							False	False	Viruses	1980410.0
CMS001_006_Ra_S5	NODE_828_length_537_cov_1.532609	537	18	False	True	False	nr	1206794.0	49.3	68.25	63.0	Metazoa	True							False	False	Metazoa	1206794.0
CMS001_006_Ra_S5	NODE_1388_length_424_cov_2.550432	424	13	True	False	False	nt	52904.0	52.8	100.0	28.0	Metazoa	True							False	False	Metazoa	52904.0
CMS001_006_Ra_S5	NODE_1243_length_447_cov_1.935135	447	10	False	True	False	nr	131567.0	64.7	29.55	132.0	Ambiguous	True							False	False	Ambiguous	131567.0
CMS001_006_Ra_S5	NODE_713_length_571_cov_1.026316	571	8	False	True	False	nr	131567.0	129.0	47.9992	125.0	Ambiguous	True							False	False	Ambiguous	131567.0
CMS001_006_Ra_S5	NODE_3511_length_285_cov_1.980769	285	6	True	False	False	nt	4432.0	52.8	100.0	28.0	Eukaryota	True							False	False	Eukaryota	4432.0
CMS001_006_Ra_S5	NODE_1546_length_407_cov_1.103030	407	5	True	False	False	nt	3760.0	56.5	96.97	33.0	Eukaryota	True							False	False	Eukaryota	3760.0
CMS001_006_Ra_S5	NODE_3770_length_277_cov_1.085000	277	3	True	False	False	nt	1922926.0	307.0	86.64299999999999	277.0	Viruses	True							False	False	Viruses	1922926.0
CMS001_006_Ra_S5	NODE_45_length_1664_cov_1.701323	1664	39	False	True	False	nr	131567.0	203.0	40.97309027777778	288.0	Ambiguous	True							False	False	Ambiguous	131567.0
CMS001_006_Ra_S5	NODE_2314_length_346_cov_1.289963	346	6	True	False	False	nt	759273.0	56.5	96.97	33.0	Eukaryota	True							False	False	Eukaryota	759273.0
CMS001_006_Ra_S5	NODE_2240_length_350_cov_3.692308	350	17	True	True	False	nt	866801.0	606.0	100.0	328.0	Bacteria	True							False	False	Bacteria	866801.0
CMS001_006_Ra_S5	NODE_1330_length_434_cov_0.613445	434	3	False	True	False	nr	1206794.0	64.7	50.0	64.0	Metazoa	True							False	False	Metazoa	1206794.0
CMS001_006_Ra_S5	NODE_93_length_1302_cov_3.572245	1302	63	True	False	False	nt	1124835.0	2361.0	99.38600000000001	1302.0	Bacteria	True							False	False	Bacteria	1124835.0
CMS001_006_Ra_S5	NODE_456_length_684_cov_4.522241	684	46	True	True	False	nt	1.0	935.0	91.449	690.0	Ambiguous	True							False	False	Ambiguous	1.0
CMS001_006_Ra_S5	NODE_1721_length_389_cov_2.410256	389	16	True	True	False	nt	1923725.0	80.5	78.689	122.0	Viruses	True							False	False	Viruses	1923725.0
CMS001_006_Ra_S5	NODE_1280_length_441_cov_7.642857	441	44	True	True	False	nt	286.0	771.0	98.186	441.0	Bacteria	True							False	False	Bacteria	286.0
CMS001_006_Ra_S5	NODE_3317_length_293_cov_1.013889	293	3	True	False	False	nt	99802.0	58.4	90.90899999999999	44.0	Metazoa	True							False	False	Metazoa	99802.0
CMS001_006_Ra_S5	NODE_618_length_609_cov_0.524436	609	7	False	True	False	nr	2022661.0	49.7	46.55	58.0	Bacteria	True							False	False	Bacteria	2022661.0
CMS001_006_Ra_S5	NODE_6093_length_245_cov_1.255952	245	4	True	False	False	nt	79200.0	54.7	96.97	33.0	Eukaryota	True							False	False	Eukaryota	79200.0
CMS001_006_Ra_S5	NODE_6366_length_242_cov_1.327273	242	3	True	False	False	nt	1124835.0	446.0	100.0	241.0	Bacteria	True							False	False	Bacteria	1124835.0
CMS001_006_Ra_S5	NODE_1124_length_468_cov_0.746803	468	5	True	False	False	nt	114398.0	54.7	100.0	29.0	Metazoa	True							False	False	Metazoa	114398.0
CMS001_006_Ra_S5	NODE_328_length_799_cov_1.127424	799	14	False	True	False	nr	131567.0	105.1	48.35	91.0	Ambiguous	True							False	False	Ambiguous	131567.0
CMS001_006_Ra_S5	NODE_3154_length_300_cov_1.636771	300	6	True	False	False	nt	84567.0	538.0	99.0	300.0	Bacteria	True							False	False	Bacteria	84567.0
CMS001_006_Ra_S5	NODE_369_length_756_cov_1.265096	756	14	True	False	False	nt	218467.0	60.2	94.87200000000001	39.0	Metazoa	True							False	False	Metazoa	218467.0
CMS001_006_Ra_S5	NODE_2793_length_317_cov_1.216667	317	4	True	False	False	nt	573729.0	52.8	96.875	32.0	Eukaryota	True							False	False	Eukaryota	573729.0
CMS001_006_Ra_S5	NODE_3404_length_289_cov_2.066038	289	6	True	False	False	nt	178399.0	527.0	99.65299999999999	288.0	Bacteria	True							False	False	Bacteria	178399.0
CMS001_006_Ra_S5	NODE_236_length_929_cov_1.697183	929	23	False	True	False	nr	131567.0	306.2	57.28	316.0	Ambiguous	True							False	False	Ambiguous	131567.0
CMS001_006_Ra_S5	NODE_1988_length_367_cov_1.006897	367	4	True	False	False	nt	7962.0	54.7	96.875	32.0	Metazoa	True							False	False	Metazoa	7962.0
CMS001_006_Ra_S5	NODE_855_length_526_cov_2.229399	526	17	True	True	False	nt	131567.0	865.0	96.381	525.0	Ambiguous	True							False	False	Ambiguous	131567.0
CMS001_006_Ra_S5	NODE_2425_length_339_cov_1.114504	339	4	False	True	False	nr	2.0	187.2	81.08	111.0	Bacteria	True							False	False	Bacteria	2.0
CMS001_006_Ra_S5	NODE_226_length_940_cov_2.412514	940	37	True	True	False	nt	1.0	1334.0	95.465	838.0	Ambiguous	True							False	False	Ambiguous	1.0
CMS001_006_Ra_S5	NODE_1796_length_382_cov_1.088525	382	6	False	True	False	nr	131567.0	109.8	38.58	127.0	Ambiguous	True							False	False	Ambiguous	131567.0
CMS001_006_Ra_S5	NODE_3876_length_275_cov_1.661616	275	6	True	False	False	nt	84566.0	475.0	97.818	275.0	Bacteria	True							False	False	Bacteria	84566.0
CMS001_006_Ra_S5	NODE_2110_length_358_cov_1.056940	358	5	True	False	False	nt	131567.0	52.8	100.0	28.0	Ambiguous	True							False	False	Ambiguous	131567.0
CMS001_006_Ra_S5	NODE_3981_length_274_cov_1.106599	274	3	True	False	False	nt	5811.0	56.5	94.444	36.0	Eukaryota	True							False	False	Eukaryota	5811.0
CMS001_006_Ra_S5	NODE_1627_length_399_cov_1.133540	399	5	False	True	False	nr	1608134.0	176.0	66.13952755905511	127.0	Viruses	True							False	False	Viruses	1608134.0
CMS001_006_Ra_S5	NODE_2974_length_308_cov_1.956710	308	9	True	True	False	nt	2.0	558.0	99.351	308.0	Bacteria	True							False	False	Bacteria	2.0
CMS001_006_Ra_S5	NODE_622_length_607_cov_0.826415	607	8	False	True	False	nr	1980410.0	73.9	36.89	103.0	Viruses	True							False	False	Viruses	1980410.0
CMS001_006_Ra_S5	NODE_1096_length_472_cov_6.303797	472	36	True	True	False	nt	1578.0	828.0	98.305	472.0	Bacteria	True							False	False	Bacteria	1578.0
CMS001_006_Ra_S5	NODE_1341_length_432_cov_1.028169	432	5	False	True	False	nr	2585030.0	142.1	60.96	146.0	Viruses	True							False	False	Viruses	2585030.0
CMS001_006_Ra_S5	NODE_2063_length_361_cov_1.028169	361	4	True	False	False	nt	98005.0	54.7	96.97	33.0	Eukaryota	True							False	False	Eukaryota	98005.0
CMS001_006_Ra_S5	NODE_1012_length_486_cov_1.068460	486	6	False	True	False	nr	1.0	144.8	65.26	95.0	Ambiguous	True							False	False	Ambiguous	1.0
CMS001_006_Ra_S5	NODE_2872_length_313_cov_1.546610	313	5	False	True	False	nr	1.0	75.9	81.58	38.0	Ambiguous	True							False	False	Ambiguous	1.0
CMS001_006_Ra_S5	NODE_2661_length_324_cov_1.477733	324	5	False	True	False	nr	2125980.0	80.5	43.27	104.0	Viruses	True							False	False	Viruses	2125980.0
CMS001_006_Ra_S5	NODE_2203_length_352_cov_2.054545	352	12	True	False	False	nt	1206794.0	54.7	100.0	29.0	Metazoa	True							False	False	Metazoa	1206794.0
CMS001_006_Ra_S5	NODE_1376_length_427_cov_1.011429	427	7	False	True	False	nr	1206794.0	99.8	58.75	80.0	Metazoa	True							False	False	Metazoa	1206794.0
CMS001_006_Ra_S5	NODE_265_length_883_cov_1.291563	883	18	False	True	False	nr	1.0	189.5	55.68	176.0	Ambiguous	True							False	False	Ambiguous	1.0
CMS001_006_Ra_S5	NODE_2004_length_365_cov_2.034722	365	11	True	False	False	nt	90675.0	54.7	100.0	29.0	Eukaryota	True							False	False	Eukaryota	90675.0
CMS001_006_Ra_S5	NODE_3754_length_277_cov_2.190000	277	6	False	True	False	nr	6656.0	58.5	43.55	62.0	Metazoa	True							False	False	Metazoa	6656.0
CMS001_006_Ra_S5	NODE_515_length_651_cov_1.266551	651	10	False	True	False	nr	197562.0	51.2	95.83	24.0	Metazoa	True							False	False	Metazoa	197562.0
CMS001_006_Ra_S5	NODE_1364_length_428_cov_1.475783	428	8	False	True	False	nr	1.0	57.8	48.0	75.0	Ambiguous	True							False	False	Ambiguous	1.0
CMS001_006_Ra_S5	NODE_1798_length_382_cov_0.849180	382	5	True	True	False	nt	1.0	501.0	90.339	383.0	Ambiguous	True							False	False	Ambiguous	1.0
CMS001_006_Ra_S5	NODE_488_length_666_cov_0.497453	666	7	True	False	False	nt	7962.0	52.8	100.0	28.0	Metazoa	True							False	False	Metazoa	7962.0
CMS001_006_Ra_S5	NODE_1832_length_379_cov_1.324503	379	6	False	True	False	nr	131567.0	97.4	47.67	86.0	Ambiguous	True							False	False	Ambiguous	131567.0
CMS001_006_Ra_S5	NODE_4606_length_265_cov_1.164894	265	3	False	True	False	nr	131567.0	52.4	47.92	48.0	Ambiguous	True							False	False	Ambiguous	131567.0
CMS001_006_Ra_S5	NODE_3490_length_286_cov_2.143541	286	7	False	True	False	nr	131567.0	94.0	55.0	80.0	Ambiguous	True							False	False	Ambiguous	131567.0
CMS001_006_Ra_S5	NODE_1076_length_475_cov_0.758794	475	4	False	True	False	nr	1.0	89.7	64.62	65.0	Ambiguous	True							False	False	Ambiguous	1.0
CMS001_006_Ra_S5	NODE_2726_length_321_cov_1.110656	321	3	False	True	False	nr	12968.0	48.1	50.0	44.0	Eukaryota	True							False	False	Eukaryota	12968.0
CMS001_006_Ra_S5	NODE_164_length_1036_cov_1.596455	1036	24	False	True	False	nr	1.0	87.4	46.84	79.0	Ambiguous	True							False	False	Ambiguous	1.0
CMS001_006_Ra_S5	NODE_4865_length_261_cov_1.190217	261	3	True	False	False	nt	1922926.0	268.0	85.32799999999997	259.0	Viruses	True							False	False	Viruses	1922926.0
CMS001_006_Ra_S5	NODE_1266_length_444_cov_1.141689	444	6	False	True	False	nr	33154.0	58.5	40.98	122.0	Eukaryota	True							False	False	Eukaryota	33154.0
CMS001_006_Ra_S5	NODE_1022_length_484_cov_1.071253	484	9	False	True	False	nr	33154.0	65.1	40.91	88.0	Eukaryota	True							False	False	Eukaryota	33154.0
CMS001_006_Ra_S5	NODE_6593_length_239_cov_4.864198	239	11	True	True	False	nt	28253.0	431.0	99.163	239.0	Bacteria	True							False	False	Bacteria	28253.0
CMS001_006_Ra_S5	NODE_2668_length_324_cov_0.931174	324	5	False	True	False	nr	131567.0	91.3	66.18	68.0	Ambiguous	True							False	False	Ambiguous	131567.0
CMS001_006_Ra_S5	NODE_1516_length_411_cov_0.841317	411	4	True	True	False	nt	2499144.0	704.0	97.794	408.0	Bacteria	True							False	False	Bacteria	2499144.0
CMS001_006_Ra_S5	NODE_4176_length_271_cov_1.128866	271	3	False	True	False	nr	33213.0	72.4	75.56	45.0	Metazoa	True							False	False	Metazoa	33213.0
CMS001_006_Ra_S5	NODE_3112_length_302_cov_0.973333	302	4	False	True	False	nr	33154.0	53.5	68.75	32.0	Eukaryota	True							False	False	Eukaryota	33154.0
CMS001_006_Ra_S5	NODE_1004_length_488_cov_1.214112	488	8	True	False	False	nt	80966.0	52.8	100.0	28.0	Metazoa	True							False	False	Metazoa	80966.0
CMS001_006_Ra_S5	NODE_1039_length_481_cov_1.267327	481	8	False	True	False	nr	1.0	68.6	60.32	63.0	Ambiguous	True							False	False	Ambiguous	1.0
CMS001_006_Ra_S5	NODE_4452_length_267_cov_1.084211	267	4	False	True	False	nr	1.0	72.8	66.0	50.0	Ambiguous	True							False	False	Ambiguous	1.0
CMS001_006_Ra_S5	NODE_940_length_504_cov_1.271663	504	11	False	True	False	nr	33154.0	67.8	61.02	59.0	Eukaryota	True							False	False	Eukaryota	33154.0
CMS001_006_Ra_S5	NODE_4103_length_272_cov_2.235897	272	6	False	True	False	nr	2559587.0	73.9	50.0	74.0	Viruses	True							False	False	Viruses	2559587.0
CMS001_006_Ra_S5	NODE_3247_length_296_cov_1.000000	296	3	True	False	False	nt	4081.0	52.8	100.0	28.0	Eukaryota	True							False	False	Eukaryota	4081.0
CMS001_006_Ra_S5	NODE_3447_length_288_cov_1.379147	288	4	True	False	False	nt	6500.0	54.7	92.105	38.0	Metazoa	True							False	False	Metazoa	6500.0
CMS001_006_Ra_S5	NODE_1774_length_384_cov_0.951140	384	4	False	True	False	nr	1.0	126.7	50.0	134.0	Ambiguous	True							False	False	Ambiguous	1.0
CMS001_006_Ra_S5	NODE_4370_length_268_cov_1.528796	268	4	True	False	False	nt	36330.0	52.8	100.0	28.0	Eukaryota	True							False	False	Eukaryota	36330.0
CMS001_006_Ra_S5	NODE_3358_length_292_cov_0.739535	292	3	True	False	False	nt	386490.0	52.8	96.875	32.0	Bacteria	True							False	False	Bacteria	386490.0
CMS001_006_Ra_S5	NODE_2773_length_318_cov_3.742739	318	15	True	False	False	nt	5125.0	566.0	98.742	318.0	Eukaryota	True							False	False	Eukaryota	5125.0
CMS001_006_Ra_S5	NODE_837_length_534_cov_0.592998	534	4	False	True	False	nr	6072.0	65.1	62.0	50.0	Metazoa	True							False	False	Metazoa	6072.0
CMS001_006_Ra_S5	NODE_3565_length_283_cov_0.781553	283	3	True	False	False	nt	29760.0	56.5	94.595	37.0	Eukaryota	True							False	False	Eukaryota	29760.0
CMS001_006_Ra_S5	NODE_3110_length_302_cov_1.271111	302	4	True	False	False	nt	33213.0	58.4	94.73700000000001	38.0	Metazoa	True							False	False	Metazoa	33213.0
CMS001_006_Ra_S5	NODE_2777_length_318_cov_1.211618	318	4	False	True	False	nr	33213.0	78.2	45.45	66.0	Metazoa	True							False	False	Metazoa	33213.0
CMS001_006_Ra_S5	NODE_2280_length_348_cov_1.077491	348	4	False	True	False	nr	131567.0	67.8	87.5	40.0	Ambiguous	True							False	False	Ambiguous	131567.0
CMS001_006_Ra_S5	NODE_2423_length_339_cov_1.935115	339	8	True	True	False	nt	1986952.0	571.0	97.05	339.0	Bacteria	True							False	False	Bacteria	1986952.0
CMS001_006_Ra_S5	NODE_6603_length_239_cov_1.500000	239	4	True	False	False	nt	3477.0	52.8	100.0	28.0	Eukaryota	True							False	False	Eukaryota	3477.0
CMS001_006_Ra_S5	NODE_2892_length_312_cov_1.200000	312	4	True	True	False	nt	1922926.0	259.0	83.696	276.0	Viruses	True							False	False	Viruses	1922926.0
CMS001_006_Ra_S5	NODE_7320_length_231_cov_1.896104	231	4	True	False	False	nt	227290.0	427.0	100.0	231.0	Bacteria	True							False	False	Bacteria	227290.0
CMS001_006_Ra_S5	NODE_4046_length_273_cov_1.321429	273	4	True	False	False	nt	5804.0	52.8	100.0	28.0	Eukaryota	True							False	False	Eukaryota	5804.0
CMS001_006_Ra_S5	NODE_3583_length_282_cov_0.843902	282	3	True	False	False	nt	202946.0	54.7	100.0	29.0	Metazoa	True							False	False	Metazoa	202946.0
CMS001_006_Ra_S5	NODE_2335_length_345_cov_0.895522	345	5	False	True	False	nr	33154.0	63.9	54.39	57.0	Eukaryota	True							False	False	Eukaryota	33154.0
CMS001_006_Ra_S5	NODE_1881_length_376_cov_0.732441	376	3	True	False	False	nt	5861.0	52.8	100.0	28.0	Eukaryota	True							False	False	Eukaryota	5861.0
CMS001_006_Ra_S5	NODE_5460_length_253_cov_0.971591	253	3	True	False	False	nt	216938.0	54.7	100.0	29.0	Bacteria	True							False	False	Bacteria	216938.0
CMS001_006_Ra_S5	NODE_2266_length_349_cov_1.066176	349	4	True	True	False	nr	131567.0	63.9	64.47	76.0	Ambiguous	True							False	False	Ambiguous	131567.0
CMS001_007_Ra_S12	NODE_6_length_2386_cov_114.974015	2386	4594	True	True	False	nt	1470209.0	3868.0	98.71600000000001	2181.0	Eukaryota	True							False	False	Eukaryota	1470209.0
CMS001_007_Ra_S12	NODE_11_length_1925_cov_85.616883	1925	2889	True	True	False	nt	5654.0	2316.0	92.12300962116656	1663.0	Eukaryota	True							False	False	Eukaryota	5654.0
CMS001_007_Ra_S12	NODE_24_length_1608_cov_45.434357	1608	1228	True	True	False	nt	5654.0	1984.0	94.4531317411402	1298.0	Eukaryota	True							False	False	Eukaryota	5654.0
CMS001_007_Ra_S12	NODE_27_length_1444_cov_1.657644	1444	38	False	True	False	nr	1.0	467.2	51.77	479.0	Ambiguous	True	55.0	TBD	55.0	55|Toti-like	genome	39756.0	True	True	Viruses	39756.0
CMS001_007_Ra_S12	NODE_17_length_1791_cov_5.923571	1791	168	False	True	False	nr	131567.0	278.5	50.69	361.0	Ambiguous	True							False	False	Ambiguous	131567.0
CMS001_007_Ra_S12	NODE_4009_length_196_cov_112.462185	196	221	True	False	False	nt	5698.0	130.0	97.368	76.0	Eukaryota	True							False	False	Eukaryota	5698.0
CMS001_007_Ra_S12	NODE_58_length_996_cov_23.112078	996	380	False	True	False	nr	1.0	173.7	54.45	292.0	Ambiguous	True							False	False	Ambiguous	1.0
CMS001_007_Ra_S12	NODE_47_length_1028_cov_0.583596	1028	15	False	True	False	nr	1206794.0	104.8	57.41	162.0	Metazoa	True							False	False	Metazoa	1206794.0
CMS001_007_Ra_S12	NODE_21_length_1692_cov_2.126316	1692	206	False	True	False	nr	131567.0	313.5	33.82	414.0	Ambiguous	True							False	False	Ambiguous	131567.0
CMS001_007_Ra_S12	NODE_147_length_710_cov_7.941548	710	168	True	False	False	nt	58331.0	52.8	100.0	28.0	Eukaryota	True							False	False	Eukaryota	58331.0
CMS001_007_Ra_S12	NODE_135_length_725_cov_2.370370	725	28	False	True	False	nr	1.0	147.5	61.9	126.0	Ambiguous	True							False	False	Ambiguous	1.0
CMS001_007_Ra_S12	NODE_33_length_1250_cov_1.473146	1250	51	False	True	False	nr	1206794.0	187.6	56.58	228.0	Metazoa	True							False	False	Metazoa	1206794.0
CMS001_007_Ra_S12	NODE_80_length_877_cov_1.481250	877	19	False	True	False	nr	33213.0	122.5	64.44	180.0	Metazoa	True							False	False	Metazoa	33213.0
CMS001_007_Ra_S12	NODE_1167_length_346_cov_1.115242	346	8	True	False	False	nt	52904.0	52.8	100.0	28.0	Metazoa	True							False	False	Metazoa	52904.0
CMS001_007_Ra_S12	NODE_14_length_1901_cov_7.720943	1901	298	False	True	False	nr	131567.0	355.9	56.47999999999999	347.0	Ambiguous	True							False	False	Ambiguous	131567.0
CMS001_007_Ra_S12	NODE_757_length_403_cov_1.230061	403	9	False	True	False	nr	6565.0	47.8	39.42	104.0	Metazoa	True							False	False	Metazoa	6565.0
CMS001_007_Ra_S12	NODE_31_length_1423_cov_3.546805	1423	82	False	True	False	nr	131567.0	340.5	47.086285097192224	463.0	Ambiguous	True							False	False	Ambiguous	131567.0
CMS001_007_Ra_S12	NODE_23_length_1609_cov_1.554178	1609	55	False	True	False	nr	1206794.0	85.1	49.52	105.0	Metazoa	True							False	False	Metazoa	1206794.0
CMS001_007_Ra_S12	NODE_81_length_876_cov_0.571965	876	24	False	True	False	nr	1.0	118.3	61.534230769230774	104.0	Ambiguous	True							False	False	Ambiguous	1.0
CMS001_007_Ra_S12	NODE_720_length_409_cov_2.198795	409	15	True	False	False	nt	937774.0	54.7	96.97	33.0	Bacteria	True							False	False	Bacteria	937774.0
CMS001_007_Ra_S12	NODE_615_length_430_cov_1.736544	430	14	True	False	False	nt	90675.0	54.7	100.0	29.0	Eukaryota	True							False	False	Eukaryota	90675.0
CMS001_007_Ra_S12	NODE_173_length_674_cov_0.936348	674	11	False	True	False	nr	131567.0	156.0	45.67	254.0	Ambiguous	True							False	False	Ambiguous	131567.0
CMS001_007_Ra_S12	NODE_471_length_473_cov_3.285354	473	21	True	False	False	nt	1206794.0	54.7	100.0	29.0	Metazoa	True							False	False	Metazoa	1206794.0
CMS001_007_Ra_S12	NODE_280_length_568_cov_1.547862	568	13	False	True	False	nr	1.0	50.4	44.12	102.0	Ambiguous	True							False	False	Ambiguous	1.0
CMS001_007_Ra_S12	NODE_676_length_418_cov_1.199413	418	10	False	True	False	nr	2759.0	73.9	46.67	75.0	Eukaryota	True							False	False	Eukaryota	2759.0
CMS001_007_Ra_S12	NODE_93_length_831_cov_5.298408	831	68	False	True	False	nr	131567.0	173.3	50.94	159.0	Ambiguous	True							False	False	Ambiguous	131567.0
CMS001_007_Ra_S12	NODE_215_length_619_cov_0.649446	619	7	False	True	False	nr	1206794.0	58.2	44.26	61.0	Metazoa	True							False	False	Metazoa	1206794.0
CMS001_007_Ra_S12	NODE_202_length_632_cov_2.401802	632	22	False	True	False	nr	131567.0	191.8	25.64	195.0	Ambiguous	True							False	False	Ambiguous	131567.0
CMS001_007_Ra_S12	NODE_76_length_899_cov_1.143552	899	16	False	True	False	nr	2759.0	177.9	46.12	206.0	Eukaryota	True							False	False	Eukaryota	2759.0
CMS001_007_Ra_S12	NODE_10_length_2024_cov_2.039034	2024	68	False	True	False	nr	10239.0	391.0	81.44	291.0	Viruses	True	55.0	TBD	55.0	55|Toti-like	genome	39756.0	True	True	Viruses	39756.0
CMS001_007_Ra_S12	NODE_208_length_627_cov_0.572727	627	9	True	False	False	nt	3635.0	52.8	100.0	28.0	Eukaryota	True							False	False	Eukaryota	3635.0
CMS001_007_Ra_S12	NODE_257_length_583_cov_1.363636	583	14	True	False	False	nt	10090.0	54.7	83.051	59.0	Metazoa	True							False	False	Metazoa	10090.0
CMS001_007_Ra_S12	NODE_101_length_805_cov_1.008242	805	43	False	True	False	nr	1206794.0	148.3	49.3	213.0	Metazoa	True							False	False	Metazoa	1206794.0
CMS001_007_Ra_S12	NODE_368_length_515_cov_0.961187	515	7	False	True	False	nr	171627.0	52.0	28.67	150.0	Eukaryota	True							False	False	Eukaryota	171627.0
CMS001_007_Ra_S12	NODE_1596_length_299_cov_0.698198	299	4	True	False	False	nt	5498.0	551.0	100.0	298.0	Eukaryota	True							False	False	Eukaryota	5498.0
CMS001_007_Ra_S12	NODE_345_length_525_cov_0.700893	525	7	False	True	False	nr	1.0	89.4	100.0	44.0	Ambiguous	True							False	False	Ambiguous	1.0
CMS001_007_Ra_S12	NODE_1101_length_354_cov_1.054152	354	6	False	True	False	nr	2759.0	57.8	36.47	85.0	Eukaryota	True							False	False	Eukaryota	2759.0
CMS001_007_Ra_S12	NODE_278_length_569_cov_3.123984	569	26	False	True	False	nr	9646.0	50.8	32.73	165.0	Metazoa	True							False	False	Metazoa	9646.0
CMS001_007_Ra_S12	NODE_536_length_453_cov_1.579787	453	11	False	True	False	nr	1608134.0	79.7	36.28	113.0	Viruses	True							False	False	Viruses	1608134.0
CMS001_007_Ra_S12	NODE_2653_length_259_cov_0.956044	259	4	True	False	False	nt	10090.0	56.5	100.0	30.0	Metazoa	True							False	False	Metazoa	10090.0
CMS001_007_Ra_S12	NODE_303_length_551_cov_0.799578	551	8	False	True	False	nr	1.0	182.2	93.88	98.0	Ambiguous	True							False	False	Ambiguous	1.0
CMS001_007_Ra_S12	NODE_898_length_381_cov_1.427632	381	8	False	True	False	nr	6656.0	69.3	90.62	32.0	Metazoa	True							False	False	Metazoa	6656.0
CMS001_007_Ra_S12	NODE_108_length_787_cov_0.528169	787	12	True	False	False	nt	218467.0	52.8	100.0	28.0	Metazoa	True							False	False	Metazoa	218467.0
CMS001_007_Ra_S12	NODE_386_length_507_cov_1.265116	507	12	False	True	False	nr	6656.0	94.7	35.76	151.0	Metazoa	True							False	False	Metazoa	6656.0
CMS001_007_Ra_S12	NODE_776_length_401_cov_0.901235	401	4	False	True	False	nr	131567.0	126.3	66.94	121.0	Ambiguous	True							False	False	Ambiguous	131567.0
CMS001_007_Ra_S12	NODE_452_length_481_cov_0.641089	481	12	False	True	False	nr	1.0	60.5	82.86	35.0	Ambiguous	True							False	False	Ambiguous	1.0
CMS001_007_Ra_S12	NODE_139_length_721_cov_1.489130	721	16	False	True	False	nr	1980410.0	156.8	49.68	155.0	Viruses	True							False	False	Viruses	1980410.0
CMS001_007_Ra_S12	NODE_321_length_540_cov_1.477322	540	15	False	True	False	nr	2759.0	109.4	48.09	131.0	Eukaryota	True							False	False	Eukaryota	2759.0
CMS001_007_Ra_S12	NODE_1308_length_332_cov_1.392157	332	7	True	True	False	nt	2759.0	464.0	92.615	325.0	Eukaryota	True							False	False	Eukaryota	2759.0
CMS001_007_Ra_S12	NODE_1520_length_308_cov_0.567100	308	4	False	True	False	nr	1276143.0	58.5	44.34	106.0	Eukaryota	True							False	False	Eukaryota	1276143.0
CMS001_007_Ra_S12	NODE_677_length_418_cov_1.070381	418	5	True	True	False	nt	117571.0	132.0	83.571	140.0	Metazoa	True							False	False	Metazoa	117571.0
CMS001_007_Ra_S12	NODE_1496_length_311_cov_0.512821	311	5	True	False	False	nt	3708.0	52.8	100.0	28.0	Eukaryota	True							False	False	Eukaryota	3708.0
CMS001_007_Ra_S12	NODE_354_length_519_cov_1.203620	519	8	False	True	False	nr	2759.0	163.7	53.33	150.0	Eukaryota	True							False	False	Eukaryota	2759.0
CMS001_007_Ra_S12	NODE_1034_length_364_cov_0.665505	364	3	True	False	False	nt	162481.0	568.0	94.78	364.0	Eukaryota	True							False	False	Eukaryota	162481.0
CMS001_007_Ra_S12	NODE_238_length_599_cov_1.944444	599	14	False	True	False	nr	2304496.0	127.5	74.68	79.0	Viruses	True	55.0	TBD	55.0	55|Toti-like	genome	39756.0	True	True	Viruses	39756.0
CMS001_007_Ra_S12	NODE_833_length_391_cov_0.697452	391	3	True	False	False	nt	131567.0	507.0	93.787	338.0	Ambiguous	True							False	False	Ambiguous	131567.0
CMS001_007_Ra_S12	NODE_988_length_370_cov_1.194539	370	8	False	True	False	nr	2559587.0	110.9	56.0	100.0	Viruses	True							False	False	Viruses	2559587.0
CMS001_007_Ra_S12	NODE_1266_length_337_cov_0.842308	337	3	True	False	False	nt	2488809.0	52.8	100.0	28.0	Bacteria	True							False	False	Bacteria	2488809.0
CMS001_007_Ra_S12	NODE_1746_length_286_cov_0.511962	286	4	True	True	False	nt	2759.0	473.0	96.82	283.0	Eukaryota	True							False	False	Eukaryota	2759.0
CMS001_007_Ra_S12	NODE_494_length_466_cov_1.059126	466	6	False	True	False	nr	2759.0	102.1	45.21	188.0	Eukaryota	True							False	False	Eukaryota	2759.0
CMS001_007_Ra_S12	NODE_740_length_406_cov_0.796353	406	4	True	False	False	nt	71275.0	52.8	100.0	28.0	Eukaryota	True							False	False	Eukaryota	71275.0
CMS001_007_Ra_S12	NODE_1712_length_288_cov_0.753555	288	4	False	True	False	nr	1608134.0	135.1	68.13417582417583	91.0	Viruses	True							False	False	Viruses	1608134.0
CMS001_007_Ra_S12	NODE_1553_length_303_cov_1.097345	303	4	True	False	False	nt	7953.0	65.8	97.368	38.0	Metazoa	True							False	False	Metazoa	7953.0
CMS001_007_Ra_S12	NODE_196_length_641_cov_0.799645	641	8	False	True	True						Hexapoda	True	55.0	TBD	55.0	55|Toti-like	genome	39756.0	True	True	Viruses	39756.0
CMS001_007_Ra_S12	NODE_687_length_416_cov_0.734513	416	4	False	True	False	nr	131567.0	50.4	42.86	63.0	Ambiguous	True							False	False	Ambiguous	131567.0
CMS001_007_Ra_S12	NODE_311_length_545_cov_0.895299	545	8	False	True	False	nr	1895928.0	53.9	31.68	101.0	Bacteria	True							False	False	Bacteria	1895928.0
CMS001_007_Ra_S12	NODE_640_length_425_cov_1.152299	425	7	False	True	False	nr	197562.0	126.3	89.55	67.0	Metazoa	True							False	False	Metazoa	197562.0
CMS001_007_Ra_S12	NODE_296_length_558_cov_0.563410	558	5	False	True	False	nr	131567.0	55.1	26.19	126.0	Ambiguous	True							False	False	Ambiguous	131567.0
CMS001_007_Ra_S12	NODE_1002_length_369_cov_0.746575	369	4	False	True	False	nr	42155.0	47.8	50.0	48.0	Metazoa	True							False	False	Metazoa	42155.0
CMS001_007_Ra_S12	NODE_1598_length_298_cov_1.361991	298	5	False	True	False	nr	1.0	97.4	76.92	65.0	Ambiguous	True							False	False	Ambiguous	1.0
CMS001_007_Ra_S12	NODE_338_length_528_cov_0.971175	528	6	False	True	False	nr	131567.0	74.7	53.45	58.0	Ambiguous	True							False	False	Ambiguous	131567.0
CMS001_007_Ra_S12	NODE_1412_length_320_cov_1.135802	320	5	False	True	False	nr	131567.0	120.6	69.33	75.0	Ambiguous	True							False	False	Ambiguous	131567.0
CMS001_007_Ra_S12	NODE_435_length_488_cov_1.119221	488	8	False	True	False	nr	131567.0	54.7	38.99	159.0	Ambiguous	True							False	False	Ambiguous	131567.0
CMS001_007_Ra_S12	NODE_502_length_464_cov_0.788114	464	5	False	True	False	nr	10239.0	115.2	38.31	154.0	Viruses	True							False	False	Viruses	10239.0
CMS001_007_Ra_S12	NODE_284_length_567_cov_1.063265	567	8	True	False	False	nt	35884.0	52.8	100.0	28.0	Eukaryota	True							False	False	Eukaryota	35884.0
CMS001_007_Ra_S12	NODE_1548_length_304_cov_0.788546	304	4	False	True	False	nr	1.0	68.6	53.33	75.0	Ambiguous	True							False	False	Ambiguous	1.0
CMS001_007_Ra_S12	NODE_788_length_399_cov_0.975155	399	5	False	True	False	nr	56484.0	48.9	33.33	123.0	Eukaryota	True							False	False	Eukaryota	56484.0
CMS001_007_Ra_S12	NODE_1405_length_321_cov_0.877049	321	3	True	False	False	nt	33213.0	124.0	77.725	211.0	Metazoa	True							False	False	Metazoa	33213.0
CMS001_007_Ra_S12	NODE_1498_length_310_cov_1.334764	310	6	False	True	False	nr	1.0	73.6	84.62	39.0	Ambiguous	True							False	False	Ambiguous	1.0
CMS001_008_Ra_S3	NODE_42_length_1957_cov_18.976596	1957	514	True	True	False	nr	131567.0	559.3	57.25	510.0	Ambiguous	True							False	False	Ambiguous	131567.0
CMS001_008_Ra_S3	NODE_81_length_1629_cov_129.690077	1629	3006	False	True	True						Hexapoda	True	2007.0	TBD	1636.0	1636|Partiti-like	RNA2	37960.0	True	False	Viruses	37960.0
CMS001_008_Ra_S3	NODE_8923_length_264_cov_1.171123	264	3	True	True	False	nt	768.0	477.0	99.242	264.0	Bacteria	True							False	False	Bacteria	768.0
CMS001_008_Ra_S3	NODE_49_length_1880_cov_83.858569	1880	2212	False	True	False	nr	1.0	488.4	66.35	315.0	Ambiguous	True							False	False	Ambiguous	1.0
CMS001_008_Ra_S3	NODE_1_length_12382_cov_11.752133	12382	2097	True	True	False	nr	1.0	1672.9	47.27	1978.0	Ambiguous	True	6.0	TBD	6.0	Gordis virus	genome	2059674.0	True	True	Viruses	2059674.0
CMS001_008_Ra_S3	NODE_114_length_1474_cov_135.664281	1474	2793	False	True	False	nr	12429.0	230.7	29.78	272.0	Viruses	True	5384.0	TBD	1636.0	1636|Partiti-like	Chaq_RNA3	37960.0	True	False	Viruses	37960.0
CMS001_008_Ra_S3	NODE_60_length_1756_cov_74.303157	1756	1850	False	True	True						Hexapoda	True	1636.0	TBD	1636.0	1636|Partiti-like	RdRp_RNA1	37960.0	True	True	Viruses	37960.0
CMS001_008_Ra_S3	NODE_232_length_1162_cov_9.596313	1162	168	False	True	False	nr	197562.0	97.4	80.65	62.0	Metazoa	True							False	False	Metazoa	197562.0
CMS001_008_Ra_S3	NODE_2498_length_468_cov_1.007673	468	6	True	False	False	nt	3694.0	54.7	100.0	29.0	Eukaryota	True							False	False	Eukaryota	3694.0
CMS001_008_Ra_S3	NODE_2678_length_454_cov_19.867374	454	110	False	True	False	nr	33317.0	187.2	82.18	101.0	Metazoa	True							False	False	Metazoa	33317.0
CMS001_008_Ra_S3	NODE_2069_length_504_cov_257.599532	504	1601	True	False	False	nt	33154.0	60.2	94.73700000000001	38.0	Eukaryota	True							False	False	Eukaryota	33154.0
CMS001_008_Ra_S3	NODE_6898_length_290_cov_1.028169	290	3	True	False	False	nt	131567.0	62.1	100.0	33.0	Ambiguous	True							False	False	Ambiguous	131567.0
CMS001_008_Ra_S3	NODE_72_length_1682_cov_184.130218	1682	4352	False	True	False	nr	1.0	237.3	46.12	232.0	Ambiguous	True							False	False	Ambiguous	1.0
CMS001_008_Ra_S3	NODE_1626_length_554_cov_1.463312	554	10	False	True	False	nr	131567.0	49.3	22.4	183.0	Ambiguous	True							False	False	Ambiguous	131567.0
CMS001_008_Ra_S3	NODE_247_length_1133_cov_20.437500	1133	318	True	False	False	nt	9606.0	56.5	100.0	30.0	Metazoa	True							False	False	Metazoa	9606.0
CMS001_008_Ra_S3	NODE_46_length_1896_cov_1.687191	1896	46	False	True	False	nr	6072.0	431.4	66.23	308.0	Metazoa	True							False	False	Metazoa	6072.0
CMS001_008_Ra_S3	NODE_3200_length_420_cov_2.638484	420	14	False	True	False	nr	1.0	91.7	100.0	41.0	Ambiguous	True							False	False	Ambiguous	1.0
CMS001_008_Ra_S3	NODE_834_length_723_cov_1.140867	723	11	True	False	False	nt	52904.0	52.8	96.774	31.0	Metazoa	True							False	False	Metazoa	52904.0
CMS001_008_Ra_S3	NODE_14_length_2725_cov_4.411254	2725	171	False	True	False	nr	2759.0	576.2	52.98	570.0	Eukaryota	True							False	False	Eukaryota	2759.0
CMS001_008_Ra_S3	NODE_186_length_1260_cov_9.536771	1260	202	False	True	False	nr	131567.0	63.2	28.36	201.0	Ambiguous	True							False	False	Ambiguous	131567.0
CMS001_008_Ra_S3	NODE_711_length_766_cov_2.230769	766	24	False	True	False	nr	131567.0	55.8	27.44	164.0	Ambiguous	True							False	False	Ambiguous	131567.0
CMS001_008_Ra_S3	NODE_23_length_2205_cov_36.040883	2205	1157	False	True	False	nr	1.0	451.4	60.91	353.0	Ambiguous	True							False	False	Ambiguous	1.0
CMS001_008_Ra_S3	NODE_302_length_1047_cov_0.886598	1047	25	False	True	False	nr	131567.0	150.2	60.0	125.0	Ambiguous	True							False	False	Ambiguous	131567.0
CMS001_008_Ra_S3	NODE_4097_length_374_cov_1.222222	374	5	True	False	False	nt	8255.0	60.2	97.14299999999999	35.0	Metazoa	True							False	False	Metazoa	8255.0
CMS001_008_Ra_S3	NODE_2543_length_464_cov_11.514212	464	68	True	False	False	nt	1299270.0	52.8	100.0	28.0	Eukaryota	True							False	False	Eukaryota	1299270.0
CMS001_008_Ra_S3	NODE_1960_length_515_cov_36.808219	515	232	True	True	False	nt	9895.0	929.0	99.225	516.0	Metazoa	True							False	False	Metazoa	9895.0
CMS001_008_Ra_S3	NODE_430_length_925_cov_5.226415	925	64	True	True	False	nt	9881.0	1535.0	96.743	921.0	Metazoa	True							False	False	Metazoa	9881.0
CMS001_008_Ra_S3	NODE_1795_length_534_cov_40.522976	534	274	True	True	False	nt	314145.0	972.0	99.811	529.0	Metazoa	True							False	False	Metazoa	314145.0
CMS001_008_Ra_S3	NODE_449_length_912_cov_3.658683	912	44	False	True	False	nr	2759.0	96.7	64.08	103.0	Eukaryota	True							False	False	Eukaryota	2759.0
CMS001_008_Ra_S3	NODE_11500_length_242_cov_1.327273	242	3	True	False	False	nt	10090.0	58.4	100.0	31.0	Metazoa	True							False	False	Metazoa	10090.0
CMS001_008_Ra_S3	NODE_33_length_2078_cov_1.516742	2078	52	False	True	False	nr	131567.0	148.3	44.04892857142857	252.0	Ambiguous	True							False	False	Ambiguous	131567.0
CMS001_008_Ra_S3	NODE_548_length_843_cov_0.437337	843	12	True	False	False	nt	127582.0	52.8	100.0	28.0	Metazoa	True							False	False	Metazoa	127582.0
CMS001_008_Ra_S3	NODE_249_length_1133_cov_1.882576	1133	30	False	True	False	nr	1.0	124.0	50.0	124.0	Ambiguous	True							False	False	Ambiguous	1.0
CMS001_008_Ra_S3	NODE_1866_length_528_cov_1.026608	528	7	False	True	False	nr	1.0	166.8	66.03641509433963	106.0	Ambiguous	True							False	False	Ambiguous	1.0
CMS001_008_Ra_S3	NODE_668_length_786_cov_2.256700	786	23	False	True	False	nr	131567.0	54.3	23.88	201.0	Ambiguous	True							False	False	Ambiguous	131567.0
CMS001_008_Ra_S3	NODE_1841_length_530_cov_1.909492	530	14	False	True	False	nr	1.0	57.0	89.66	29.0	Ambiguous	True							False	False	Ambiguous	1.0
CMS001_008_Ra_S3	NODE_1250_length_613_cov_1.634328	613	12	False	True	False	nr	131567.0	77.4	41.28999999999999	201.0	Ambiguous	True							False	False	Ambiguous	131567.0
CMS001_008_Ra_S3	NODE_3689_length_392_cov_5.425397	392	28	True	False	False	nt	670580.0	52.8	100.0	28.0	Eukaryota	True							False	False	Eukaryota	670580.0
CMS001_008_Ra_S3	NODE_2622_length_459_cov_6.400524	459	35	False	True	False	nr	6125.0	55.1	37.61	109.0	Metazoa	True							False	False	Metazoa	6125.0
CMS001_008_Ra_S3	NODE_3411_length_407_cov_0.933333	407	5	True	False	False	nt	3218.0	56.5	100.0	30.0	Eukaryota	True							False	False	Eukaryota	3218.0
CMS001_008_Ra_S3	NODE_63_length_1723_cov_0.614216	1723	36	False	True	False	nr	1.0	198.0	46.98	215.0	Ambiguous	True							False	False	Ambiguous	1.0
CMS001_008_Ra_S3	NODE_404_length_944_cov_8.393310	944	105	False	True	False	nr	197562.0	200.7	39.23	209.0	Metazoa	True							False	False	Metazoa	197562.0
CMS001_008_Ra_S3	NODE_7022_length_287_cov_8.623810	287	26	True	True	False	nt	27592.0	520.0	99.303	287.0	Metazoa	True							False	False	Metazoa	27592.0
CMS001_008_Ra_S3	NODE_2962_length_434_cov_1.414566	434	8	True	False	False	nt	10090.0	52.8	100.0	28.0	Metazoa	True							False	False	Metazoa	10090.0
CMS001_008_Ra_S3	NODE_4243_length_368_cov_1.498282	368	6	True	False	False	nt	1.0	52.8	100.0	28.0	Ambiguous	True							False	False	Ambiguous	1.0
CMS001_008_Ra_S3	NODE_2784_length_447_cov_1.716216	447	9	False	True	False	nr	2759.0	93.2	63.77	69.0	Eukaryota	True							False	False	Eukaryota	2759.0
CMS001_008_Ra_S3	NODE_1008_length_669_cov_1.972973	669	16	False	True	False	nr	131567.0	94.0	54.78	115.0	Ambiguous	True							False	False	Ambiguous	131567.0
CMS001_008_Ra_S3	NODE_526_length_857_cov_2.656410	857	33	False	True	False	nr	33208.0	127.5	84.04	94.0	Metazoa	True							False	False	Metazoa	33208.0
CMS001_008_Ra_S3	NODE_3087_length_427_cov_0.820000	427	5	False	True	False	nr	1206794.0	111.7	55.0	100.0	Metazoa	True							False	False	Metazoa	1206794.0
CMS001_008_Ra_S3	NODE_1793_length_535_cov_0.956332	535	6	False	True	False	nr	1075826.0	116.7	54.21	107.0	Viruses	True							False	False	Viruses	1075826.0
CMS001_008_Ra_S3	NODE_3563_length_399_cov_1.059006	399	6	True	False	False	nt	2055893.0	56.5	100.0	30.0	Archaea	True							False	False	Archaea	2055893.0
CMS001_008_Ra_S3	NODE_84_length_1619_cov_3.694553	1619	116	False	True	False	nr	131567.0	326.6	48.47	359.0	Ambiguous	True							False	False	Ambiguous	131567.0
CMS001_008_Ra_S3	NODE_4203_length_370_cov_0.996587	370	8	True	True	False	nt	1.0	508.0	91.89200000000001	370.0	Ambiguous	True							False	False	Ambiguous	1.0
CMS001_008_Ra_S3	NODE_3444_length_405_cov_1.414634	405	6	True	False	False	nt	441366.0	56.5	100.0	30.0	Metazoa	True							False	False	Metazoa	441366.0
CMS001_008_Ra_S3	NODE_900_length_703_cov_4.445687	703	54	False	True	False	nr	1.0	98.6	65.71	70.0	Ambiguous	True							False	False	Ambiguous	1.0
CMS001_008_Ra_S3	NODE_5022_length_341_cov_1.484848	341	6	False	True	False	nr	6072.0	78.6	54.41	68.0	Metazoa	True							False	False	Metazoa	6072.0
CMS001_008_Ra_S3	NODE_5805_length_317_cov_1.216667	317	4	True	False	False	nt	72004.0	52.8	100.0	28.0	Metazoa	True							False	False	Metazoa	72004.0
CMS001_008_Ra_S3	NODE_4857_length_346_cov_4.434944	346	18	False	True	False	nr	6656.0	127.9	83.56	73.0	Metazoa	True							False	False	Metazoa	6656.0
CMS001_008_Ra_S3	NODE_1231_length_616_cov_26.846011	616	220	True	True	False	nt	27592.0	1125.0	99.837	612.0	Metazoa	True							False	False	Metazoa	27592.0
CMS001_008_Ra_S3	NODE_901_length_703_cov_1.468051	703	15	False	True	False	nr	33213.0	163.3	72.36	123.0	Metazoa	True							False	False	Metazoa	33213.0
CMS001_008_Ra_S3	NODE_452_length_912_cov_2.166467	912	27	True	False	False	nt	30419.0	56.5	96.97	33.0	Metazoa	True							False	False	Metazoa	30419.0
CMS001_008_Ra_S3	NODE_1116_length_641_cov_6.223404	641	53	True	False	False	nt	3877.0	52.8	100.0	28.0	Eukaryota	True							False	False	Eukaryota	3877.0
CMS001_008_Ra_S3	NODE_2859_length_442_cov_1.093151	442	8	True	True	False	nt	2759.0	695.0	95.238	441.0	Eukaryota	True							False	False	Eukaryota	2759.0
CMS001_008_Ra_S3	NODE_4714_length_351_cov_11.963504	351	48	True	False	False	nt	478209.0	54.7	100.0	29.0	Metazoa	True							False	False	Metazoa	478209.0
CMS001_008_Ra_S3	NODE_474_length_897_cov_4.148780	897	48	True	True	False	nt	9881.0	1511.0	97.2	893.0	Metazoa	True							False	False	Metazoa	9881.0
CMS001_008_Ra_S3	NODE_5689_length_320_cov_1.205761	320	4	True	False	False	nt	5207.0	52.8	94.118	34.0	Eukaryota	True							False	False	Eukaryota	5207.0
CMS001_008_Ra_S3	NODE_802_length_730_cov_2.033691	730	20	True	True	False	nr	131567.0	85.5	39.44	142.0	Ambiguous	True							False	False	Ambiguous	131567.0
CMS001_008_Ra_S3	NODE_6197_length_306_cov_5.410480	306	17	False	True	False	nr	1206794.0	62.0	90.32	31.0	Metazoa	True							False	False	Metazoa	1206794.0
CMS001_008_Ra_S3	NODE_5649_length_321_cov_1.422131	321	8	False	True	False	nr	197562.0	79.7	71.43	49.0	Metazoa	True							False	False	Metazoa	197562.0
CMS001_008_Ra_S3	NODE_1713_length_544_cov_0.704497	544	10	True	False	False	nt	3871.0	52.8	100.0	28.0	Eukaryota	True							False	False	Eukaryota	3871.0
CMS001_008_Ra_S3	NODE_914_length_697_cov_1.293548	697	12	False	True	False	nr	2759.0	109.8	42.86	154.0	Eukaryota	True							False	False	Eukaryota	2759.0
CMS001_008_Ra_S3	NODE_429_length_926_cov_2.142521	926	38	True	False	False	nt	29760.0	52.8	100.0	28.0	Eukaryota	True							False	False	Eukaryota	29760.0
CMS001_008_Ra_S3	NODE_7357_length_279_cov_1.445545	279	4	False	True	False	nr	6656.0	69.3	77.08	48.0	Metazoa	True							False	False	Metazoa	6656.0
CMS001_008_Ra_S3	NODE_898_length_704_cov_2.976077	704	32	False	True	False	nr	33154.0	136.7	75.0	88.0	Eukaryota	True							False	False	Eukaryota	33154.0
CMS001_008_Ra_S3	NODE_1229_length_617_cov_1.085185	617	8	True	False	False	nt	3702.0	56.5	96.97	33.0	Eukaryota	True							False	False	Eukaryota	3702.0
CMS001_008_Ra_S3	NODE_61_length_1733_cov_2.313406	1733	54	False	True	False	nr	1.0	684.1	63.77	552.0	Ambiguous	True							False	False	Ambiguous	1.0
CMS001_008_Ra_S3	NODE_321_length_1023_cov_1.014799	1023	15	True	False	False	nt	28450.0	60.2	92.85700000000001	42.0	Bacteria	True							False	False	Bacteria	28450.0
CMS001_008_Ra_S3	NODE_1297_length_604_cov_1.601518	604	12	False	True	False	nr	1428.0	48.9	21.15	156.0	Bacteria	True							False	False	Bacteria	1428.0
CMS001_008_Ra_S3	NODE_2443_length_472_cov_1.430380	472	9	True	False	False	nt	7955.0	52.8	100.0	28.0	Metazoa	True							False	False	Metazoa	7955.0
CMS001_008_Ra_S3	NODE_7625_length_276_cov_1.854271	276	7	False	True	False	nr	2759.0	50.4	29.07	86.0	Eukaryota	True							False	False	Eukaryota	2759.0
CMS001_008_Ra_S3	NODE_9759_length_256_cov_1.709497	256	5	False	True	False	nr	880536.0	47.8	38.89	54.0	Eukaryota	True							False	False	Eukaryota	880536.0
CMS001_008_Ra_S3	NODE_1317_length_599_cov_0.839080	599	6	False	True	False	nr	33213.0	73.2	97.22	36.0	Metazoa	True							False	False	Metazoa	33213.0
CMS001_008_Ra_S3	NODE_383_length_961_cov_1.791855	961	28	False	True	False	nr	1.0	162.2	74.77	111.0	Ambiguous	True							False	False	Ambiguous	1.0
CMS001_008_Ra_S3	NODE_1409_length_583_cov_0.865613	583	6	False	True	False	nr	131567.0	97.1	46.34	82.0	Ambiguous	True							False	False	Ambiguous	131567.0
CMS001_008_Ra_S3	NODE_2232_length_489_cov_1.257282	489	8	False	True	False	nr	33213.0	115.9	60.47	86.0	Metazoa	True							False	False	Metazoa	33213.0
CMS001_008_Ra_S3	NODE_4922_length_345_cov_0.708955	345	3	True	False	False	nt	99802.0	71.3	74.332	187.0	Metazoa	True							False	False	Metazoa	99802.0
CMS001_008_Ra_S3	NODE_376_length_968_cov_1.227834	968	15	False	True	False	nr	1.0	82.8	51.35	74.0	Ambiguous	True							False	False	Ambiguous	1.0
CMS001_008_Ra_S3	NODE_1072_length_652_cov_1.777391	652	14	False	True	False	nr	165185.0	59.7	67.39	46.0	Bacteria	True							False	False	Bacteria	165185.0
CMS001_008_Ra_S3	NODE_950_length_685_cov_1.463816	685	13	True	False	False	nt	8175.0	52.8	100.0	28.0	Metazoa	True							False	False	Metazoa	8175.0
CMS001_008_Ra_S3	NODE_2891_length_439_cov_1.433702	439	9	False	True	False	nr	1.0	109.4	72.15	79.0	Ambiguous	True							False	False	Ambiguous	1.0
CMS001_008_Ra_S3	NODE_931_length_691_cov_1.669381	691	16	True	False	False	nt	7998.0	52.8	100.0	28.0	Metazoa	True							False	False	Metazoa	7998.0
CMS001_008_Ra_S3	NODE_6018_length_312_cov_0.931915	312	5	False	True	False	nr	6072.0	78.6	51.43	70.0	Metazoa	True							False	False	Metazoa	6072.0
CMS001_008_Ra_S3	NODE_4261_length_368_cov_0.749141	368	3	True	False	False	nt	1448312.0	52.8	100.0	28.0	Eukaryota	True							False	False	Eukaryota	1448312.0
CMS001_008_Ra_S3	NODE_184_length_1271_cov_0.668342	1271	19	True	False	False	nt	441366.0	63.9	95.0	40.0	Metazoa	True							False	False	Metazoa	441366.0
CMS001_008_Ra_S3	NODE_627_length_805_cov_1.410714	805	15	False	True	False	nr	1075826.0	314.3	66.29	267.0	Viruses	True							False	False	Viruses	1075826.0
CMS001_008_Ra_S3	NODE_5131_length_337_cov_4.450000	337	16	True	True	False	nt	381046.0	623.0	100.0	337.0	Eukaryota	True							False	False	Eukaryota	381046.0
CMS001_008_Ra_S3	NODE_1819_length_532_cov_2.400000	532	18	True	False	False	nt	3817.0	52.8	96.774	31.0	Eukaryota	True							False	False	Eukaryota	3817.0
CMS001_008_Ra_S3	NODE_9645_length_257_cov_3.100000	257	8	True	True	False	nr	1.0	90.9	75.51	49.0	Ambiguous	True							False	False	Ambiguous	1.0
CMS001_008_Ra_S3	NODE_6981_length_288_cov_1.383886	288	4	True	False	False	nt	10228.0	54.7	100.0	29.0	Metazoa	True							False	False	Metazoa	10228.0
CMS001_008_Ra_S3	NODE_3709_length_391_cov_1.971338	391	10	False	True	False	nr	197562.0	89.0	64.62	65.0	Metazoa	True							False	False	Metazoa	197562.0
CMS001_008_Ra_S3	NODE_1550_length_562_cov_3.420619	562	24	True	True	False	nt	9881.0	983.0	98.221	562.0	Metazoa	True							False	False	Metazoa	9881.0
CMS001_008_Ra_S3	NODE_1196_length_623_cov_1.331502	623	10	False	True	False	nr	33213.0	92.0	48.8	125.0	Metazoa	True							False	False	Metazoa	33213.0
CMS001_008_Ra_S3	NODE_2190_length_492_cov_1.561446	492	10	False	True	False	nr	1.0	111.7	70.77	65.0	Ambiguous	True							False	False	Ambiguous	1.0
CMS001_008_Ra_S3	NODE_861_length_716_cov_1.456964	716	17	True	False	False	nt	56716.0	69.4	93.617	47.0	Metazoa	True							False	False	Metazoa	56716.0
CMS001_008_Ra_S3	NODE_8081_length_272_cov_0.928205	272	3	True	False	False	nt	3689.0	60.2	87.273	55.0	Eukaryota	True							False	False	Eukaryota	3689.0
CMS001_008_Ra_S3	NODE_967_length_679_cov_4.154485	679	36	False	True	False	nr	131567.0	101.3	41.03	156.0	Ambiguous	True							False	False	Ambiguous	131567.0
CMS001_008_Ra_S3	NODE_7469_length_278_cov_1.089552	278	3	True	False	False	nt	56.0	97.1	85.41699999999999	96.0	Bacteria	True							False	False	Bacteria	56.0
CMS001_008_Ra_S3	NODE_7923_length_273_cov_1.862245	273	6	True	False	False	nt	1310.0	52.8	100.0	28.0	Bacteria	True							False	False	Bacteria	1310.0
CMS001_008_Ra_S3	NODE_3949_length_380_cov_1.412541	380	7	True	False	False	nt	347515.0	56.5	96.97	33.0	Eukaryota	True							False	False	Eukaryota	347515.0
CMS001_008_Ra_S3	NODE_2333_length_480_cov_6.091811	480	36	True	True	False	nr	197562.0	107.5	89.8	49.0	Metazoa	True							False	False	Metazoa	197562.0
CMS001_008_Ra_S3	NODE_4060_length_375_cov_1.711409	375	7	True	False	False	nt	10090.0	56.5	100.0	30.0	Metazoa	True							False	False	Metazoa	10090.0
CMS001_008_Ra_S3	NODE_5235_length_334_cov_1.136187	334	4	False	True	False	nr	6072.0	50.4	30.12	83.0	Metazoa	True							False	False	Metazoa	6072.0
CMS001_008_Ra_S3	NODE_2700_length_453_cov_1.664894	453	13	False	True	False	nr	1206794.0	125.9	88.57	70.0	Metazoa	True							False	False	Metazoa	1206794.0
CMS001_008_Ra_S3	NODE_5855_length_316_cov_1.158996	316	4	True	False	False	nt	6500.0	58.4	94.595	37.0	Metazoa	True							False	False	Metazoa	6500.0
CMS001_008_Ra_S3	NODE_8145_length_271_cov_2.974227	271	9	False	True	False	nr	33213.0	69.7	91.43	35.0	Metazoa	True							False	False	Metazoa	33213.0
CMS001_008_Ra_S3	NODE_6262_length_305_cov_0.934211	305	5	False	True	False	nr	2759.0	98.2	79.66	59.0	Eukaryota	True							False	False	Eukaryota	2759.0
CMS001_008_Ra_S3	NODE_5509_length_326_cov_0.710843	326	5	True	False	False	nt	2711.0	54.7	100.0	29.0	Eukaryota	True							False	False	Eukaryota	2711.0
CMS001_008_Ra_S3	NODE_801_length_730_cov_2.901991	730	26	False	True	False	nr	1.0	181.4	80.0	120.0	Ambiguous	True							False	False	Ambiguous	1.0
CMS001_008_Ra_S3	NODE_3179_length_421_cov_1.889535	421	9	False	True	False	nr	2759.0	92.0	58.62	116.0	Eukaryota	True							False	False	Eukaryota	2759.0
CMS001_008_Ra_S3	NODE_12029_length_238_cov_1.360248	238	3	True	False	False	nt	5833.0	52.8	100.0	28.0	Eukaryota	True							False	False	Eukaryota	5833.0
CMS001_008_Ra_S3	NODE_1368_length_590_cov_1.302144	590	12	False	True	False	nr	1061.0	49.7	33.59	128.0	Bacteria	True							False	False	Bacteria	1061.0
CMS001_008_Ra_S3	NODE_1826_length_532_cov_0.995604	532	9	False	True	False	nr	131567.0	154.1	72.73	99.0	Ambiguous	True							False	False	Ambiguous	131567.0
CMS001_008_Ra_S3	NODE_7619_length_276_cov_3.115578	276	12	True	True	False	nt	1437010.0	505.0	99.63799999999999	276.0	Metazoa	True							False	False	Metazoa	1437010.0
CMS001_008_Ra_S3	NODE_2224_length_489_cov_2.303398	489	13	False	True	False	nr	33213.0	49.3	28.21	117.0	Metazoa	True							False	False	Metazoa	33213.0
CMS001_008_Ra_S3	NODE_5417_length_328_cov_1.454183	328	5	False	True	False	nr	33154.0	108.6	71.43	70.0	Eukaryota	True							False	False	Eukaryota	33154.0
CMS001_008_Ra_S3	NODE_9349_length_260_cov_1.196721	260	3	True	False	False	nt	1598.0	56.5	97.059	34.0	Bacteria	True							False	False	Bacteria	1598.0
CMS001_008_Ra_S3	NODE_1062_length_655_cov_1.074394	655	10	False	True	False	nr	131567.0	82.0	46.22000000000001	119.0	Ambiguous	True							False	False	Ambiguous	131567.0
CMS001_008_Ra_S3	NODE_1829_length_532_cov_0.459341	532	5	False	True	False	nr	131567.0	81.3	62.71	59.0	Ambiguous	True							False	False	Ambiguous	131567.0
CMS001_008_Ra_S3	NODE_1054_length_656_cov_1.725389	656	14	True	False	False	nt	4558.0	52.8	96.875	32.0	Eukaryota	True							False	False	Eukaryota	4558.0
CMS001_008_Ra_S3	NODE_1929_length_519_cov_1.156109	519	7	False	True	False	nr	1.0	101.7	48.0	100.0	Ambiguous	True							False	False	Ambiguous	1.0
CMS001_008_Ra_S3	NODE_10151_length_253_cov_1.232955	253	3	True	False	False	nt	5858.0	58.4	97.059	34.0	Eukaryota	True							False	False	Eukaryota	5858.0
CMS001_008_Ra_S3	NODE_6749_length_293_cov_1.689815	293	5	False	True	False	nr	33213.0	50.1	36.96	92.0	Metazoa	True							False	False	Metazoa	33213.0
CMS001_008_Ra_S3	NODE_13019_length_231_cov_0.831169	231	3	True	False	False	nt	131567.0	390.0	97.38	229.0	Ambiguous	True							False	False	Ambiguous	131567.0
CMS001_008_Ra_S3	NODE_8456_length_269_cov_0.557292	269	3	True	False	False	nt	9880.0	52.8	100.0	28.0	Metazoa	True							False	False	Metazoa	9880.0
CMS001_008_Ra_S3	NODE_805_length_729_cov_3.549080	729	33	False	True	False	nr	33213.0	202.6	65.68	169.0	Metazoa	True							False	False	Metazoa	33213.0
CMS001_008_Ra_S3	NODE_2897_length_439_cov_0.922652	439	5	True	False	False	nt	574566.0	54.7	100.0	29.0	Eukaryota	True							False	False	Eukaryota	574566.0
CMS001_008_Ra_S3	NODE_5221_length_335_cov_0.763566	335	3	True	True	False	nt	9895.0	228.8	88.14469072164948	194.0	Metazoa	True							False	False	Metazoa	9895.0
CMS001_008_Ra_S3	NODE_301_length_1049_cov_0.671811	1049	16	False	True	False	nr	131567.0	107.5	49.59	123.0	Ambiguous	True							False	False	Ambiguous	131567.0
CMS001_008_Ra_S3	NODE_3139_length_424_cov_1.164265	424	6	False	True	False	nr	33154.0	111.7	54.48	134.0	Eukaryota	True							False	False	Eukaryota	33154.0
CMS001_008_Ra_S3	NODE_696_length_774_cov_0.664275	774	12	False	True	False	nr	33154.0	54.7	47.27	55.0	Eukaryota	True							False	False	Eukaryota	33154.0
CMS001_008_Ra_S3	NODE_5789_length_318_cov_0.564315	318	3	False	True	False	nr	131567.0	99.8	62.68999999999999	67.0	Ambiguous	True							False	False	Ambiguous	131567.0
CMS001_008_Ra_S3	NODE_357_length_984_cov_1.589857	984	20	False	True	False	nr	33154.0	203.0	42.35	281.0	Eukaryota	True							False	False	Eukaryota	33154.0
CMS001_008_Ra_S3	NODE_3710_length_391_cov_1.640127	391	8	False	True	False	nr	33154.0	62.0	36.9	84.0	Eukaryota	True							False	False	Eukaryota	33154.0
CMS001_008_Ra_S3	NODE_11610_length_241_cov_1.774390	241	4	False	True	False	nr	33213.0	64.3	75.68	37.0	Metazoa	True							False	False	Metazoa	33213.0
CMS001_008_Ra_S3	NODE_5134_length_337_cov_1.915385	337	7	False	True	False	nr	2759.0	112.5	96.0	50.0	Eukaryota	True							False	False	Eukaryota	2759.0
CMS001_008_Ra_S3	NODE_7212_length_283_cov_1.092233	283	4	True	False	False	nt	1618372.0	52.8	100.0	28.0	Bacteria	True							False	False	Bacteria	1618372.0
CMS001_008_Ra_S3	NODE_5461_length_327_cov_0.876000	327	3	True	False	False	nt	33154.0	58.4	97.059	34.0	Eukaryota	True							False	False	Eukaryota	33154.0
CMS001_008_Ra_S3	NODE_6369_length_302_cov_1.613333	302	6	False	True	False	nr	33213.0	48.9	71.88	32.0	Metazoa	True							False	False	Metazoa	33213.0
CMS001_008_Ra_S3	NODE_12409_length_235_cov_1.386076	235	3	True	False	False	nt	299321.0	56.5	96.97	33.0	Metazoa	True							False	False	Metazoa	299321.0
CMS001_008_Ra_S3	NODE_7134_length_285_cov_1.052885	285	3	True	False	False	nt	7998.0	71.3	89.28599999999999	56.0	Metazoa	True							False	False	Metazoa	7998.0
CMS001_008_Ra_S3	NODE_5778_length_318_cov_0.970954	318	4	True	False	False	nt	4527.0	54.7	83.60700000000001	61.0	Eukaryota	True							False	False	Eukaryota	4527.0
CMS001_008_Ra_S3	NODE_3145_length_424_cov_0.841499	424	4	True	False	False	nt	504568.0	80.5	88.06	67.0	Metazoa	True							False	False	Metazoa	504568.0
CMS001_008_Ra_S3	NODE_1734_length_541_cov_1.420259	541	11	False	True	False	nr	33213.0	173.7	79.05	105.0	Metazoa	True							False	False	Metazoa	33213.0
CMS001_008_Ra_S3	NODE_1355_length_593_cov_0.635659	593	7	False	True	False	nr	131567.0	169.10000000000005	60.285886524822686	141.0	Ambiguous	True							False	False	Ambiguous	131567.0
CMS001_008_Ra_S3	NODE_1141_length_636_cov_1.028623	636	9	True	False	False	nt	215358.0	52.8	96.774	31.0	Metazoa	True							False	False	Metazoa	215358.0
CMS001_008_Ra_S3	NODE_8921_length_264_cov_1.171123	264	3	True	False	False	nt	212767.0	52.8	100.0	28.0	Bacteria	True							False	False	Bacteria	212767.0
CMS001_008_Ra_S3	NODE_5728_length_319_cov_1.206612	319	4	False	True	False	nr	6656.0	108.6	81.58	76.0	Metazoa	True							False	False	Metazoa	6656.0
CMS001_008_Ra_S3	NODE_5302_length_332_cov_1.215686	332	5	False	True	False	nr	2079148.0	47.8	33.82	68.0	Viruses	True							False	False	Viruses	2079148.0
CMS001_008_Ra_S3	NODE_6605_length_297_cov_0.768182	297	6	True	False	False	nt	2759.0	475.0	95.62299999999999	297.0	Eukaryota	True							False	False	Eukaryota	2759.0
CMS001_008_Ra_S3	NODE_4813_length_348_cov_1.346863	348	5	True	False	False	nt	1126833.0	52.8	100.0	28.0	Bacteria	True							False	False	Bacteria	1126833.0
CMS001_008_Ra_S3	NODE_6103_length_309_cov_1.375000	309	5	True	False	False	nt	70779.0	54.7	100.0	29.0	Metazoa	True							False	False	Metazoa	70779.0
CMS001_008_Ra_S3	NODE_5028_length_341_cov_1.159091	341	6	False	True	False	nr	33154.0	59.3	42.5	80.0	Eukaryota	True							False	False	Eukaryota	33154.0
CMS001_008_Ra_S3	NODE_7835_length_274_cov_2.065990	274	6	False	True	False	nr	131567.0	54.7	38.81	67.0	Ambiguous	True							False	False	Ambiguous	131567.0
CMS001_008_Ra_S3	NODE_7149_length_284_cov_17.739130	284	52	True	True	False	nt	2759.0	521.0	100.0	282.0	Eukaryota	True							False	False	Eukaryota	2759.0
CMS001_008_Ra_S3	NODE_3790_length_388_cov_0.823151	388	4	False	True	False	nr	33208.0	92.4	58.14	86.0	Metazoa	True							False	False	Metazoa	33208.0
CMS001_008_Ra_S3	NODE_5061_length_340_cov_0.912548	340	4	True	False	False	nt	64144.0	56.5	96.97	33.0	Metazoa	True							False	False	Metazoa	64144.0
CMS001_008_Ra_S3	NODE_2714_length_453_cov_0.912234	453	5	True	False	False	nt	8090.0	52.8	100.0	28.0	Metazoa	True							False	False	Metazoa	8090.0
CMS001_008_Ra_S3	NODE_10380_length_251_cov_2.097701	251	5	True	False	False	nt	441366.0	52.8	100.0	28.0	Metazoa	True							False	False	Metazoa	441366.0
CMS001_008_Ra_S3	NODE_6157_length_308_cov_0.822511	308	4	False	True	False	nr	337451.0	49.7	31.58	95.0	Eukaryota	True							False	False	Eukaryota	337451.0
CMS001_008_Ra_S3	NODE_1223_length_618_cov_1.262477	618	12	False	True	False	nr	131567.0	53.9	24.35	193.0	Ambiguous	True							False	False	Ambiguous	131567.0
CMS001_008_Ra_S3	NODE_6153_length_308_cov_0.948052	308	3	True	False	False	nt	3332.0	52.8	100.0	28.0	Eukaryota	True							False	False	Eukaryota	3332.0
CMS001_008_Ra_S3	NODE_7958_length_273_cov_1.112245	273	3	True	False	False	nt	8022.0	56.5	94.595	37.0	Metazoa	True							False	False	Metazoa	8022.0
CMS001_008_Ra_S3	NODE_4377_length_363_cov_1.020979	363	4	True	False	False	nt	512564.0	52.8	100.0	28.0	Bacteria	True							False	False	Bacteria	512564.0
CMS001_008_Ra_S3	NODE_10016_length_254_cov_1.587571	254	4	True	False	False	nt	66425.0	54.7	100.0	29.0	Bacteria	True							False	False	Bacteria	66425.0
CMS001_008_Ra_S3	NODE_6867_length_291_cov_0.827103	291	3	True	False	False	nt	85681.0	52.8	100.0	28.0	Eukaryota	True							False	False	Eukaryota	85681.0
CMS001_008_Ra_S3	NODE_2222_length_490_cov_0.508475	490	4	False	True	False	nr	131567.0	132.1	51.66774999999999	120.0	Ambiguous	True							False	False	Ambiguous	131567.0
CMS001_008_Ra_S3	NODE_795_length_733_cov_0.727134	733	14	False	True	False	nr	1.0	166.8	59.67717741935483	124.0	Ambiguous	True							False	False	Ambiguous	1.0
CMS001_008_Ra_S3	NODE_2020_length_510_cov_1.228637	510	8	False	True	False	nr	1.0	142.1	62.38	101.0	Ambiguous	True							False	False	Ambiguous	1.0
CMS001_008_Ra_S3	NODE_3454_length_405_cov_0.890244	405	4	True	False	False	nt	157739.0	54.7	100.0	29.0	Eukaryota	True							False	False	Eukaryota	157739.0
CMS001_008_Ra_S3	NODE_3432_length_406_cov_0.881459	406	4	True	True	False	nr	2759.0	67.0	88.57	35.0	Eukaryota	True							False	False	Eukaryota	2759.0
CMS001_008_Ra_S3	NODE_7335_length_280_cov_1.078818	280	3	True	False	False	nt	1489872.0	87.9	83.15799999999999	95.0	Metazoa	True							False	False	Metazoa	1489872.0
CMS001_008_Ra_S3	NODE_9763_length_256_cov_1.631285	256	4	True	False	False	nt	2759.0	52.8	100.0	28.0	Eukaryota	True							False	False	Eukaryota	2759.0
CMS001_008_Ra_S3	NODE_5826_length_317_cov_0.737500	317	3	False	True	False	nr	33154.0	63.2	54.84	62.0	Eukaryota	True							False	False	Eukaryota	33154.0
CMS001_008_Ra_S3	NODE_9131_length_262_cov_1.183784	262	3	True	False	False	nt	595528.0	56.5	100.0	30.0	Eukaryota	True							False	False	Eukaryota	595528.0
CMS001_008_Ra_S3	NODE_5727_length_319_cov_1.206612	319	4	True	False	False	nt	7962.0	52.8	100.0	28.0	Metazoa	True							False	False	Metazoa	7962.0
CMS001_008_Ra_S3	NODE_7035_length_287_cov_1.390476	287	4	True	False	False	nt	433685.0	52.8	100.0	28.0	Metazoa	True							False	False	Metazoa	433685.0
CMS001_008_Ra_S3	NODE_11608_length_241_cov_1.780488	241	4	False	True	False	nr	131567.0	76.6	62.96	54.0	Ambiguous	True							False	False	Ambiguous	131567.0
CMS001_008_Ra_S3	NODE_4708_length_352_cov_0.858182	352	4	True	False	False	nt	9895.0	198.0	92.75399999999999	138.0	Metazoa	True							False	False	Metazoa	9895.0
CMS001_008_Ra_S3	NODE_5832_length_316_cov_2.046025	316	7	False	True	False	nr	197562.0	83.6	81.25	48.0	Metazoa	True							False	False	Metazoa	197562.0
CMS001_008_Ra_S3	NODE_5682_length_320_cov_1.539095	320	6	False	True	False	nr	33213.0	97.8	58.75	80.0	Metazoa	True							False	False	Metazoa	33213.0
CMS001_008_Ra_S3	NODE_6418_length_301_cov_1.303571	301	4	False	True	False	nr	33213.0	72.4	82.5	40.0	Metazoa	True							False	False	Metazoa	33213.0
CMS001_008_Ra_S3	NODE_3155_length_423_cov_1.054913	423	5	False	True	False	nr	381.0	50.1	40.54	74.0	Bacteria	True							False	False	Bacteria	381.0
CMS001_008_Ra_S3	NODE_2502_length_468_cov_0.746803	468	4	False	True	False	nr	6072.0	71.6	100.0	32.0	Metazoa	True							False	False	Metazoa	6072.0
CMS001_008_Ra_S3	NODE_5866_length_316_cov_0.916318	316	3	True	False	False	nt	2487353.0	95.3	79.851	134.0	Bacteria	True							False	False	Bacteria	2487353.0
CMS001_008_Ra_S3	NODE_4818_length_348_cov_1.077491	348	4	True	False	False	nt	33213.0	75.0	95.652	46.0	Metazoa	True							False	False	Metazoa	33213.0
CMS001_008_Ra_S3	NODE_10884_length_247_cov_1.288235	247	3	True	False	False	nt	52904.0	56.5	100.0	30.0	Metazoa	True							False	False	Metazoa	52904.0
CMS001_008_Ra_S3	NODE_4378_length_363_cov_1.020979	363	4	False	True	False	nr	33213.0	105.5	70.67	75.0	Metazoa	True							False	False	Metazoa	33213.0
CMS001_008_Ra_S3	NODE_4844_length_347_cov_1.081481	347	4	True	False	False	nt	2759.0	80.5	83.529	85.0	Eukaryota	True							False	False	Eukaryota	2759.0
CMS001_008_Ra_S3	NODE_7198_length_283_cov_1.417476	283	4	True	False	False	nt	7918.0	54.7	100.0	29.0	Metazoa	True							False	False	Metazoa	7918.0
CMS001_008_Ra_S3	NODE_5981_length_313_cov_0.834746	313	3	True	False	False	nt	340177.0	58.4	97.059	34.0	Bacteria	True							False	False	Bacteria	340177.0
CMS001_008_Ra_S3	NODE_5161_length_337_cov_0.780769	337	4	True	False	False	nt	1505670.0	503.0	93.75	336.0	Eukaryota	True							False	False	Eukaryota	1505670.0
CMS001_008_Ra_S3	NODE_6838_length_291_cov_1.364486	291	4	True	False	False	nt	2759.0	56.5	96.97	33.0	Eukaryota	True							False	False	Eukaryota	2759.0
CMS001_008_Ra_S3	NODE_7730_length_275_cov_1.474747	275	4	True	False	False	nt	3913.0	54.7	92.30799999999999	39.0	Eukaryota	True							False	False	Eukaryota	3913.0
CMS001_008_Ra_S3	NODE_8075_length_272_cov_1.117949	272	3	True	False	False	nt	37653.0	87.9	75.648	193.0	Metazoa	True							False	False	Metazoa	37653.0
CMS001_008_Ra_S3	NODE_12645_length_233_cov_1.506410	233	6	False	True	False	nr	1206794.0	115.2	71.43	77.0	Metazoa	True							False	False	Metazoa	1206794.0
CMS001_009_Ra_S13	NODE_165_length_1864_cov_306.440963	1864	9721	False	True	False	nr	1.0	451.4	60.91	353.0	Ambiguous	True							False	False	Ambiguous	1.0
CMS001_009_Ra_S13	NODE_232_length_1691_cov_327.827757	1691	9826	False	True	False	nr	1.0	488.0	65.71	315.0	Ambiguous	True							False	False	Ambiguous	1.0
CMS001_009_Ra_S13	NODE_529_length_1333_cov_897.049363	1333	19645	False	True	False	nr	1.0	205.7	47.47	198.0	Ambiguous	True							False	False	Ambiguous	1.0
CMS001_009_Ra_S13	NODE_1847_length_825_cov_139.137701	825	2477	True	True	False	nt	1082704.0	1452.0	98.426	826.0	Bacteria	True							False	False	Bacteria	1082704.0
CMS001_009_Ra_S13	NODE_9244_length_365_cov_110.076389	365	486	True	False	False	nt	1.0	593.0	97.95299999999999	342.0	Ambiguous	True							False	False	Ambiguous	1.0
CMS001_009_Ra_S13	NODE_4983_length_512_cov_6.809195	512	49	False	True	False	nr	33154.0	136.7	75.0	88.0	Eukaryota	True							False	False	Eukaryota	33154.0
CMS001_009_Ra_S13	NODE_159_length_1882_cov_37.586150	1882	2599	True	True	False	nt	1.0	2239.0	93.986	1480.0	Ambiguous	True							False	False	Ambiguous	1.0
CMS001_009_Ra_S13	NODE_10522_length_338_cov_1.252874	338	5	True	True	False	nt	1082704.0	547.0	95.85799999999999	338.0	Bacteria	True							False	False	Bacteria	1082704.0
CMS001_009_Ra_S13	NODE_724_length_1199_cov_73.642602	1199	1462	True	True	False	nr	1712377.0	53.1	30.0	130.0	Bacteria	True							False	False	Bacteria	1712377.0
CMS001_009_Ra_S13	NODE_12135_length_306_cov_0.794760	306	165	True	False	False	nt	2.0	518.0	97.059	306.0	Bacteria	True							False	False	Bacteria	2.0
CMS001_009_Ra_S13	NODE_1456_length_907_cov_11.577108	907	160	True	True	False	nt	75712.0	1626.0	99.008	907.0	Eukaryota	True							False	False	Eukaryota	75712.0
CMS001_009_Ra_S13	NODE_9993_length_348_cov_126.424354	348	660	True	False	False	nt	1109412.0	627.0	99.13800000000002	348.0	Bacteria	True							False	False	Bacteria	1109412.0
CMS001_009_Ra_S13	NODE_9041_length_370_cov_192.563140	370	1242	True	False	False	nt	1082704.0	656.0	98.91	367.0	Bacteria	True							False	False	Bacteria	1082704.0
CMS001_009_Ra_S13	NODE_7621_length_408_cov_3.114804	408	19	False	True	False	nr	6689.0	48.1	76.67	30.0	Metazoa	True							False	False	Metazoa	6689.0
CMS001_009_Ra_S13	NODE_6148_length_459_cov_343.701571	459	2379	True	True	False	nt	559295.0	832.0	99.346	459.0	Eukaryota	True							False	False	Eukaryota	559295.0
CMS001_009_Ra_S13	NODE_808_length_1145_cov_7.947566	1145	145	True	False	False	nt	29760.0	52.8	100.0	28.0	Eukaryota	True							False	False	Eukaryota	29760.0
CMS001_009_Ra_S13	NODE_2981_length_662_cov_12.492308	662	165	True	True	False	nt	33074.0	1192.0	99.244	661.0	Bacteria	True							False	False	Bacteria	33074.0
CMS001_009_Ra_S13	NODE_5324_length_495_cov_228.346890	495	1632	True	False	False	nt	1903410.0	848.0	97.57600000000001	495.0	Bacteria	True							False	False	Bacteria	1903410.0
CMS001_009_Ra_S13	NODE_2799_length_681_cov_30.943709	681	347	True	True	False	nt	4893.0	1181.0	97.944	681.0	Eukaryota	True							False	False	Eukaryota	4893.0
CMS001_009_Ra_S13	NODE_2910_length_669_cov_10.356419	669	104	True	True	False	nt	238069.0	1230.0	99.851	669.0	Eukaryota	True							False	False	Eukaryota	238069.0
CMS001_009_Ra_S13	NODE_11837_length_311_cov_9.243590	311	105	True	False	False	nt	1.0	556.0	99.03200000000001	310.0	Ambiguous	True							False	False	Ambiguous	1.0
CMS001_009_Ra_S13	NODE_4390_length_547_cov_74.772340	547	1015	True	False	False	nt	1082704.0	887.0	95.978	547.0	Bacteria	True							False	False	Bacteria	1082704.0
CMS001_009_Ra_S13	NODE_2813_length_680_cov_78.323383	680	855	True	True	False	nt	381046.0	1247.0	99.853	678.0	Eukaryota	True							False	False	Eukaryota	381046.0
CMS001_009_Ra_S13	NODE_7342_length_416_cov_40.336283	416	251	True	True	False	nt	33074.0	682.0	96.377	414.0	Bacteria	True							False	False	Bacteria	33074.0
CMS001_009_Ra_S13	NODE_2349_length_732_cov_14.351145	732	172	False	True	False	nr	1.0	181.4	80.0	120.0	Ambiguous	True							False	False	Ambiguous	1.0
CMS001_009_Ra_S13	NODE_5118_length_505_cov_2.387850	505	16	True	True	False	nt	1082704.0	638.0	90.625	480.0	Bacteria	True							False	False	Bacteria	1082704.0
CMS001_009_Ra_S13	NODE_41_length_2748_cov_2.312991	2748	109	False	True	False	nr	1.0	251.5	33.25	388.0	Ambiguous	True							False	False	Ambiguous	1.0
CMS001_009_Ra_S13	NODE_8400_length_387_cov_0.941935	387	4	True	True	False	nt	1082704.0	569.0	93.26399999999998	386.0	Bacteria	True							False	False	Bacteria	1082704.0
CMS001_009_Ra_S13	NODE_948_length_1075_cov_8.052104	1075	145	False	True	False	nr	131567.0	216.9	80.45	133.0	Ambiguous	True							False	False	Ambiguous	131567.0
CMS001_009_Ra_S13	NODE_5448_length_490_cov_0.711864	490	6	False	True	False	nr	33154.0	76.3	71.43	49.0	Eukaryota	True							False	False	Eukaryota	33154.0
CMS001_009_Ra_S13	NODE_7162_length_421_cov_199.854651	421	1403	True	False	False	nt	5850.0	65.8	91.48899999999999	47.0	Eukaryota	True							False	False	Eukaryota	5850.0
CMS001_009_Ra_S13	NODE_7851_length_402_cov_1.092308	402	6	False	True	False	nr	131567.0	131.3	60.95	105.0	Ambiguous	True							False	False	Ambiguous	131567.0
CMS001_009_Ra_S13	NODE_5978_length_466_cov_3.244216	466	24	False	True	False	nr	2759.0	119.4	58.47	118.0	Eukaryota	True							False	False	Eukaryota	2759.0
CMS001_009_Ra_S13	NODE_5298_length_496_cov_51.923628	496	400	False	True	False	nr	6125.0	54.7	34.48	116.0	Metazoa	True							False	False	Metazoa	6125.0
CMS001_009_Ra_S13	NODE_10501_length_338_cov_63.022989	338	401	True	True	False	nt	33074.0	556.0	98.41799999999999	316.0	Bacteria	True							False	False	Bacteria	33074.0
CMS001_009_Ra_S13	NODE_6681_length_438_cov_4.520776	438	32	True	True	False	nt	33213.0	239.0	86.91599999999998	214.0	Metazoa	True							False	False	Metazoa	33213.0
CMS001_009_Ra_S13	NODE_4848_length_519_cov_3.852941	519	30	True	True	False	nt	559295.0	470.0	91.71600000000001	338.0	Eukaryota	True							False	False	Eukaryota	559295.0
CMS001_009_Ra_S13	NODE_7657_length_407_cov_25.569697	407	142	False	True	False	nr	33154.0	62.0	36.9	84.0	Eukaryota	True							False	False	Eukaryota	33154.0
CMS001_009_Ra_S13	NODE_9807_length_352_cov_43.149091	352	198	True	False	False	nt	1082704.0	617.0	98.29500000000002	352.0	Bacteria	True							False	False	Bacteria	1082704.0
CMS001_009_Ra_S13	NODE_180_length_1840_cov_6.753829	1840	202	False	True	False	nr	1.0	159.8	40.922762148337604	391.0	Ambiguous	True							False	False	Ambiguous	1.0
CMS001_009_Ra_S13	NODE_579_length_1290_cov_2.640561	1290	58	False	True	False	nr	131567.0	374.0	61.36000000000001	308.0	Ambiguous	True							False	False	Ambiguous	131567.0
CMS001_009_Ra_S13	NODE_8953_length_372_cov_6.152542	372	38	True	True	False	nt	2759.0	110.0	83.193	119.0	Eukaryota	True							False	False	Eukaryota	2759.0
CMS001_009_Ra_S13	NODE_7583_length_409_cov_5.536145	409	38	True	True	False	nt	2.0	732.0	99.02	408.0	Bacteria	True							False	False	Bacteria	2.0
CMS001_009_Ra_S13	NODE_17052_length_251_cov_1.431034	251	5	True	False	False	nt	663202.0	52.8	94.118	34.0	Eukaryota	True							False	False	Eukaryota	663202.0
CMS001_009_Ra_S13	NODE_12872_length_290_cov_1.896714	290	6	True	True	False	nt	1082704.0	381.0	90.625	288.0	Bacteria	True							False	False	Bacteria	1082704.0
CMS001_009_Ra_S13	NODE_17575_length_247_cov_311.652941	247	701	True	False	False	nt	2759.0	56.5	100.0	30.0	Eukaryota	True							False	False	Eukaryota	2759.0
CMS001_009_Ra_S13	NODE_255_length_1652_cov_16.064762	1652	420	False	True	False	nr	131567.0	114.0	39.91	223.0	Ambiguous	True							False	False	Ambiguous	131567.0
CMS001_009_Ra_S13	NODE_3114_length_648_cov_4.346760	648	46	False	True	False	nr	33208.0	155.2	92.94470588235292	85.0	Metazoa	True							False	False	Metazoa	33208.0
CMS001_009_Ra_S13	NODE_3032_length_655_cov_2.534602	655	27	True	False	False	nt	33154.0	52.8	100.0	28.0	Eukaryota	True							False	False	Eukaryota	33154.0
CMS001_009_Ra_S13	NODE_649_length_1248_cov_5.518360	1248	118	False	True	False	nr	131567.0	130.6	66.67	102.0	Ambiguous	True							False	False	Ambiguous	131567.0
CMS001_009_Ra_S13	NODE_5059_length_508_cov_2.194896	508	14	False	True	False	nr	131567.0	53.1	26.67	165.0	Ambiguous	True							False	False	Ambiguous	131567.0
CMS001_009_Ra_S13	NODE_641_length_1253_cov_8.506803	1253	175	False	True	False	nr	2759.0	230.7	61.98	242.0	Eukaryota	True							False	False	Eukaryota	2759.0
CMS001_009_Ra_S13	NODE_16609_length_255_cov_0.707865	255	3	True	False	False	nt	1082704.0	259.0	85.714	245.0	Bacteria	True							False	False	Bacteria	1082704.0
CMS001_009_Ra_S13	NODE_5156_length_503_cov_2.924883	503	36	True	True	False	nt	441.0	880.0	98.211	503.0	Bacteria	True							False	False	Bacteria	441.0
CMS001_009_Ra_S13	NODE_13057_length_287_cov_0.738095	287	4	False	True	False	nr	33213.0	84.0	63.08	65.0	Metazoa	True							False	False	Metazoa	33213.0
CMS001_009_Ra_S13	NODE_16226_length_257_cov_5.255556	257	16	True	True	False	nt	2759.0	470.0	100.0	254.0	Eukaryota	True							False	False	Eukaryota	2759.0
CMS001_009_Ra_S13	NODE_11250_length_323_cov_2.056911	323	11	True	True	False	nt	2759.0	592.0	99.691	324.0	Eukaryota	True							False	False	Eukaryota	2759.0
CMS001_009_Ra_S13	NODE_12967_length_289_cov_0.613208	289	150	False	True	False	nr	6293.0	53.5	59.65	57.0	Metazoa	True							False	False	Metazoa	6293.0
CMS001_009_Ra_S13	NODE_12_length_4067_cov_4.811278	4067	359	False	True	False	nr	131567.0	305.8	35.8	1338.0	Ambiguous	True							False	False	Ambiguous	131567.0
CMS001_009_Ra_S13	NODE_39_length_2774_cov_6.123100	2774	282	False	True	False	nr	1.0	223.0	46.55459016393443	305.0	Ambiguous	True							False	False	Ambiguous	1.0
CMS001_009_Ra_S13	NODE_1587_length_880_cov_6.962640	880	96	False	True	False	nr	2759.0	97.1	64.08	103.0	Eukaryota	True							False	False	Eukaryota	2759.0
CMS001_009_Ra_S13	NODE_8698_length_378_cov_6.235880	378	36	False	True	False	nr	33213.0	89.0	75.86	58.0	Metazoa	True							False	False	Metazoa	33213.0
CMS001_009_Ra_S13	NODE_13117_length_285_cov_10.783654	285	39	True	True	False	nr	6656.0	73.2	87.18	39.0	Metazoa	True							False	False	Metazoa	6656.0
CMS001_009_Ra_S13	NODE_25_length_3196_cov_2.352357	3196	142	True	True	False	nr	1075826.0	974.9	65.4	737.0	Viruses	True							False	False	Viruses	1075826.0
CMS001_009_Ra_S13	NODE_3695_length_597_cov_22.700000	597	218	True	True	False	nt	441.0	1037.0	97.99	597.0	Bacteria	True							False	False	Bacteria	441.0
CMS001_009_Ra_S13	NODE_10084_length_346_cov_3.758364	346	19	True	False	False	nt	582.0	628.0	99.422	346.0	Bacteria	True							False	False	Bacteria	582.0
CMS001_009_Ra_S13	NODE_9681_length_355_cov_1.143885	355	6	True	True	False	nt	1082704.0	473.0	92.92299999999999	325.0	Bacteria	True							False	False	Bacteria	1082704.0
CMS001_009_Ra_S13	NODE_704_length_1217_cov_0.997368	1217	129	False	True	False	nr	1206794.0	73.6	54.1	61.0	Metazoa	True							False	False	Metazoa	1206794.0
CMS001_009_Ra_S13	NODE_7687_length_406_cov_20.288754	406	120	True	True	False	nt	1068625.0	82.4	92.85700000000001	56.0	Eukaryota	True							False	False	Eukaryota	1068625.0
CMS001_009_Ra_S13	NODE_2797_length_682_cov_1.143802	682	12	False	True	False	nr	33154.0	84.0	39.13	138.0	Eukaryota	True							False	False	Eukaryota	33154.0
CMS001_009_Ra_S13	NODE_11982_length_308_cov_4.982684	308	22	True	False	False	nt	1082704.0	505.0	96.405	306.0	Bacteria	True							False	False	Bacteria	1082704.0
CMS001_009_Ra_S13	NODE_1525_length_891_cov_1.765356	891	101	False	True	False	nr	6072.0	68.6	66.67	51.0	Metazoa	True							False	False	Metazoa	6072.0
CMS001_009_Ra_S13	NODE_3407_length_622_cov_1.335780	622	12	False	True	False	nr	1.0	186.4	60.67	150.0	Ambiguous	True							False	False	Ambiguous	1.0
CMS001_009_Ra_S13	NODE_14444_length_271_cov_1.128866	271	4	True	True	False	nt	1082704.0	230.0	88.421	190.0	Bacteria	True							False	False	Bacteria	1082704.0
CMS001_009_Ra_S13	NODE_9898_length_351_cov_0.799270	351	3	True	False	False	nt	1082704.0	488.0	91.738	351.0	Bacteria	True							False	False	Bacteria	1082704.0
CMS001_009_Ra_S13	NODE_5496_length_487_cov_2.360976	487	22	False	True	False	nr	6656.0	109.0	91.04	67.0	Metazoa	True							False	False	Metazoa	6656.0
CMS001_009_Ra_S13	NODE_11623_length_316_cov_0.410042	316	8	True	True	False	nr	131567.0	82.4	76.0	50.0	Ambiguous	True							False	False	Ambiguous	131567.0
CMS001_009_Ra_S13	NODE_10113_length_346_cov_0.888476	346	5	False	True	False	nr	5800.0	49.3	30.21	96.0	Eukaryota	True							False	False	Eukaryota	5800.0
CMS001_009_Ra_S13	NODE_265_length_1619_cov_2.926719	1619	80	False	True	False	nr	2759.0	297.7	40.14	426.0	Eukaryota	True							False	False	Eukaryota	2759.0
CMS001_009_Ra_S13	NODE_2230_length_753_cov_53.340237	753	701	True	True	False	nt	33074.0	1253.0	96.684	754.0	Bacteria	True							False	False	Bacteria	33074.0
CMS001_009_Ra_S13	NODE_9494_length_360_cov_0.773852	360	3	True	False	False	nt	91347.0	342.0	84.225	355.0	Bacteria	True							False	False	Bacteria	91347.0
CMS001_009_Ra_S13	NODE_4067_length_569_cov_1.865854	569	22	True	False	False	nt	7994.0	56.5	90.476	42.0	Metazoa	True							False	False	Metazoa	7994.0
CMS001_009_Ra_S13	NODE_13040_length_287_cov_1.042857	287	3	True	False	False	nt	91347.0	254.0	82.57799999999997	287.0	Bacteria	True							False	False	Bacteria	91347.0
CMS001_009_Ra_S13	NODE_11392_length_320_cov_14.975309	320	86	True	False	False	nt	441.0	586.0	100.0	317.0	Bacteria	True							False	False	Bacteria	441.0
CMS001_009_Ra_S13	NODE_2438_length_720_cov_12.707621	720	135	False	True	False	nr	33317.0	88.2	55.32	94.0	Metazoa	True							False	False	Metazoa	33317.0
CMS001_009_Ra_S13	NODE_6899_length_430_cov_3.277620	430	19	False	True	False	nr	33213.0	102.1	76.27	59.0	Metazoa	True							False	False	Metazoa	33213.0
CMS001_009_Ra_S13	NODE_7396_length_415_cov_1.091716	415	8	False	True	False	nr	2759.0	99.0	72.31	65.0	Eukaryota	True							False	False	Eukaryota	2759.0
CMS001_009_Ra_S13	NODE_7718_length_406_cov_0.911854	406	8	True	False	False	nt	28743.0	54.7	100.0	29.0	Metazoa	True							False	False	Metazoa	28743.0
CMS001_009_Ra_S13	NODE_2784_length_682_cov_9.981818	682	94	False	True	False	nr	131567.0	101.3	41.03	156.0	Ambiguous	True							False	False	Ambiguous	131567.0
CMS001_009_Ra_S13	NODE_344_length_1503_cov_2.269285	1503	50	False	True	False	nr	10239.0	649.0	64.94	502.0	Viruses	True	5308.0	TBD	5308.0	5308|Toti-like	genome	39756.0	True	True	Viruses	39756.0
CMS001_009_Ra_S13	NODE_3104_length_649_cov_2.725524	649	24	True	False	False	nt	3885.0	60.2	86.20700000000002	58.0	Eukaryota	True							False	False	Eukaryota	3885.0
CMS001_009_Ra_S13	NODE_14155_length_273_cov_3.658163	273	12	False	True	False	nr	131567.0	120.9	84.38	64.0	Ambiguous	True							False	False	Ambiguous	131567.0
CMS001_009_Ra_S13	NODE_15248_length_264_cov_2.283422	264	8	True	False	False	nt	559295.0	418.0	95.42	262.0	Eukaryota	True							False	False	Eukaryota	559295.0
CMS001_009_Ra_S13	NODE_7151_length_422_cov_1.307246	422	8	True	True	False	nr	33213.0	105.5	77.59	58.0	Metazoa	True							False	False	Metazoa	33213.0
CMS001_009_Ra_S13	NODE_613_length_1268_cov_2.166247	1268	40	False	True	False	nr	1.0	184.1	65.03	143.0	Ambiguous	True							False	False	Ambiguous	1.0
CMS001_009_Ra_S13	NODE_3801_length_590_cov_0.884990	590	32	True	False	False	nt	40986.0	54.7	88.889	45.0	Eukaryota	True							False	False	Eukaryota	40986.0
CMS001_009_Ra_S13	NODE_4034_length_571_cov_2.690283	571	27	False	True	False	nr	131567.0	88.6	34.63	205.0	Ambiguous	True							False	False	Ambiguous	131567.0
CMS001_009_Ra_S13	NODE_7476_length_412_cov_2.498507	412	14	True	False	False	nt	943335.0	416.0	86.684	383.0	Viruses	True							False	False	Viruses	943335.0
CMS001_009_Ra_S13	NODE_4883_length_517_cov_3.750000	517	28	True	False	False	nt	8022.0	52.8	100.0	28.0	Metazoa	True							False	False	Metazoa	8022.0
CMS001_009_Ra_S13	NODE_3883_length_583_cov_1.156126	583	11	True	False	False	nt	559295.0	385.0	78.876	587.0	Eukaryota	True							False	False	Eukaryota	559295.0
CMS001_009_Ra_S13	NODE_1429_length_915_cov_8.157518	915	109	False	True	False	nr	6072.0	114.0	87.72	57.0	Metazoa	True							False	False	Metazoa	6072.0
CMS001_009_Ra_S13	NODE_2608_length_701_cov_4.415064	701	40	False	True	False	nr	1.0	133.7	52.76	127.0	Ambiguous	True							False	False	Ambiguous	1.0
CMS001_009_Ra_S13	NODE_9583_length_357_cov_27.650000	357	139	True	True	False	nt	381046.0	643.0	99.15999999999998	357.0	Eukaryota	True							False	False	Eukaryota	381046.0
CMS001_009_Ra_S13	NODE_6266_length_454_cov_3.832891	454	22	False	True	False	nr	33154.0	96.7	88.24	51.0	Eukaryota	True							False	False	Eukaryota	33154.0
CMS001_009_Ra_S13	NODE_9778_length_353_cov_1.057971	353	4	True	True	False	nt	1903410.0	462.0	90.34100000000001	352.0	Bacteria	True							False	False	Bacteria	1903410.0
CMS001_009_Ra_S13	NODE_2815_length_680_cov_6.462687	680	61	False	True	False	nr	33213.0	250.8	78.38	148.0	Metazoa	True							False	False	Metazoa	33213.0
CMS001_009_Ra_S13	NODE_7997_length_398_cov_0.834891	398	5	False	True	False	nr	46360.0	47.8	25.56	133.0	Metazoa	True							False	False	Metazoa	46360.0
CMS001_009_Ra_S13	NODE_1068_length_1028_cov_1.506835	1028	24	False	True	False	nr	131567.0	62.0	35.5	200.0	Ambiguous	True							False	False	Ambiguous	131567.0
CMS001_009_Ra_S13	NODE_3765_length_592_cov_1.539806	592	12	True	True	False	nt	1903410.0	852.0	92.749	593.0	Bacteria	True							False	False	Bacteria	1903410.0
CMS001_009_Ra_S13	NODE_2659_length_696_cov_2.358643	696	22	False	True	False	nr	6072.0	149.4	82.78	151.0	Metazoa	True							False	False	Metazoa	6072.0
CMS001_009_Ra_S13	NODE_4284_length_555_cov_0.652720	555	11	False	True	False	nr	6072.0	70.5	40.19	107.0	Metazoa	True							False	False	Metazoa	6072.0
CMS001_009_Ra_S13	NODE_2914_length_669_cov_2.065878	669	22	True	True	False	nt	9347.0	80.5	88.235	68.0	Metazoa	True							False	False	Metazoa	9347.0
[truncated: 16,772 more rows]
