# Supplementary material for: Single mosquito metatranscriptomics identifies vectors, emerging pathogens and reservoirs in one assay
Source: eLife. 2021 Apr 27;10:e68353. doi: 10.7554/eLife.68353 (PMC8110308; doi:10.7554/eLife.68353)
Supplement: Figure 3—source data 3. [file elife-68353-fig3-data3.tsv]

sample	mosquito_species	collected_by	sci_name	taxid	taxonomic_group	read_prop	nonhost_reads
CMS002_017c	Aedes aegypti	San Diego	Ascogregarina culicis	247478	Apicomplexa	7.403111774649278e-5	162094
CMS002_017c	Aedes aegypti	San Diego	Ascogregarina taiwanensis	158379	Apicomplexa	1.7273927474181647e-4	162094
CMS002_017b	Aedes aegypti	San Diego	Ascogregarina culicis	247478	Apicomplexa	1.101436505083999e-4	172502
CMS002_017b	Aedes aegypti	San Diego	Ascogregarina taiwanensis	158379	Apicomplexa	0.0012173771898296832	172502
CMS002_017b	Aedes aegypti	San Diego	Ascogregarina	158378	Apicomplexa	1.101436505083999e-4	172502
CMS002_017a	Aedes aegypti	San Diego	Ascogregarina culicis	247478	Apicomplexa	5.924482595186687e-5	151912
CMS002_017a	Aedes aegypti	San Diego	Ascogregarina taiwanensis	158379	Apicomplexa	7.570172204960767e-4	151912
CMS002_017a	Aedes aegypti	San Diego	Ascogregarina	158378	Apicomplexa	4.607930907367423e-5	151912
CMS002_045g	Aedes albopictus	West Valley	Amblyospora	33687	Microsporidia	3.04989630352568e-5	98364
CMS002_053a	Culex erythrothorax	Placer	Amblyospora	33687	Microsporidia	5.187663735636656e-5	1233696
CMS001_001	Culex erythrothorax	Alameda	Paratrypanosoma confusum	1470209	Trypanosomatidae	4.798506355839782e-5	687714
CMS001_047	Culex erythrothorax	Alameda	Leishmaniinae	1286322	Trypanosomatidae	6.727922801891507e-5	104044
CMS001_047	Culex erythrothorax	Alameda	Trypanosomatidae	5654	Trypanosomatidae	6.727922801891507e-5	104044
CMS001_049	Culex erythrothorax	Alameda	Leishmaniinae	1286322	Trypanosomatidae	0.025593175153292454	67518
CMS001_049	Culex erythrothorax	Alameda	Trypanosomatidae	5654	Trypanosomatidae	0.023475221422435497	67518
CMS001_037	Culex erythrothorax	Alameda	Eimeria	5800	Apicomplexa	4.444839541292559e-5	112490
CMS001_011	Culex erythrothorax	Alameda	Leishmaniinae	1286322	Trypanosomatidae	1.7675964223848412e-5	169722
CMS001_011	Culex erythrothorax	Alameda	Leptomonas pyrrhocoris	157538	Trypanosomatidae	1.7675964223848412e-5	169722
CMS001_058	Culex erythrothorax	Alameda	Theileria youngi	119759	Apicomplexa	3.435953820780649e-5	116416
CMS001_058	Culex erythrothorax	Alameda	Theileria	5873	Apicomplexa	5.153930731170973e-5	116416
CMS001_018	Culex erythrothorax	Alameda	Leishmaniinae	1286322	Trypanosomatidae	0.013296903460837887	65880
CMS001_018	Culex erythrothorax	Alameda	Trypanosomatidae	5654	Trypanosomatidae	0.11082270795385549	65880
CMS001_035	Culex erythrothorax	Alameda	Leishmaniinae	1286322	Trypanosomatidae	0.09366990395162801	373770
CMS001_035	Culex erythrothorax	Alameda	Trypanosoma culicavium	1052859	Trypanosomatidae	0.004379698745217648	373770
CMS001_035	Culex erythrothorax	Alameda	Trypanosoma with unspecified subgenus	669453	Trypanosomatidae	0.002092195735345266	373770
CMS001_035	Culex erythrothorax	Alameda	Eimeriorina	423054	Apicomplexa	1.0701768467239212e-5	373770
CMS001_035	Culex erythrothorax	Alameda	Leptomonas pyrrhocoris	157538	Trypanosomatidae	1.3377210584049014e-5	373770
CMS001_035	Culex erythrothorax	Alameda	Trypanosoma cruzi	5693	Trypanosomatidae	8.026326350429408e-6	373770
CMS001_035	Culex erythrothorax	Alameda	Trypanosoma	5690	Trypanosomatidae	0.021665730261925784	373770
CMS001_035	Culex erythrothorax	Alameda	Trypanosomatidae	5654	Trypanosomatidae	0.0754929502100222	373770
CMS001_022	Culex erythrothorax	Alameda	Paratrypanosoma confusum	1470209	Trypanosomatidae	0.01839525051722587	177872
CMS001_022	Culex erythrothorax	Alameda	Leishmaniinae	1286322	Trypanosomatidae	7.308626427993164e-5	177872
CMS001_022	Culex erythrothorax	Alameda	Trypanosomatidae	5654	Trypanosomatidae	0.32247908608437525	177872
CMS001_007	Culex erythrothorax	Alameda	Paratrypanosoma confusum	1470209	Trypanosomatidae	0.0830320994794679	55328
CMS002_047j	Culex erythrothorax	West Valley	Amblyospora	33687	Microsporidia	0.0016031445781516213	149082
CMS001_029	Culex pipiens	Alameda	Trypanosoma	5690	Trypanosomatidae	5.470825983073934e-4	89566
CMS001_029	Culex pipiens	Alameda	Trypanosomatidae	5654	Trypanosomatidae	3.572784315476855e-4	89566
CMS001_059	Culex pipiens	Alameda	Trypanosoma	5690	Trypanosomatidae	0.015030742424545874	99862
CMS001_040	Culex pipiens	Alameda	Plasmodium relictum	85471	Apicomplexa	4.3970383818898757e-4	70502
CMS001_040	Culex pipiens	Alameda	Plasmodium	5820	Apicomplexa	0.0014609514623698618	70502
CMS002_004a	Culex quinquefasciatus	San Diego	Plasmodium sp. type B	1350013	Apicomplexa	4.344048653344917e-4	13812
CMS002_004a	Culex quinquefasciatus	San Diego	Plasmodium relictum	85471	Apicomplexa	0.005647263249348393	13812
CMS002_004a	Culex quinquefasciatus	San Diego	Plasmodium	5820	Apicomplexa	0.021647842455835505	13812
CMS001_046	Culex tarsalis	Alameda	Paratrypanosoma confusum	1470209	Trypanosomatidae	1.0410377063857253e-5	384232
CMS001_032	Culex tarsalis	Alameda	Trypanosoma	5690	Trypanosomatidae	4.170766137656671e-4	93508
CMS001_032	Culex tarsalis	Alameda	Trypanosomatidae	5654	Trypanosomatidae	1.0694272147837618e-4	93508
CMS001_038	Culex tarsalis	Alameda	Amblyospora	33687	Microsporidia	0.0058696277022222895	132206
CMS001_043	Culex tarsalis	Alameda	Amblyospora californica	51588	Microsporidia	1.422475106685633e-4	84360
CMS001_043	Culex tarsalis	Alameda	Amblyospora	33687	Microsporidia	7.112375533428166e-5	84360
CMS001_036	Culex tarsalis	Alameda	Amblyospora	33687	Microsporidia	0.0011983092945226372	275388
CMS001_027	Culex tarsalis	Alameda	Plasmodium	5820	Apicomplexa	4.976609933313427e-5	80376
CMS002_029d	Culex tarsalis	West Valley	Amblyospora	33687	Microsporidia	0.01750655539139347	300516
