# Supplementary material for: Single mosquito metatranscriptomics identifies vectors, emerging pathogens and reservoirs in one assay
Source: eLife. 2021 Apr 27;10:e68353. doi: 10.7554/eLife.68353 (PMC8110308; doi:10.7554/eLife.68353)
Supplement: Figure 4—source data 1. [file elife-68353-fig4-data1.tsv]

sample	pol_groups
CMS001_031_Ra_S19	30, 57, 458
CMS002_033a_Rb_S167_L004	458
CMS002_045e_Rb_S188_L004	70, 561, 1168, 3110
CMS001_058_Ra_S9	9, 42, 55, 128, 312, 493
CMS001_047_Ra_S4	128, 226, 493
CMS001_059_Ra_S10	44, 45, 493
CMS002_017a_Rb_S122_L004	81, 506, 1181
CMS001_048_Ra_S5	4, 9, 42, 63, 484, 493
CMS002_034a_Rb_S168_L004	23, 458
CMS002_029e_Rb_S164_L004	9, 44, 56, 458, 706, 1170
CMS001_030_Ra_S7	44, 493
CMS001_029_Ra_S18	12, 493
CMS001_034_Ra_S19	9, 44, 56, 458, 493, 1170
CMS002_020b_Rb_S132_L004	6, 25, 531, 1636, 6512
CMS002_036a_Rb_S170_L004	458
CMS002_026a_Rb_S146_L004	70, 1168, 3110
CMS001_001_Ra_S1	9, 42, 76, 88, 128, 296, 6823
CMS002_049a_Rb_S4_L004	12, 44
CMS002_037a_Rb_S171_L004	30, 458
CMS001_046_Ra_S3	23, 44, 458, 1160
CMS002_019a_Rb_S130_L004	506
CMS001_053_Ra_S8	9, 42, 55, 354, 458
CMS002_017b_Rb_S123_L004	81, 506, 1181
CMS001_054_Ra_S11	493
CMS001_060_Ra_S12	24, 98
CMS002_007a_Rb_S118_L004
CMS002_025b_Rb_S141_L004
CMS002_047j_Rb_S3_L004	13, 42, 76, 484, 493
CMS002_047i_Rb_S2_L004	9, 76, 484
CMS001_027_Ra_S16	39, 56, 458, 1160
CMS001_004_Ra_S2	493
CMS002_031a_Rb_S165_L004	8, 49, 57, 458, 706
CMS002_017e_Rb_S126_L004	81, 506, 1181
CMS001_041_Ra_S10	44, 493
CMS002_047d_Rb_S196_L004	9, 13, 42
CMS002_013a_Rb_S120_L004	44
CMS002_020a_Rb_S131_L004	6, 25, 531, 1636, 3256
CMS002_020e_Rb_S135_L004	6, 1636
CMS002_027b_Rb_S153_L004	44, 493
CMS002_027a_Rb_S152_L004	493
CMS001_022_Ra_S6	9, 42, 88, 493
CMS002_047c_Rb_S195_L004	13, 128
CMS002_026d_Rb_S149_L004	70, 1168, 3110
CMS001_035_Ra_S20	9, 42, 55, 76, 128, 296, 484, 493
CMS002_026b_Rb_S147_L004	70, 1168, 3110
CMS002_044b_Rb_S179_L004	8, 60
CMS002_046a_Rb_S191_L004	493
CMS002_029c_Rb_S161_L004	44, 56, 128, 458, 493, 1170
CMS001_026_Ra_S18	416
CMS002_029d_Rb_S162_L004	9, 44, 49, 57, 458, 493, 1170
CMS001_040_Ra_S21	61, 458, 493
CMS002_047e_Rb_S197_L004	9, 13, 55
CMS001_019_Ra_S14	9, 42, 55, 63, 76, 128, 493
CMS002_040a_Rb_S174_L004	8, 57, 458, 706
CMS001_024_Ra_S15	9, 42, 458, 484
CMS002_023a_Rb_S138_L004	44, 326, 493
CMS002_035a_Rb_S169_L004	8, 44, 458, 706
CMS002_045b_Rb_S184_L004	70, 561, 1168, 3110
CMS002_047b_Rb_S194_L004	9, 13
CMS002_028b_Rb_S155_L004	13, 55, 76
CMS001_037_Ra_S21	9, 42, 55, 76, 493
CMS002_047g_Rb_S200_L004	9, 13, 42, 128, 296
CMS002_020d_Rb_S134_L004	6, 1636, 22872
CMS001_020_Ra_S15	9, 42, 55, 128, 296, 484
CMS001_043_Ra_S24	39, 44, 458, 1170
CMS002_056a_Rb_S9_L004	1, 45, 458, 484, 1170
CMS002_010a_Rb_S119_L004	44
CMS001_042_Ra_S23	44, 458, 493, 1170
CMS002_017c_Rb_S124_L004	5, 81, 506, 1181
CMS002_044c_Rb_S180_L004	60, 70
CMS002_045c_Rb_S185_L004	23, 70, 561, 1168
CMS002_051a_Rb_S6_L004	44, 45, 458, 493
CMS002_057a_Rb_S10_L004	44, 45
CMS002_044d_Rb_S181_L004	8, 70, 1168
CMS001_002_Ra_S1	1, 9, 23, 44, 458, 493, 1170
CMS002_029a_Rb_S159_L004	44, 56, 458, 1636
CMS002_001a_Rb_S116_L004	493
CMS002_044a_Rb_S178_L004	8, 60, 70, 1168
CMS001_050_Ra_S23	9, 42, 55
CMS002_018a_Rb_S128_L004	5, 506
CMS002_045g_Rb_S190_L004	23, 70, 561, 1168, 3110
CMS002_026c_Rb_S148_L004	70, 1168, 3110
CMS001_032_Ra_S7	16, 39, 44, 56, 458, 1170
CMS002_028e_Rb_S158_L004	13, 76, 128, 493
CMS002_028d_Rb_S157_L004	13, 76, 493
CMS001_038_Ra_S22	44, 56, 78, 458, 493, 1170
CMS002_020c_Rb_S133_L004	6, 25, 1636
CMS001_039_Ra_S9	1, 2, 44, 458, 1170
CMS001_052_Ra_S7	9, 42, 55, 312, 493
CMS001_010_Ra_S1	9, 42, 55
CMS002_042a_Rb_S177_L004	2
CMS002_044e_Rb_S182_L004	8, 70, 1168
CMS001_007_Ra_S12	42, 55
CMS001_036_Ra_S20	44, 56, 458, 493, 1170
CMS001_055_Ra_S9
CMS002_028a_Rb_S154_L004	9, 128
CMS001_021_Ra_S16	9, 42, 55, 63, 458, 484
CMS001_015_Ra_S13	4, 9, 42, 128, 458
CMS002_047h_Rb_S1_L004	13, 76
CMS001_049_Ra_S6	9, 42, 55, 63, 128, 296, 458, 484
CMS001_033_Ra_S8	44, 458
CMS001_016_Ra_S6	19890
CMS002_046b_Rb_S192_L004	493
CMS001_005_Ra_S3	2923
CMS001_025_Ra_S7	6, 312, 1636
CMS002_038a_Rb_S172_L004	8, 27, 128, 458, 706
CMS001_011_Ra_S4	42, 63, 76, 493
CMS002_025e_Rb_S144_L004
CMS001_017_Ra_S6	9, 42, 76, 484
CMS002_022a_Rb_S137_L004	44, 50, 326, 493, 1636
CMS002_045f_Rb_S189_L004	70, 561, 1168, 3110
CMS001_045_Ra_S2	9, 42, 128, 493
CMS002_047a_Rb_S193_L004	4, 13, 128, 484, 493
CMS002_029b_Rb_S160_L004	44, 56, 458
CMS002_047f_Rb_S198_L004	9, 13, 76, 493
CMS002_045d_Rb_S186_L004	70, 561, 1168, 3110
CMS002_018b_Rb_S129_L004	506, 1181
CMS002_021a_Rb_S136_L004	6, 1636, 6512
CMS002_004a_Rb_S117_L004
CMS002_041a_Rb_S176_L004	8, 458, 706
CMS002_025a_Rb_S140_L004
CMS001_051_Ra_S8	27, 39, 44, 458, 493
CMS002_054a_Rb_S8_L004	45
CMS002_050a_Rb_S5_L004
CMS001_056_Ra_S10	9, 63, 296, 484
CMS001_028_Ra_S17	44, 56, 458, 493, 1170
CMS001_009_Ra_S13	1249, 5308, 12259
CMS002_053a_Rb_S7_L004	4, 9, 42, 55, 63, 76, 493, 1399, 1438, 1479, 3061, 4269, 9191
CMS001_014_Ra_S5
CMS002_045a_Rb_S183_L004	70, 561, 1168, 3110
CMS002_025c_Rb_S142_L004
CMS001_003_Ra_S2	6, 3256
CMS001_057_Ra_S11	9, 42, 55, 76, 128, 484
CMS002_039a_Rb_S173_L004	23, 458
CMS001_012_Ra_S4	246, 253, 1715
CMS001_023_Ra_S17	9, 493
CMS001_006_Ra_S5	9, 55, 312, 484
CMS001_013_Ra_S5	42, 55, 63
CMS002_032a_Rb_S166_L004	2, 458, 706
CMS002_017d_Rb_S125_L004	81, 506
CMS002_026e_Rb_S150_L004	70, 1168, 3110
CMS001_008_Ra_S3	6, 1636
CMS002_028c_Rb_S156_L004	9, 13
CMS001_018_Ra_S14	9, 42, 55, 76, 128, 484, 493
CMS001_044_Ra_S25	12, 44, 45, 458, 493
