# Supplementary material for: Single mosquito metatranscriptomics identifies vectors, emerging pathogens and reservoirs in one assay
Source: eLife. 2021 Apr 27;10:e68353. doi: 10.7554/eLife.68353 (PMC8110308; doi:10.7554/eLife.68353)
Supplement: Figure 4—source data 2. [file elife-68353-fig4-data2.tsv]

mosquito_species	collection_lat	collection_long	sci_name	bulk_abundance	num_mosquitos	prevalence	mosquito_1	mosquito_2	mosquito_3	mosquito_4	mosquito_5	mosquito_6	mosquito_7	mosquito_8	mosquito_9	mosquito_10
Culex erythrothorax	33.94	-117.63	Culex narnavirus 1	0.08323930002419447	10	0.3	0.16666666666666666	0.04838686163311125	0.034664371772805506	0	0	0	0	0	0	0
Culex erythrothorax	33.94	-117.63	Culex pipiens-associated Tunisia virus	0.10627684723370265	10	0.9	0.3147904388667843	0.15698917590809483	0.09341332205910224	0.08719525162886917	0.08456816729337277	0.08169363166953528	0.05373930886168355	0.046049445167956435	0.038052883647925306	0
