# Supplementary material for: Single mosquito metatranscriptomics identifies vectors, emerging pathogens and reservoirs in one assay
Source: eLife. 2021 Apr 27;10:e68353. doi: 10.7554/eLife.68353 (PMC8110308; doi:10.7554/eLife.68353)
Supplement: Figure 4—source data 3. [file elife-68353-fig4-data3.tsv]

species	Ulae virus	Emileo virus	Geolu virus	Cafluga virus	Mughataa virus	Gissa virus	Koroku virus	Whakaata virus	Hagerguy virus	Kellev virus	Nebet virus	Calumiyane virus	Gordis virus	Lobuck virus	Lasigmu virus	Nuyav virus	Aedes anphevirus	Wuhan insect virus 33	Aedes aegypti totivirus	Guadeloupe mosquito quaranja-like virus 1	Guadeloupe mosquito virus	Wenzhou sobemo-like virus 4	Netjeret virus	Barstukas virus	Usinis virus	Patulas virus	Dumanli virus	Pecols virus	Keturi virus	Pikulas virus	Chimba virus	Poccolus virus	Picullus virus	Patollo virus	Vai augu virus	Erebo virus	Stang virus	Elemess virus	Niwlog virus	Culex pipiens-associated Tunisia virus	Miglotas virus	Lotchka virus	Tzifr virus	Totivirus-like Culex mosquito virus 1	Culex mosquito virus 6	Calbertado virus	Stinn virus	Canya virus	Culex iflavi-like virus 3
Culiseta incidens	CMS001_026_Ra_S18	CMS001_005_Ra_S3
Culiseta inornata			CMS001_060_Ra_S12	CMS001_060_Ra_S12	CMS001_016_Ra_S6
Culiseta particeps						CMS001_009_Ra_S13	CMS002_020d_Rb_S134_L004	CMS001_009_Ra_S13	CMS002_020b_Rb_S132_L004,CMS002_021a_Rb_S136_L004	CMS002_020b_Rb_S132_L004,CMS002_020a_Rb_S131_L004	CMS001_003_Ra_S2,CMS002_020a_Rb_S131_L004	CMS002_020c_Rb_S133_L004,CMS002_020a_Rb_S131_L004,CMS002_020b_Rb_S132_L004	CMS002_020b_Rb_S132_L004,CMS002_021a_Rb_S136_L004,CMS002_020d_Rb_S134_L004,CMS001_003_Ra_S2,CMS002_020c_Rb_S133_L004,CMS001_008_Ra_S3,CMS002_020a_Rb_S131_L004,CMS001_025_Ra_S7,CMS002_020e_Rb_S135_L004																							CMS001_025_Ra_S7
Aedes dorsalis														CMS001_012_Ra_S4	CMS001_012_Ra_S4	CMS001_012_Ra_S4
Aedes aegypti																	CMS002_018a_Rb_S128_L004,CMS002_017c_Rb_S124_L004	CMS002_044a_Rb_S178_L004,CMS002_044b_Rb_S179_L004,CMS002_044c_Rb_S180_L004	CMS002_017b_Rb_S123_L004,CMS002_017a_Rb_S122_L004,CMS002_017c_Rb_S124_L004,CMS002_017d_Rb_S125_L004,CMS002_017e_Rb_S126_L004	CMS002_017e_Rb_S126_L004,CMS002_017b_Rb_S123_L004,CMS002_018b_Rb_S129_L004,CMS002_017c_Rb_S124_L004,CMS002_017a_Rb_S122_L004	CMS002_017e_Rb_S126_L004,CMS002_017d_Rb_S125_L004,CMS002_017a_Rb_S122_L004,CMS002_019a_Rb_S130_L004,CMS002_018a_Rb_S128_L004,CMS002_017c_Rb_S124_L004,CMS002_018b_Rb_S129_L004,CMS002_017b_Rb_S123_L004			CMS002_044a_Rb_S178_L004,CMS002_044e_Rb_S182_L004,CMS002_044d_Rb_S181_L004,CMS002_044c_Rb_S180_L004	CMS002_044a_Rb_S178_L004,CMS002_044e_Rb_S182_L004,CMS002_044d_Rb_S181_L004
Aedes albopictus																						CMS002_045d_Rb_S186_L004,CMS002_045f_Rb_S189_L004,CMS002_045e_Rb_S188_L004,CMS002_045g_Rb_S190_L004,CMS002_045a_Rb_S183_L004,CMS002_045c_Rb_S185_L004,CMS002_045b_Rb_S184_L004	CMS002_026a_Rb_S146_L004,CMS002_045a_Rb_S183_L004,CMS002_045f_Rb_S189_L004,CMS002_026e_Rb_S150_L004,CMS002_026d_Rb_S149_L004,CMS002_026c_Rb_S148_L004,CMS002_026b_Rb_S147_L004,CMS002_045g_Rb_S190_L004,CMS002_045e_Rb_S188_L004,CMS002_045d_Rb_S186_L004,CMS002_045b_Rb_S184_L004	CMS002_026c_Rb_S148_L004,CMS002_045d_Rb_S186_L004,CMS002_045f_Rb_S189_L004,CMS002_045a_Rb_S183_L004,CMS002_026b_Rb_S147_L004,CMS002_026d_Rb_S149_L004,CMS002_026e_Rb_S150_L004,CMS002_045e_Rb_S188_L004,CMS002_045b_Rb_S184_L004,CMS002_045g_Rb_S190_L004,CMS002_026a_Rb_S146_L004,CMS002_045c_Rb_S185_L004	CMS002_026c_Rb_S148_L004,CMS002_045e_Rb_S188_L004,CMS002_026e_Rb_S150_L004,CMS002_045a_Rb_S183_L004,CMS002_026b_Rb_S147_L004,CMS002_045c_Rb_S185_L004,CMS002_045g_Rb_S190_L004,CMS002_045d_Rb_S186_L004,CMS002_026a_Rb_S146_L004,CMS002_045b_Rb_S184_L004,CMS002_045f_Rb_S189_L004,CMS002_026d_Rb_S149_L004
Culex erythrothorax																										CMS002_053a_Rb_S7_L004	CMS001_001_Ra_S1	CMS002_053a_Rb_S7_L004	CMS001_053_Ra_S8	CMS002_053a_Rb_S7_L004	CMS001_047_Ra_S4	CMS002_053a_Rb_S7_L004	CMS002_053a_Rb_S7_L004	CMS002_053a_Rb_S7_L004	CMS001_001_Ra_S1,CMS001_022_Ra_S6	CMS001_058_Ra_S9,CMS001_052_Ra_S7,CMS001_006_Ra_S5	CMS002_053a_Rb_S7_L004,CMS001_048_Ra_S5,CMS002_047a_Rb_S193_L004,CMS001_015_Ra_S13	CMS001_020_Ra_S15,CMS001_035_Ra_S20,CMS002_047g_Rb_S200_L004,CMS001_049_Ra_S6,CMS001_001_Ra_S1,CMS001_056_Ra_S10	CMS001_049_Ra_S6,CMS001_048_Ra_S5,CMS002_053a_Rb_S7_L004,CMS001_011_Ra_S4,CMS001_021_Ra_S16,CMS001_056_Ra_S10,CMS001_019_Ra_S14,CMS001_013_Ra_S5	CMS002_047j_Rb_S3_L004,CMS002_047f_Rb_S198_L004,CMS002_028c_Rb_S156_L004,CMS002_028d_Rb_S157_L004,CMS002_047b_Rb_S194_L004,CMS002_047a_Rb_S193_L004,CMS002_047e_Rb_S197_L004,CMS002_028e_Rb_S158_L004,CMS002_028b_Rb_S155_L004,CMS002_047c_Rb_S195_L004,CMS002_047h_Rb_S1_L004,CMS002_047g_Rb_S200_L004,CMS002_047d_Rb_S196_L004	CMS002_047f_Rb_S198_L004,CMS002_047h_Rb_S1_L004,CMS002_028d_Rb_S157_L004,CMS001_017_Ra_S6,CMS002_047j_Rb_S3_L004,CMS001_057_Ra_S11,CMS001_001_Ra_S1,CMS001_018_Ra_S14,CMS001_019_Ra_S14,CMS002_028e_Rb_S158_L004,CMS001_035_Ra_S20,CMS002_053a_Rb_S7_L004,CMS001_011_Ra_S4,CMS002_028b_Rb_S155_L004,CMS002_047i_Rb_S2_L004,CMS001_037_Ra_S21	CMS001_013_Ra_S5,CMS001_010_Ra_S1,CMS001_058_Ra_S9,CMS001_007_Ra_S12,CMS001_019_Ra_S14,CMS001_057_Ra_S11,CMS001_021_Ra_S16,CMS002_047e_Rb_S197_L004,CMS002_053a_Rb_S7_L004,CMS001_018_Ra_S14,CMS001_037_Ra_S21,CMS001_049_Ra_S6,CMS001_050_Ra_S23,CMS001_052_Ra_S7,CMS001_053_Ra_S8,CMS001_020_Ra_S15,CMS001_035_Ra_S20,CMS001_006_Ra_S5,CMS002_028b_Rb_S155_L004	CMS001_011_Ra_S4,CMS001_020_Ra_S15,CMS001_045_Ra_S2,CMS001_058_Ra_S9,CMS001_052_Ra_S7,CMS001_035_Ra_S20,CMS001_050_Ra_S23,CMS002_047g_Rb_S200_L004,CMS001_053_Ra_S8,CMS001_010_Ra_S1,CMS001_019_Ra_S14,CMS001_007_Ra_S12,CMS002_047j_Rb_S3_L004,CMS001_018_Ra_S14,CMS002_053a_Rb_S7_L004,CMS001_037_Ra_S21,CMS001_048_Ra_S5,CMS001_021_Ra_S16,CMS001_049_Ra_S6,CMS001_001_Ra_S1,CMS001_024_Ra_S15,CMS001_017_Ra…		CMS001_024_Ra_S15,CMS001_021_Ra_S16,CMS001_057_Ra_S11,CMS001_035_Ra_S20,CMS001_048_Ra_S5,CMS002_047a_Rb_S193_L004,CMS001_006_Ra_S5,CMS001_017_Ra_S6,CMS002_047j_Rb_S3_L004,CMS002_047i_Rb_S2_L004,CMS001_020_Ra_S15,CMS001_018_Ra_S14,CMS001_049_Ra_S6,CMS001_056_Ra_S10
Culex tarsalis																																												CMS001_038_Ra_S22	CMS002_056a_Rb_S9_L004	CMS001_032_Ra_S7	CMS002_029d_Rb_S162_L004,CMS002_031a_Rb_S165_L004	CMS001_031_Ra_S19,CMS002_037a_Rb_S171_L004	CMS002_038a_Rb_S172_L004,CMS001_051_Ra_S8
Culex quinquefasciatus
Culex pipiens
[truncated: 21 more columns]
