# Supplementary material for: Single mosquito metatranscriptomics identifies vectors, emerging pathogens and reservoirs in one assay
Source: eLife. 2021 Apr 27;10:e68353. doi: 10.7554/eLife.68353 (PMC8110308; doi:10.7554/eLife.68353)
Supplement: Figure 5—source data 2. [file elife-68353-fig5-data2.tsv]

sample	sci_name	group
CMS001_001_Ra_S1	root	Other
CMS001_002_Ra_S1	root	Other
CMS001_005_Ra_S3	root	Other
CMS001_006_Ra_S5	root	Other
CMS001_007_Ra_S12	root	Other
CMS001_008_Ra_S3	root	Other
CMS001_009_Ra_S13	root	Other
CMS001_011_Ra_S4	root	Other
CMS001_014_Ra_S5	root	Other
CMS001_016_Ra_S6	root	Other
CMS001_017_Ra_S6	root	Other
CMS001_018_Ra_S14	root	Other
CMS001_019_Ra_S14	root	Other
CMS001_023_Ra_S17	root	Other
CMS001_025_Ra_S7	root	Other
CMS001_026_Ra_S18	root	Other
CMS001_027_Ra_S16	root	Other
CMS001_031_Ra_S19	root	Other
CMS001_035_Ra_S20	root	Other
CMS001_038_Ra_S22	root	Other
CMS001_044_Ra_S25	root	Other
CMS001_046_Ra_S3	root	Other
CMS001_050_Ra_S23	root	Other
CMS001_051_Ra_S8	root	Other
CMS001_056_Ra_S10	root	Other
CMS001_057_Ra_S11	root	Other
CMS001_060_Ra_S12	root	Other
CMS001_water2_S24	root	Other
CMS001_water3_Qiagen_S26	root	Other
CMS001_water4_Zymo_S27	root	Other
CMS002_007a_Rb_S118_L004	root	Other
CMS002_020d_Rb_S134_L004	root	Other
CMS002_027b_Rb_S153_L004	root	Other
CMS002_028b_Rb_S155_L004	root	Other
CMS002_028e_Rb_S158_L004	root	Other
CMS002_029a_Rb_S159_L004	root	Other
CMS002_038a_Rb_S172_L004	root	Other
CMS002_047a_Rb_S193_L004	root	Other
CMS002_047c_Rb_S195_L004	root	Other
CMS002_047e_Rb_S197_L004	root	Other
CMS002_053a_Rb_S7_L004	root	Other
CMS002_0Water1_Rb_S127_L004	root	Other
CMS002_0Water2_Rb_S139_L004	root	Other
CMS002_0Water3_Rb_S151_L004	root	Other
CMS002_0Water4_Rb_S163_L004	root	Other
CMS002_0Water5_Rb_S175_L004	root	Other
CMS002_0Water7_Rb_S199_L004	root	Other
CMS001_001_Ra_S1	Bacteria	Bacteria
CMS001_006_Ra_S5	Bacteria	Bacteria
CMS001_009_Ra_S13	Bacteria	Bacteria
CMS001_011_Ra_S4	Bacteria	Bacteria
CMS001_013_Ra_S5	Bacteria	Bacteria
CMS001_018_Ra_S14	Bacteria	Bacteria
CMS001_026_Ra_S18	Bacteria	Bacteria
CMS001_028_Ra_S17	Bacteria	Bacteria
CMS001_030_Ra_S7	Bacteria	Bacteria
CMS001_038_Ra_S22	Bacteria	Bacteria
CMS001_046_Ra_S3	Bacteria	Bacteria
CMS001_048_Ra_S5	Bacteria	Bacteria
CMS001_049_Ra_S6	Bacteria	Bacteria
CMS001_053_Ra_S8	Bacteria	Bacteria
CMS001_056_Ra_S10	Bacteria	Bacteria
CMS001_057_Ra_S11	Bacteria	Bacteria
CMS001_058_Ra_S9	Bacteria	Bacteria
CMS001_water2_S24	Bacteria	Bacteria
CMS001_water3_Qiagen_S26	Bacteria	Bacteria
CMS001_water4_Zymo_S27	Bacteria	Bacteria
CMS002_017d_Rb_S125_L004	Bacteria	Bacteria
CMS002_020d_Rb_S134_L004	Bacteria	Bacteria
CMS002_027a_Rb_S152_L004	Bacteria	Bacteria
CMS002_027b_Rb_S153_L004	Bacteria	Bacteria
CMS002_029a_Rb_S159_L004	Bacteria	Bacteria
CMS002_042a_Rb_S177_L004	Bacteria	Bacteria
CMS002_0Water1_Rb_S127_L004	Bacteria	Bacteria
CMS002_0Water2_Rb_S139_L004	Bacteria	Bacteria
CMS002_0Water3_Rb_S151_L004	Bacteria	Bacteria
CMS002_0Water4_Rb_S163_L004	Bacteria	Bacteria
CMS002_0Water5_Rb_S175_L004	Bacteria	Bacteria
CMS002_0Water6_Rb_S187_L004	Bacteria	Bacteria
CMS002_0Water7_Rb_S199_L004	Bacteria	Bacteria
CMS001_020_Ra_S15	Buchnera aphidicola	Bacteria
CMS001_046_Ra_S3	Shewanella	Bacteria
CMS001_water4_Zymo_S27	Myxococcales	Bacteria
CMS002_013a_Rb_S120_L004	Chondromyces crocatus	Bacteria
CMS002_047j_Rb_S3_L004	Sorangium cellulosum	Bacteria
CMS001_water3_Qiagen_S26	Caulobacter	Bacteria
CMS002_047h_Rb_S1_L004	Planctomycetales	Bacteria
CMS002_0Water3_Rb_S151_L004	Planctomycetales	Bacteria
CMS001_011_Ra_S4	Spirochaetales	Bacteria
CMS001_053_Ra_S8	Spirochaetales	Bacteria
CMS001_057_Ra_S11	Spirochaetales	Bacteria
CMS001_001_Ra_S1	Spirochaetaceae	Bacteria
CMS001_026_Ra_S18	Spirochaetaceae	Bacteria
CMS001_057_Ra_S11	Spirochaetaceae	Bacteria
CMS002_027b_Rb_S153_L004	Spirochaetaceae	Bacteria
CMS002_038a_Rb_S172_L004	Spirochaetaceae	Bacteria
CMS001_001_Ra_S1	Borrelia	Bacteria
CMS001_057_Ra_S11	Treponema	Bacteria
CMS002_034a_Rb_S168_L004	Brachyspira hyodysenteriae	Bacteria
CMS001_001_Ra_S1	Treponema saccharophilum	Bacteria
CMS001_057_Ra_S11	Treponema sp.	Bacteria
CMS001_045_Ra_S2	Azospirillum brasilense	Bacteria
CMS001_023_Ra_S17	Campylobacter	Bacteria
CMS002_047a_Rb_S193_L004	Campylobacter jejuni	Bacteria
CMS001_021_Ra_S16	Helicobacter pylori	Bacteria
CMS001_040_Ra_S21	Helicobacter pylori	Bacteria
CMS001_006_Ra_S5	Flavobacterium	Bacteria
CMS002_007a_Rb_S118_L004	Chryseobacterium gleum	Bacteria
CMS001_006_Ra_S5	Pseudomonas	Bacteria
CMS001_049_Ra_S6	Pseudomonas	Bacteria
CMS001_054_Ra_S11	Pseudomonas	Bacteria
CMS001_water4_Zymo_S27	Pseudomonas	Bacteria
CMS002_041a_Rb_S176_L004	Pseudomonas	Bacteria
CMS002_007a_Rb_S118_L004	Pseudomonas aeruginosa	Bacteria
CMS001_031_Ra_S19	Burkholderia cepacia	Bacteria
CMS002_039a_Rb_S173_L004	Pseudomonas putida	Bacteria
CMS002_020a_Rb_S131_L004	Pseudomonas stutzeri	Bacteria
CMS001_014_Ra_S5	Xanthomonas	Bacteria
CMS002_007a_Rb_S118_L004	Xanthomonas	Bacteria
CMS001_water2_S24	Rhizobiales	Bacteria
CMS001_water2_S24	Bradyrhizobium	Bacteria
CMS001_water4_Zymo_S27	Bradyrhizobium	Bacteria
CMS002_0Water7_Rb_S199_L004	Bradyrhizobium	Bacteria
CMS001_009_Ra_S13	Acetobacteraceae	Bacteria
CMS001_024_Ra_S15	Acetobacteraceae	Bacteria
CMS002_047c_Rb_S195_L004	Acetobacteraceae	Bacteria
CMS001_009_Ra_S13	Gluconobacter	Bacteria
CMS001_048_Ra_S5	Gluconobacter	Bacteria
CMS001_049_Ra_S6	Gluconobacter	Bacteria
CMS001_009_Ra_S13	Gluconobacter oxydans	Bacteria
CMS001_035_Ra_S20	Gluconobacter oxydans	Bacteria
CMS001_048_Ra_S5	Gluconobacter oxydans	Bacteria
CMS002_026c_Rb_S148_L004	Gluconobacter oxydans	Bacteria
CMS002_053a_Rb_S7_L004	Legionella	Bacteria
CMS002_029e_Rb_S164_L004	Legionella longbeachae	Bacteria
CMS001_045_Ra_S2	Moraxellaceae	Bacteria
CMS001_water2_S24	Moraxellaceae	Bacteria
CMS001_009_Ra_S13	Acinetobacter	Bacteria
CMS001_016_Ra_S6	Acinetobacter	Bacteria
CMS001_026_Ra_S18	Acinetobacter	Bacteria
CMS001_water4_Zymo_S27	Acinetobacter	Bacteria
CMS002_046b_Rb_S192_L004	Acinetobacter	Bacteria
CMS001_013_Ra_S5	Acinetobacter baumannii	Bacteria
CMS002_028b_Rb_S155_L004	Acinetobacter baumannii	Bacteria
CMS002_047b_Rb_S194_L004	Acinetobacter baumannii	Bacteria
CMS002_053a_Rb_S7_L004	Acinetobacter baumannii	Bacteria
CMS002_017a_Rb_S122_L004	Iodobacter fluviatilis	Bacteria
CMS002_044c_Rb_S180_L004	Iodobacter fluviatilis	Bacteria
CMS001_009_Ra_S13	Zymomonas mobilis	Bacteria
CMS001_001_Ra_S1	Enterobacteriaceae	Bacteria
CMS001_009_Ra_S13	Enterobacteriaceae	Bacteria
CMS001_011_Ra_S4	Enterobacteriaceae	Bacteria
CMS001_050_Ra_S23	Enterobacteriaceae	Bacteria
CMS001_057_Ra_S11	Enterobacteriaceae	Bacteria
CMS001_water2_S24	Enterobacteriaceae	Bacteria
CMS002_026b_Rb_S147_L004	Enterobacteriaceae	Bacteria
CMS002_026d_Rb_S149_L004	Enterobacteriaceae	Bacteria
CMS002_028e_Rb_S158_L004	Enterobacteriaceae	Bacteria
CMS002_041a_Rb_S176_L004	Enterobacteriaceae	Bacteria
CMS001_002_Ra_S1	Pantoea agglomerans	Bacteria
CMS001_058_Ra_S9	Erwinia	Bacteria
CMS002_029a_Rb_S159_L004	Pantoea ananatis	Bacteria
CMS002_053a_Rb_S7_L004	Pantoea ananatis	Bacteria
CMS001_001_Ra_S1	Escherichia coli	Bacteria
CMS002_053a_Rb_S7_L004	Escherichia fergusonii	Bacteria
CMS001_042_Ra_S23	Klebsiella	Bacteria
CMS001_009_Ra_S13	Morganella morganii	Bacteria
CMS001_016_Ra_S6	Proteus vulgaris	Bacteria
CMS001_001_Ra_S1	Providencia	Bacteria
CMS001_019_Ra_S14	Providencia	Bacteria
CMS001_045_Ra_S2	Providencia	Bacteria
CMS001_047_Ra_S4	Providencia	Bacteria
CMS001_050_Ra_S23	Providencia	Bacteria
CMS001_057_Ra_S11	Providencia	Bacteria
CMS002_028e_Rb_S158_L004	Providencia	Bacteria
CMS002_047f_Rb_S198_L004	Providencia	Bacteria
CMS002_056a_Rb_S9_L004	Providencia	Bacteria
CMS001_001_Ra_S1	Providencia rettgeri	Bacteria
CMS001_019_Ra_S14	Providencia rettgeri	Bacteria
CMS001_035_Ra_S20	Providencia rettgeri	Bacteria
CMS001_045_Ra_S2	Providencia rettgeri	Bacteria
CMS001_047_Ra_S4	Providencia rettgeri	Bacteria
CMS001_050_Ra_S23	Providencia rettgeri	Bacteria
CMS001_057_Ra_S11	Providencia rettgeri	Bacteria
CMS002_028e_Rb_S158_L004	Providencia rettgeri	Bacteria
CMS002_047f_Rb_S198_L004	Providencia rettgeri	Bacteria
CMS001_001_Ra_S1	Providencia stuartii	Bacteria
CMS002_028e_Rb_S158_L004	Providencia stuartii	Bacteria
CMS001_028_Ra_S17	Serratia	Bacteria
CMS001_044_Ra_S25	Serratia	Bacteria
CMS001_044_Ra_S25	Serratia marcescens	Bacteria
CMS001_015_Ra_S13	Yersinia pestis	Bacteria
CMS001_017_Ra_S6	Yersinia pestis	Bacteria
CMS001_035_Ra_S20	Yersinia pestis	Bacteria
CMS001_058_Ra_S9	Yersinia pestis	Bacteria
CMS002_053a_Rb_S7_L004	Yersinia pestis	Bacteria
CMS001_012_Ra_S4	Yersinia pseudotuberculosis	Bacteria
CMS002_056a_Rb_S9_L004	Yersinia pseudotuberculosis	Bacteria
CMS001_001_Ra_S1	Arsenophonus nasoniae	Bacteria
CMS002_041a_Rb_S176_L004	Vibrio alginolyticus	Bacteria
CMS002_020a_Rb_S131_L004	Vibrio cholerae	Bacteria
CMS002_020a_Rb_S131_L004	Vibrio parahaemolyticus	Bacteria
CMS002_020a_Rb_S131_L004	Vibrio vulnificus	Bacteria
CMS002_033a_Rb_S167_L004	Vibrio natriegens	Bacteria
CMS001_water4_Zymo_S27	[Haemophilus] ducreyi	Bacteria
CMS002_021a_Rb_S136_L004	Glaesserella parasuis	Bacteria
CMS001_003_Ra_S2	Anaplasma	Bacteria
CMS001_008_Ra_S3	Anaplasma	Bacteria
CMS001_009_Ra_S13	Anaplasma	Bacteria
CMS001_012_Ra_S4	Anaplasma	Bacteria
CMS001_015_Ra_S13	Anaplasma	Bacteria
CMS001_018_Ra_S14	Anaplasma	Bacteria
CMS001_022_Ra_S6	Anaplasma	Bacteria
CMS001_038_Ra_S22	Anaplasma	Bacteria
CMS001_053_Ra_S8	Anaplasma	Bacteria
CMS001_057_Ra_S11	Anaplasma	Bacteria
CMS001_060_Ra_S12	Anaplasma	Bacteria
CMS001_057_Ra_S11	Anaplasma marginale	Bacteria
CMS002_039a_Rb_S173_L004	Bartonella elizabethae	Bacteria
CMS001_water4_Zymo_S27	Prevotella	Bacteria
CMS002_017b_Rb_S123_L004	Prevotella	Bacteria
CMS002_045f_Rb_S189_L004	Prevotella	Bacteria
CMS001_003_Ra_S2	Fusobacterium	Bacteria
CMS002_045f_Rb_S189_L004	Fusobacterium	Bacteria
CMS002_049a_Rb_S4_L004	Faecalibacterium prausnitzii	Bacteria
CMS001_001_Ra_S1	Fusobacterium varium	Bacteria
CMS001_048_Ra_S5	Fusobacterium varium	Bacteria
CMS001_057_Ra_S11	Fusobacterium varium	Bacteria
CMS002_032a_Rb_S166_L004	Fusobacterium periodonticum	Bacteria
CMS002_045f_Rb_S189_L004	Fusobacterium periodonticum	Bacteria
CMS001_049_Ra_S6	Desulfovibrio	Bacteria
CMS001_036_Ra_S20	Anaplasmataceae	Bacteria
CMS001_038_Ra_S22	Anaplasmataceae	Bacteria
CMS002_038a_Rb_S172_L004	Anaplasmataceae	Bacteria
CMS002_013a_Rb_S120_L004	Wolbachieae	Bacteria
CMS001_004_Ra_S2	Wolbachia	Bacteria
CMS001_029_Ra_S18	Wolbachia	Bacteria
CMS001_030_Ra_S7	Wolbachia	Bacteria
CMS001_041_Ra_S10	Wolbachia	Bacteria
CMS001_044_Ra_S25	Wolbachia	Bacteria
CMS001_047_Ra_S4	Wolbachia	Bacteria
CMS001_054_Ra_S11	Wolbachia	Bacteria
CMS001_059_Ra_S10	Wolbachia	Bacteria
CMS001_water3_Qiagen_S26	Wolbachia	Bacteria
CMS002_001a_Rb_S116_L004	Wolbachia	Bacteria
CMS002_004a_Rb_S117_L004	Wolbachia	Bacteria
CMS002_010a_Rb_S119_L004	Wolbachia	Bacteria
CMS002_013a_Rb_S120_L004	Wolbachia	Bacteria
CMS002_022a_Rb_S137_L004	Wolbachia	Bacteria
CMS002_023a_Rb_S138_L004	Wolbachia	Bacteria
CMS002_026a_Rb_S146_L004	Wolbachia	Bacteria
CMS002_026d_Rb_S149_L004	Wolbachia	Bacteria
CMS002_026e_Rb_S150_L004	Wolbachia	Bacteria
CMS002_027a_Rb_S152_L004	Wolbachia	Bacteria
CMS002_027b_Rb_S153_L004	Wolbachia	Bacteria
CMS002_045a_Rb_S183_L004	Wolbachia	Bacteria
CMS002_045d_Rb_S186_L004	Wolbachia	Bacteria
CMS002_045g_Rb_S190_L004	Wolbachia	Bacteria
CMS002_046a_Rb_S191_L004	Wolbachia	Bacteria
CMS002_046b_Rb_S192_L004	Wolbachia	Bacteria
CMS002_050a_Rb_S5_L004	Wolbachia	Bacteria
CMS002_051a_Rb_S6_L004	Wolbachia	Bacteria
CMS002_054a_Rb_S8_L004	Wolbachia	Bacteria
CMS002_057a_Rb_S10_L004	Wolbachia	Bacteria
CMS001_001_Ra_S1	Wolbachia pipientis	Bacteria
CMS001_021_Ra_S16	Wolbachia pipientis	Bacteria
CMS001_041_Ra_S10	Wolbachia pipientis	Bacteria
CMS002_013a_Rb_S120_L004	Wolbachia pipientis	Bacteria
CMS002_038a_Rb_S172_L004	Wolbachia pipientis	Bacteria
CMS002_045a_Rb_S183_L004	Wolbachia pipientis	Bacteria
CMS002_046a_Rb_S191_L004	Wolbachia pipientis	Bacteria
CMS001_001_Ra_S1	Bacteroidetes	Bacteria
CMS001_water4_Zymo_S27	Bacteroidetes	Bacteria
CMS001_002_Ra_S1	Flavobacterium columnare	Bacteria
CMS001_003_Ra_S2	Flavobacterium columnare	Bacteria
CMS002_020a_Rb_S131_L004	Flavobacterium columnare	Bacteria
CMS002_020e_Rb_S135_L004	Flavobacterium columnare	Bacteria
CMS001_037_Ra_S21	Cyanobacteria	Bacteria
CMS002_044e_Rb_S182_L004	Cyanobacteria	Bacteria
CMS001_049_Ra_S6	Oscillatoriales	Bacteria
CMS001_022_Ra_S6	Oscillatoriales cyanobacterium	Bacteria
CMS002_020a_Rb_S131_L004	Pseudanabaena	Bacteria
CMS001_057_Ra_S11	Nostocales	Bacteria
CMS002_018b_Rb_S129_L004	Nostocales	Bacteria
CMS002_018b_Rb_S129_L004	Nostocaceae	Bacteria
CMS001_001_Ra_S1	Proteobacteria	Bacteria
CMS001_004_Ra_S2	Proteobacteria	Bacteria
CMS001_009_Ra_S13	Proteobacteria	Bacteria
CMS001_013_Ra_S5	Proteobacteria	Bacteria
CMS001_018_Ra_S14	Proteobacteria	Bacteria
CMS001_026_Ra_S18	Proteobacteria	Bacteria
CMS001_029_Ra_S18	Proteobacteria	Bacteria
CMS001_035_Ra_S20	Proteobacteria	Bacteria
CMS001_047_Ra_S4	Proteobacteria	Bacteria
CMS001_058_Ra_S9	Proteobacteria	Bacteria
CMS001_water3_Qiagen_S26	Proteobacteria	Bacteria
CMS001_water4_Zymo_S27	Proteobacteria	Bacteria
CMS002_001a_Rb_S116_L004	Proteobacteria	Bacteria
CMS002_028e_Rb_S158_L004	Proteobacteria	Bacteria
CMS002_029a_Rb_S159_L004	Proteobacteria	Bacteria
CMS002_031a_Rb_S165_L004	Proteobacteria	Bacteria
CMS002_038a_Rb_S172_L004	Proteobacteria	Bacteria
CMS002_041a_Rb_S176_L004	Proteobacteria	Bacteria
CMS002_0Water1_Rb_S127_L004	Proteobacteria	Bacteria
CMS002_056a_Rb_S9_L004	Nitrosococcus	Bacteria
CMS001_001_Ra_S1	Gammaproteobacteria	Bacteria
CMS001_016_Ra_S6	Gammaproteobacteria	Bacteria
CMS001_026_Ra_S18	Gammaproteobacteria	Bacteria
CMS001_047_Ra_S4	Gammaproteobacteria	Bacteria
CMS001_050_Ra_S23	Gammaproteobacteria	Bacteria
CMS001_056_Ra_S10	Gammaproteobacteria	Bacteria
CMS001_057_Ra_S11	Gammaproteobacteria	Bacteria
CMS001_water2_S24	Gammaproteobacteria	Bacteria
CMS002_026d_Rb_S149_L004	Gammaproteobacteria	Bacteria
CMS002_041a_Rb_S176_L004	Gammaproteobacteria	Bacteria
CMS002_046b_Rb_S192_L004	Gammaproteobacteria	Bacteria
CMS002_0Water3_Rb_S151_L004	Gammaproteobacteria	Bacteria
CMS002_0Water5_Rb_S175_L004	Gammaproteobacteria	Bacteria
CMS001_027_Ra_S16	Piscirickettsia salmonis	Bacteria
CMS001_057_Ra_S11	Firmicutes	Bacteria
CMS001_water4_Zymo_S27	Firmicutes	Bacteria
CMS002_007a_Rb_S118_L004	Firmicutes	Bacteria
CMS002_018b_Rb_S129_L004	Firmicutes	Bacteria
CMS002_038a_Rb_S172_L004	Firmicutes	Bacteria
CMS002_047e_Rb_S197_L004	Firmicutes	Bacteria
CMS002_047g_Rb_S200_L004	Firmicutes	Bacteria
CMS001_028_Ra_S17	Leuconostoc	Bacteria
CMS002_0Water2_Rb_S139_L004	Leuconostoc	Bacteria
CMS002_0Water1_Rb_S127_L004	Leuconostoc mesenteroides	Bacteria
CMS002_0Water3_Rb_S151_L004	Micrococcus	Bacteria
CMS001_water2_S24	Staphylococcus	Bacteria
CMS001_water3_Qiagen_S26	Staphylococcus	Bacteria
CMS002_049a_Rb_S4_L004	Staphylococcus	Bacteria
CMS002_0Water7_Rb_S199_L004	Staphylococcus	Bacteria
CMS002_026c_Rb_S148_L004	Staphylococcus aureus	Bacteria
CMS002_056a_Rb_S9_L004	Staphylococcus aureus	Bacteria
CMS002_027b_Rb_S153_L004	Staphylococcus epidermidis	Bacteria
CMS002_029d_Rb_S162_L004	Staphylococcus haemolyticus	Bacteria
CMS002_025c_Rb_S142_L004	Staphylococcus hominis	Bacteria
CMS001_009_Ra_S13	Streptococcus	Bacteria
CMS001_water4_Zymo_S27	Streptococcus	Bacteria
CMS002_0Water4_Rb_S163_L004	Streptococcus	Bacteria
CMS001_water3_Qiagen_S26	Streptococcus sanguinis	Bacteria
CMS002_020e_Rb_S135_L004	Streptococcus suis	Bacteria
CMS001_water3_Qiagen_S26	Streptococcus thermophilus	Bacteria
CMS001_water4_Zymo_S27	Enterococcus	Bacteria
CMS002_049a_Rb_S4_L004	Enterococcus faecium	Bacteria
CMS002_040a_Rb_S174_L004	Enterococcus gallinarum	Bacteria
CMS002_053a_Rb_S7_L004	Lactococcus lactis subsp. lactis	Bacteria
CMS002_047b_Rb_S194_L004	Planococcus	Bacteria
CMS002_020a_Rb_S131_L004	Planococcus kocurii	Bacteria
CMS001_water4_Zymo_S27	Gemella	Bacteria
CMS001_water4_Zymo_S27	Atopobium parvulum	Bacteria
CMS002_027b_Rb_S153_L004	Bacillales	Bacteria
CMS002_035a_Rb_S169_L004	Bacillales	Bacteria
CMS002_038a_Rb_S172_L004	Bacillales	Bacteria
CMS001_water2_S24	Bacillus	Bacteria
CMS002_007a_Rb_S118_L004	Bacillus	Bacteria
CMS001_051_Ra_S8	Bacillus cereus	Bacteria
CMS002_047b_Rb_S194_L004	Bacillus circulans	Bacteria
CMS002_047d_Rb_S196_L004	Bacillus circulans	Bacteria
CMS002_020a_Rb_S131_L004	Bacillus coagulans	Bacteria
CMS002_053a_Rb_S7_L004	Bacillus mycoides	Bacteria
CMS002_020a_Rb_S131_L004	Paenibacillus polymyxa	Bacteria
CMS001_008_Ra_S3	Bacillus thuringiensis	Bacteria
CMS001_060_Ra_S12	Bacillus thuringiensis	Bacteria
CMS002_020a_Rb_S131_L004	Bacillus thuringiensis	Bacteria
CMS002_020c_Rb_S133_L004	Bacillus thuringiensis	Bacteria
CMS001_057_Ra_S11	Virgibacillus halodenitrificans	Bacteria
CMS001_003_Ra_S2	Clostridium	Bacteria
CMS001_021_Ra_S16	Clostridium	Bacteria
CMS002_018b_Rb_S129_L004	Clostridium	Bacteria
CMS002_021a_Rb_S136_L004	Clostridium	Bacteria
CMS002_032a_Rb_S166_L004	Clostridium	Bacteria
CMS001_006_Ra_S5	Clostridium botulinum	Bacteria
CMS001_039_Ra_S9	Clostridium botulinum	Bacteria
CMS001_052_Ra_S7	Clostridium botulinum	Bacteria
CMS001_060_Ra_S12	Clostridium botulinum	Bacteria
CMS002_007a_Rb_S118_L004	Clostridium botulinum	Bacteria
CMS002_020e_Rb_S135_L004	Clostridium botulinum	Bacteria
CMS002_031a_Rb_S165_L004	Clostridium botulinum	Bacteria
CMS001_016_Ra_S6	Clostridium cochlearium	Bacteria
CMS001_003_Ra_S2	Clostridioides difficile	Bacteria
CMS001_005_Ra_S3	Clostridioides difficile	Bacteria
CMS001_008_Ra_S3	Clostridioides difficile	Bacteria
CMS001_036_Ra_S20	Clostridioides difficile	Bacteria
CMS001_060_Ra_S12	Clostridioides difficile	Bacteria
CMS002_021a_Rb_S136_L004	Clostridioides difficile	Bacteria
CMS001_021_Ra_S16	Clostridium pasteurianum	Bacteria
CMS001_060_Ra_S12	Clostridium perfringens	Bacteria
CMS001_027_Ra_S16	Paeniclostridium sordellii	Bacteria
CMS001_036_Ra_S20	Clostridium sporogenes	Bacteria
CMS002_007a_Rb_S118_L004	Clostridium beijerinckii	Bacteria
CMS002_020a_Rb_S131_L004	Clostridium beijerinckii	Bacteria
CMS001_057_Ra_S11	Clostridium kluyveri	Bacteria
CMS002_056a_Rb_S9_L004	Clostridium scatologenes	Bacteria
CMS002_007a_Rb_S118_L004	Clostridium baratii	Bacteria
CMS002_056a_Rb_S9_L004	Sporosarcina ureae	Bacteria
CMS001_006_Ra_S5	Lactobacillus	Bacteria
CMS001_water3_Qiagen_S26	Lactobacillus	Bacteria
CMS002_0Water5_Rb_S175_L004	Lactobacillus	Bacteria
CMS001_009_Ra_S13	Lactobacillus brevis	Bacteria
CMS001_025_Ra_S7	Lactobacillus plantarum	Bacteria
CMS002_040a_Rb_S174_L004	Lactobacillus plantarum	Bacteria
CMS001_013_Ra_S5	Lactobacillus farciminis	Bacteria
CMS001_033_Ra_S8	Lactobacillus farciminis	Bacteria
CMS002_007a_Rb_S118_L004	Listeria monocytogenes	Bacteria
CMS001_water4_Zymo_S27	Actinomyces	Bacteria
CMS002_045f_Rb_S189_L004	Actinomyces	Bacteria
CMS002_019a_Rb_S130_L004	Brevibacterium linens	Bacteria
CMS001_018_Ra_S14	Cellulomonas	Bacteria
CMS001_water4_Zymo_S27	Corynebacterium	Bacteria
CMS002_0Water2_Rb_S139_L004	Corynebacterium	Bacteria
CMS001_water2_S24	Cutibacterium acnes	Bacteria
CMS001_water3_Qiagen_S26	Cutibacterium acnes	Bacteria
CMS001_water4_Zymo_S27	Cutibacterium acnes	Bacteria
CMS002_0Water1_Rb_S127_L004	Cutibacterium acnes	Bacteria
CMS002_0Water2_Rb_S139_L004	Cutibacterium acnes	Bacteria
CMS001_water2_S24	Actinobacteria	Bacteria
CMS001_water3_Qiagen_S26	Actinobacteria	Bacteria
CMS001_water4_Zymo_S27	Actinobacteria	Bacteria
CMS002_022a_Rb_S137_L004	Actinobacteria	Bacteria
CMS002_051a_Rb_S6_L004	Actinobacteria	Bacteria
CMS002_0Water3_Rb_S151_L004	Actinobacteria	Bacteria
CMS002_0Water4_Rb_S163_L004	Actinobacteria	Bacteria
CMS001_water3_Qiagen_S26	Mycobacteriaceae	Bacteria
CMS002_013a_Rb_S120_L004	Mycolicibacterium smegmatis	Bacteria
CMS001_water4_Zymo_S27	Rhodococcus	Bacteria
CMS002_023a_Rb_S138_L004	Rhodococcus	Bacteria
CMS001_water4_Zymo_S27	Nocardioides	Bacteria
CMS002_031a_Rb_S165_L004	Streptomyces	Bacteria
CMS002_047b_Rb_S194_L004	Streptomyces	Bacteria
CMS001_027_Ra_S16	Streptomyces ambofaciens	Bacteria
CMS001_028_Ra_S17	Streptomyces ambofaciens	Bacteria
CMS001_033_Ra_S8	Streptomyces ambofaciens	Bacteria
CMS002_029a_Rb_S159_L004	Streptomyces ambofaciens	Bacteria
CMS002_029d_Rb_S162_L004	Streptomyces ambofaciens	Bacteria
CMS002_032a_Rb_S166_L004	Streptomyces ambofaciens	Bacteria
CMS002_040a_Rb_S174_L004	Streptomyces ambofaciens	Bacteria
CMS002_046a_Rb_S191_L004	Kitasatospora aureofaciens	Bacteria
CMS002_013a_Rb_S120_L004	Streptomyces lincolnensis	Bacteria
CMS001_045_Ra_S2	Streptomyces violaceoruber	Bacteria
CMS002_032a_Rb_S166_L004	Nocardiopsis dassonvillei	Bacteria
CMS002_035a_Rb_S169_L004	Streptomycetaceae	Bacteria
CMS001_019_Ra_S14	Mycoplasma	Bacteria
CMS001_031_Ra_S19	Mycoplasma	Bacteria
CMS002_020a_Rb_S131_L004	Mycoplasma arginini	Bacteria
CMS001_016_Ra_S6	Mycoplasma mycoides subsp. mycoides	Bacteria
CMS001_012_Ra_S4	Mycoplasma synoviae	Bacteria
CMS001_028_Ra_S17	Mycoplasma fermentans	Bacteria
CMS001_036_Ra_S20	Mycoplasma fermentans	Bacteria
CMS002_047f_Rb_S198_L004	Mycoplasma fermentans	Bacteria
CMS002_021a_Rb_S136_L004	Mycoplasma orale	Bacteria
CMS001_057_Ra_S11	Mycoplasma putrefaciens	Bacteria
CMS002_027b_Rb_S153_L004	Spiroplasma	Bacteria
CMS002_056a_Rb_S9_L004	Spiroplasma citri	Bacteria
CMS002_020c_Rb_S133_L004	Mesoplasma florum	Bacteria
CMS001_060_Ra_S12	Archaea	Other
CMS001_water4_Zymo_S27	Archaea	Other
CMS002_007a_Rb_S118_L004	Archaea	Other
CMS001_020_Ra_S15	Thermococcus	Other
CMS002_053a_Rb_S7_L004	Thermotogales	Bacteria
CMS001_water2_S24	Gardnerella vaginalis	Bacteria
CMS002_047d_Rb_S196_L004	Citrus	Eukaryota
CMS002_034a_Rb_S168_L004	Citrus sinensis	Eukaryota
CMS001_013_Ra_S5	Halomonas	Bacteria
CMS002_049a_Rb_S4_L004	Carnobacterium	Bacteria
CMS001_001_Ra_S1	Eukaryota	Eukaryota
CMS001_003_Ra_S2	Eukaryota	Eukaryota
CMS001_005_Ra_S3	Eukaryota	Eukaryota
CMS001_007_Ra_S12	Eukaryota	Eukaryota
CMS001_008_Ra_S3	Eukaryota	Eukaryota
CMS001_009_Ra_S13	Eukaryota	Eukaryota
CMS001_011_Ra_S4	Eukaryota	Eukaryota
CMS001_012_Ra_S4	Eukaryota	Eukaryota
CMS001_014_Ra_S5	Eukaryota	Eukaryota
CMS001_016_Ra_S6	Eukaryota	Eukaryota
CMS001_020_Ra_S15	Eukaryota	Eukaryota
CMS001_022_Ra_S6	Eukaryota	Eukaryota
CMS001_023_Ra_S17	Eukaryota	Eukaryota
CMS001_024_Ra_S15	Eukaryota	Eukaryota
CMS001_025_Ra_S7	Eukaryota	Eukaryota
CMS001_026_Ra_S18	Eukaryota	Eukaryota
CMS001_027_Ra_S16	Eukaryota	Eukaryota
CMS001_028_Ra_S17	Eukaryota	Eukaryota
CMS001_029_Ra_S18	Eukaryota	Eukaryota
CMS001_033_Ra_S8	Eukaryota	Eukaryota
CMS001_035_Ra_S20	Eukaryota	Eukaryota
CMS001_036_Ra_S20	Eukaryota	Eukaryota
CMS001_038_Ra_S22	Eukaryota	Eukaryota
CMS001_040_Ra_S21	Eukaryota	Eukaryota
CMS001_041_Ra_S10	Eukaryota	Eukaryota
CMS001_042_Ra_S23	Eukaryota	Eukaryota
CMS001_043_Ra_S24	Eukaryota	Eukaryota
CMS001_049_Ra_S6	Eukaryota	Eukaryota
CMS001_050_Ra_S23	Eukaryota	Eukaryota
CMS001_051_Ra_S8	Eukaryota	Eukaryota
CMS001_052_Ra_S7	Eukaryota	Eukaryota
CMS001_053_Ra_S8	Eukaryota	Eukaryota
CMS001_054_Ra_S11	Eukaryota	Eukaryota
CMS001_057_Ra_S11	Eukaryota	Eukaryota
CMS001_058_Ra_S9	Eukaryota	Eukaryota
CMS001_059_Ra_S10	Eukaryota	Eukaryota
CMS001_060_Ra_S12	Eukaryota	Eukaryota
CMS001_water3_Qiagen_S26	Eukaryota	Eukaryota
CMS001_water4_Zymo_S27	Eukaryota	Eukaryota
CMS002_004a_Rb_S117_L004	Eukaryota	Eukaryota
CMS002_007a_Rb_S118_L004	Eukaryota	Eukaryota
CMS002_020a_Rb_S131_L004	Eukaryota	Eukaryota
CMS002_021a_Rb_S136_L004	Eukaryota	Eukaryota
CMS002_025c_Rb_S142_L004	Eukaryota	Eukaryota
CMS002_029a_Rb_S159_L004	Eukaryota	Eukaryota
CMS002_029d_Rb_S162_L004	Eukaryota	Eukaryota
CMS002_040a_Rb_S174_L004	Eukaryota	Eukaryota
CMS002_047e_Rb_S197_L004	Eukaryota	Eukaryota
CMS002_047j_Rb_S3_L004	Eukaryota	Eukaryota
CMS002_053a_Rb_S7_L004	Eukaryota	Eukaryota
CMS002_0Water1_Rb_S127_L004	Eukaryota	Eukaryota
CMS002_0Water4_Rb_S163_L004	Eukaryota	Eukaryota
CMS002_0Water5_Rb_S175_L004	Eukaryota	Eukaryota
CMS002_0Water6_Rb_S187_L004	Eukaryota	Eukaryota
CMS002_0Water7_Rb_S199_L004	Eukaryota	Eukaryota
CMS001_036_Ra_S20	Gelidium	Eukaryota
CMS001_036_Ra_S20	Bacillariophyta	Eukaryota
CMS002_047f_Rb_S198_L004	Symbiodinium microadriaticum	Eukaryota
CMS002_056a_Rb_S9_L004	Euglena gracilis	Eukaryota
CMS002_0Water4_Rb_S163_L004	Chlorophyta	Eukaryota
CMS002_047a_Rb_S193_L004	Chlamydomonadales	Eukaryota
CMS001_027_Ra_S16	Chlamydomonas reinhardtii	Eukaryota
CMS001_045_Ra_S2	Chlamydomonas reinhardtii	Eukaryota
CMS001_060_Ra_S12	Chlamydomonas reinhardtii	Eukaryota
CMS002_028c_Rb_S156_L004	Chlamydomonas reinhardtii	Eukaryota
CMS002_038a_Rb_S172_L004	Chlamydomonas reinhardtii	Eukaryota
CMS002_040a_Rb_S174_L004	Chlamydomonas reinhardtii	Eukaryota
CMS001_002_Ra_S1	Volvox carteri f. nagariensis	Eukaryota
CMS001_025_Ra_S7	Volvox carteri f. nagariensis	Eukaryota
CMS002_020b_Rb_S132_L004	Volvox carteri f. nagariensis	Eukaryota
CMS002_029a_Rb_S159_L004	Volvox carteri f. nagariensis	Eukaryota
CMS002_0Water4_Rb_S163_L004	Chloroidium saccharophilum	Eukaryota
CMS001_012_Ra_S4	Pediastrum	Eukaryota
CMS002_020a_Rb_S131_L004	Pediastrum	Eukaryota
CMS002_020c_Rb_S133_L004	Pediastrum	Eukaryota
CMS002_020e_Rb_S135_L004	Pediastrum	Eukaryota
CMS002_021a_Rb_S136_L004	Pediastrum	Eukaryota
CMS001_003_Ra_S2	Pediastrum duplex	Eukaryota
CMS002_021a_Rb_S136_L004	Pediastrum duplex	Eukaryota
CMS002_0Water4_Rb_S163_L004	Myrmecia israeliensis	Eukaryota
CMS001_028_Ra_S17	Physcomitrella patens	Eukaryota
CMS002_047c_Rb_S195_L004	Physcomitrella patens	Eukaryota
CMS001_water4_Zymo_S27	Magnoliopsida	Eukaryota
CMS002_047c_Rb_S195_L004	Magnoliopsida	Eukaryota
CMS002_045b_Rb_S184_L004	Menispermaceae	Eukaryota
CMS001_014_Ra_S5	Papaver somniferum	Eukaryota
CMS002_020d_Rb_S134_L004	Papaver somniferum	Eukaryota
CMS002_028c_Rb_S156_L004	Papaver somniferum	Eukaryota
CMS002_047c_Rb_S195_L004	Papaver somniferum	Eukaryota
CMS002_053a_Rb_S7_L004	Papaver somniferum	Eukaryota
CMS002_020e_Rb_S135_L004	Cannabaceae	Eukaryota
CMS002_0Water5_Rb_S175_L004	Fagales	Eukaryota
CMS001_022_Ra_S6	Caryophyllales	Eukaryota
CMS001_036_Ra_S20	Caryophyllales	Eukaryota
CMS001_037_Ra_S21	Caryophyllales	Eukaryota
CMS001_009_Ra_S13	Beta vulgaris subsp. vulgaris	Eukaryota
CMS002_020e_Rb_S135_L004	Beta vulgaris subsp. vulgaris	Eukaryota
CMS002_021a_Rb_S136_L004	Beta vulgaris subsp. vulgaris	Eukaryota
CMS001_005_Ra_S3	Spinacia oleracea	Eukaryota
CMS001_036_Ra_S20	Spinacia oleracea	Eukaryota
CMS002_034a_Rb_S168_L004	Spinacia oleracea	Eukaryota
CMS001_060_Ra_S12	Gossypium	Eukaryota
CMS002_029c_Rb_S161_L004	Gossypium	Eukaryota
CMS001_005_Ra_S3	Gossypium hirsutum	Eukaryota
CMS001_008_Ra_S3	Gossypium hirsutum	Eukaryota
CMS001_016_Ra_S6	Gossypium hirsutum	Eukaryota
CMS001_017_Ra_S6	Gossypium hirsutum	Eukaryota
CMS001_021_Ra_S16	Gossypium hirsutum	Eukaryota
CMS001_025_Ra_S7	Gossypium hirsutum	Eukaryota
CMS001_031_Ra_S19	Gossypium hirsutum	Eukaryota
CMS001_033_Ra_S8	Gossypium hirsutum	Eukaryota
CMS001_039_Ra_S9	Gossypium hirsutum	Eukaryota
CMS001_051_Ra_S8	Gossypium hirsutum	Eukaryota
CMS001_060_Ra_S12	Gossypium hirsutum	Eukaryota
CMS001_water3_Qiagen_S26	Gossypium hirsutum	Eukaryota
CMS002_007a_Rb_S118_L004	Gossypium hirsutum	Eukaryota
CMS002_020e_Rb_S135_L004	Gossypium hirsutum	Eukaryota
CMS002_021a_Rb_S136_L004	Gossypium hirsutum	Eukaryota
CMS002_028a_Rb_S154_L004	Gossypium hirsutum	Eukaryota
CMS002_029e_Rb_S164_L004	Gossypium hirsutum	Eukaryota
CMS002_047j_Rb_S3_L004	Gossypium hirsutum	Eukaryota
CMS001_003_Ra_S2	Theobroma cacao	Eukaryota
CMS001_005_Ra_S3	Theobroma cacao	Eukaryota
CMS001_016_Ra_S6	Theobroma cacao	Eukaryota
CMS001_026_Ra_S18	Theobroma cacao	Eukaryota
CMS001_031_Ra_S19	Theobroma cacao	Eukaryota
CMS001_036_Ra_S20	Theobroma cacao	Eukaryota
CMS001_060_Ra_S12	Theobroma cacao	Eukaryota
CMS002_007a_Rb_S118_L004	Theobroma cacao	Eukaryota
CMS002_020b_Rb_S132_L004	Theobroma cacao	Eukaryota
CMS002_020e_Rb_S135_L004	Theobroma cacao	Eukaryota
CMS002_021a_Rb_S136_L004	Theobroma cacao	Eukaryota
CMS002_032a_Rb_S166_L004	Theobroma cacao	Eukaryota
CMS002_035a_Rb_S169_L004	Theobroma cacao	Eukaryota
CMS002_047g_Rb_S200_L004	Theobroma cacao	Eukaryota
CMS002_053a_Rb_S7_L004	Theobroma cacao	Eukaryota
CMS002_056a_Rb_S9_L004	Theobroma cacao	Eukaryota
CMS002_020e_Rb_S135_L004	Carica papaya	Eukaryota
CMS001_001_Ra_S1	Cucumis melo	Eukaryota
CMS001_005_Ra_S3	Cucumis melo	Eukaryota
CMS001_006_Ra_S5	Cucumis melo	Eukaryota
CMS001_008_Ra_S3	Cucumis melo	Eukaryota
CMS001_013_Ra_S5	Cucumis melo	Eukaryota
CMS001_014_Ra_S5	Cucumis melo	Eukaryota
CMS001_016_Ra_S6	Cucumis melo	Eukaryota
CMS001_017_Ra_S6	Cucumis melo	Eukaryota
CMS001_019_Ra_S14	Cucumis melo	Eukaryota
CMS001_020_Ra_S15	Cucumis melo	Eukaryota
CMS001_026_Ra_S18	Cucumis melo	Eukaryota
CMS001_036_Ra_S20	Cucumis melo	Eukaryota
CMS001_037_Ra_S21	Cucumis melo	Eukaryota
CMS001_045_Ra_S2	Cucumis melo	Eukaryota
CMS001_051_Ra_S8	Cucumis melo	Eukaryota
CMS001_053_Ra_S8	Cucumis melo	Eukaryota
CMS002_007a_Rb_S118_L004	Cucumis melo	Eukaryota
CMS002_020a_Rb_S131_L004	Cucumis melo	Eukaryota
CMS002_020e_Rb_S135_L004	Cucumis melo	Eukaryota
CMS002_021a_Rb_S136_L004	Cucumis melo	Eukaryota
CMS002_028e_Rb_S158_L004	Cucumis melo	Eukaryota
CMS002_029a_Rb_S159_L004	Cucumis melo	Eukaryota
CMS002_029b_Rb_S160_L004	Cucumis melo	Eukaryota
CMS002_029c_Rb_S161_L004	Cucumis melo	Eukaryota
CMS002_032a_Rb_S166_L004	Cucumis melo	Eukaryota
CMS002_033a_Rb_S167_L004	Cucumis melo	Eukaryota
CMS002_034a_Rb_S168_L004	Cucumis melo	Eukaryota
CMS002_035a_Rb_S169_L004	Cucumis melo	Eukaryota
CMS002_039a_Rb_S173_L004	Cucumis melo	Eukaryota
CMS002_040a_Rb_S174_L004	Cucumis melo	Eukaryota
CMS002_047a_Rb_S193_L004	Cucumis melo	Eukaryota
CMS002_047d_Rb_S196_L004	Cucumis melo	Eukaryota
CMS002_047j_Rb_S3_L004	Cucumis melo	Eukaryota
CMS002_053a_Rb_S7_L004	Cucumis melo	Eukaryota
CMS002_056a_Rb_S9_L004	Cucumis melo	Eukaryota
CMS002_028d_Rb_S157_L004	Cucurbita	Eukaryota
CMS001_001_Ra_S1	Cucurbita maxima	Eukaryota
CMS002_029a_Rb_S159_L004	Cucurbita moschata	Eukaryota
CMS001_051_Ra_S8	Cucurbita pepo subsp. pepo	Eukaryota
CMS002_029e_Rb_S164_L004	Momordica charantia	Eukaryota
CMS002_021a_Rb_S136_L004	Salicaceae	Eukaryota
CMS001_001_Ra_S1	Populus trichocarpa	Eukaryota
CMS001_017_Ra_S6	Populus trichocarpa	Eukaryota
CMS001_037_Ra_S21	Populus trichocarpa	Eukaryota
CMS001_039_Ra_S9	Populus trichocarpa	Eukaryota
CMS001_060_Ra_S12	Populus trichocarpa	Eukaryota
CMS002_020a_Rb_S131_L004	Populus trichocarpa	Eukaryota
CMS002_021a_Rb_S136_L004	Populus trichocarpa	Eukaryota
CMS002_029a_Rb_S159_L004	Populus trichocarpa	Eukaryota
CMS002_029c_Rb_S161_L004	Populus trichocarpa	Eukaryota
CMS002_047j_Rb_S3_L004	Populus trichocarpa	Eukaryota
CMS002_053a_Rb_S7_L004	Populus trichocarpa	Eukaryota
CMS002_021a_Rb_S136_L004	Brassicales	Eukaryota
CMS002_020a_Rb_S131_L004	Brassicaceae	Eukaryota
CMS001_005_Ra_S3	Arabidopsis	Eukaryota
CMS001_006_Ra_S5	Arabidopsis thaliana	Eukaryota
CMS001_008_Ra_S3	Arabidopsis thaliana	Eukaryota
CMS001_021_Ra_S16	Arabidopsis thaliana	Eukaryota
CMS001_022_Ra_S6	Arabidopsis thaliana	Eukaryota
CMS001_057_Ra_S11	Arabidopsis thaliana	Eukaryota
CMS002_007a_Rb_S118_L004	Arabidopsis thaliana	Eukaryota
CMS002_020a_Rb_S131_L004	Arabidopsis thaliana	Eukaryota
CMS002_021a_Rb_S136_L004	Arabidopsis thaliana	Eukaryota
CMS002_033a_Rb_S167_L004	Arabidopsis thaliana	Eukaryota
CMS002_047d_Rb_S196_L004	Arabidopsis thaliana	Eukaryota
CMS002_053a_Rb_S7_L004	Arabidopsis thaliana	Eukaryota
CMS002_056a_Rb_S9_L004	Arabidopsis thaliana	Eukaryota
CMS001_009_Ra_S13	Brassica	Eukaryota
CMS001_054_Ra_S11	Brassica	Eukaryota
CMS001_058_Ra_S9	Brassica	Eukaryota
CMS002_020b_Rb_S132_L004	Brassica	Eukaryota
CMS002_021a_Rb_S136_L004	Brassica	Eukaryota
CMS002_0Water5_Rb_S175_L004	Brassica	Eukaryota
CMS002_001a_Rb_S116_L004	Brassica napus	Eukaryota
CMS002_007a_Rb_S118_L004	Brassica napus	Eukaryota
CMS002_027b_Rb_S153_L004	Brassica napus	Eukaryota
CMS001_016_Ra_S6	Brassica rapa	Eukaryota
CMS001_020_Ra_S15	Brassica rapa	Eukaryota
CMS001_026_Ra_S18	Brassica rapa	Eukaryota
CMS001_028_Ra_S17	Brassica rapa	Eukaryota
CMS001_049_Ra_S6	Brassica rapa	Eukaryota
CMS001_060_Ra_S12	Brassica rapa	Eukaryota
CMS002_007a_Rb_S118_L004	Brassica rapa	Eukaryota
CMS002_028c_Rb_S156_L004	Brassica rapa	Eukaryota
CMS002_029b_Rb_S160_L004	Brassica rapa	Eukaryota
CMS002_029e_Rb_S164_L004	Brassica rapa	Eukaryota
CMS002_031a_Rb_S165_L004	Brassica rapa	Eukaryota
CMS002_035a_Rb_S169_L004	Brassica rapa	Eukaryota
CMS002_039a_Rb_S173_L004	Brassica rapa	Eukaryota
CMS002_040a_Rb_S174_L004	Brassica rapa	Eukaryota
CMS002_047h_Rb_S1_L004	Brassica rapa	Eukaryota
CMS002_053a_Rb_S7_L004	Brassica rapa	Eukaryota
CMS001_001_Ra_S1	Brassica oleracea	Eukaryota
CMS001_003_Ra_S2	Brassica oleracea	Eukaryota
CMS001_005_Ra_S3	Brassica oleracea	Eukaryota
CMS001_006_Ra_S5	Brassica oleracea	Eukaryota
CMS001_010_Ra_S1	Brassica oleracea	Eukaryota
CMS001_011_Ra_S4	Brassica oleracea	Eukaryota
CMS001_012_Ra_S4	Brassica oleracea	Eukaryota
CMS001_013_Ra_S5	Brassica oleracea	Eukaryota
CMS001_016_Ra_S6	Brassica oleracea	Eukaryota
CMS001_021_Ra_S16	Brassica oleracea	Eukaryota
CMS001_026_Ra_S18	Brassica oleracea	Eukaryota
CMS001_036_Ra_S20	Brassica oleracea	Eukaryota
CMS001_037_Ra_S21	Brassica oleracea	Eukaryota
CMS001_047_Ra_S4	Brassica oleracea	Eukaryota
CMS001_049_Ra_S6	Brassica oleracea	Eukaryota
CMS001_057_Ra_S11	Brassica oleracea	Eukaryota
CMS001_058_Ra_S9	Brassica oleracea	Eukaryota
CMS001_059_Ra_S10	Brassica oleracea	Eukaryota
CMS001_060_Ra_S12	Brassica oleracea	Eukaryota
CMS002_007a_Rb_S118_L004	Brassica oleracea	Eukaryota
CMS002_020a_Rb_S131_L004	Brassica oleracea	Eukaryota
CMS002_020b_Rb_S132_L004	Brassica oleracea	Eukaryota
CMS002_021a_Rb_S136_L004	Brassica oleracea	Eukaryota
CMS002_028a_Rb_S154_L004	Brassica oleracea	Eukaryota
CMS002_028b_Rb_S155_L004	Brassica oleracea	Eukaryota
CMS002_028d_Rb_S157_L004	Brassica oleracea	Eukaryota
CMS002_028e_Rb_S158_L004	Brassica oleracea	Eukaryota
CMS002_029b_Rb_S160_L004	Brassica oleracea	Eukaryota
CMS002_031a_Rb_S165_L004	Brassica oleracea	Eukaryota
CMS002_033a_Rb_S167_L004	Brassica oleracea	Eukaryota
CMS002_040a_Rb_S174_L004	Brassica oleracea	Eukaryota
CMS002_047d_Rb_S196_L004	Brassica oleracea	Eukaryota
CMS002_047e_Rb_S197_L004	Brassica oleracea	Eukaryota
CMS002_047f_Rb_S198_L004	Brassica oleracea	Eukaryota
CMS002_047g_Rb_S200_L004	Brassica oleracea	Eukaryota
CMS002_047h_Rb_S1_L004	Brassica oleracea	Eukaryota
CMS002_049a_Rb_S4_L004	Brassica oleracea	Eukaryota
CMS002_053a_Rb_S7_L004	Brassica oleracea	Eukaryota
CMS001_060_Ra_S12	Raphanus sativus	Eukaryota
CMS002_021a_Rb_S136_L004	Raphanus sativus	Eukaryota
CMS001_001_Ra_S1	Rosales	Eukaryota
CMS001_006_Ra_S5	Rosales	Eukaryota
CMS001_019_Ra_S14	Rosales	Eukaryota
CMS001_050_Ra_S23	Rosales	Eukaryota
CMS002_047a_Rb_S193_L004	Rosales	Eukaryota
CMS002_047b_Rb_S194_L004	Rosales	Eukaryota
CMS002_047e_Rb_S197_L004	Rosales	Eukaryota
CMS002_047f_Rb_S198_L004	Rosales	Eukaryota
CMS002_047g_Rb_S200_L004	Rosales	Eukaryota
CMS001_053_Ra_S8	Malus domestica	Eukaryota
CMS001_060_Ra_S12	Malus domestica	Eukaryota
CMS002_028c_Rb_S156_L004	Prunus	Eukaryota
CMS001_005_Ra_S3	Prunus persica	Eukaryota
CMS001_016_Ra_S6	Prunus persica	Eukaryota
CMS001_045_Ra_S2	Prunus persica	Eukaryota
CMS002_007a_Rb_S118_L004	Prunus persica	Eukaryota
CMS002_013a_Rb_S120_L004	Prunus persica	Eukaryota
CMS001_051_Ra_S8	Abrus precatorius	Eukaryota
CMS002_020a_Rb_S131_L004	Arachis	Eukaryota
CMS002_047i_Rb_S2_L004	Arachis	Eukaryota
CMS001_001_Ra_S1	Arachis hypogaea	Eukaryota
CMS001_008_Ra_S3	Arachis hypogaea	Eukaryota
CMS001_012_Ra_S4	Arachis hypogaea	Eukaryota
CMS001_014_Ra_S5	Arachis hypogaea	Eukaryota
CMS001_020_Ra_S15	Arachis hypogaea	Eukaryota
CMS001_021_Ra_S16	Arachis hypogaea	Eukaryota
CMS001_022_Ra_S6	Arachis hypogaea	Eukaryota
CMS001_025_Ra_S7	Arachis hypogaea	Eukaryota
CMS001_031_Ra_S19	Arachis hypogaea	Eukaryota
CMS001_035_Ra_S20	Arachis hypogaea	Eukaryota
CMS001_036_Ra_S20	Arachis hypogaea	Eukaryota
CMS001_037_Ra_S21	Arachis hypogaea	Eukaryota
CMS001_042_Ra_S23	Arachis hypogaea	Eukaryota
CMS001_043_Ra_S24	Arachis hypogaea	Eukaryota
CMS001_050_Ra_S23	Arachis hypogaea	Eukaryota
CMS001_052_Ra_S7	Arachis hypogaea	Eukaryota
CMS001_057_Ra_S11	Arachis hypogaea	Eukaryota
CMS001_058_Ra_S9	Arachis hypogaea	Eukaryota
CMS001_060_Ra_S12	Arachis hypogaea	Eukaryota
CMS002_007a_Rb_S118_L004	Arachis hypogaea	Eukaryota
CMS002_020d_Rb_S134_L004	Arachis hypogaea	Eukaryota
CMS002_021a_Rb_S136_L004	Arachis hypogaea	Eukaryota
CMS002_028c_Rb_S156_L004	Arachis hypogaea	Eukaryota
CMS002_029b_Rb_S160_L004	Arachis hypogaea	Eukaryota
CMS002_029c_Rb_S161_L004	Arachis hypogaea	Eukaryota
CMS002_029d_Rb_S162_L004	Arachis hypogaea	Eukaryota
CMS002_029e_Rb_S164_L004	Arachis hypogaea	Eukaryota
CMS002_032a_Rb_S166_L004	Arachis hypogaea	Eukaryota
CMS002_033a_Rb_S167_L004	Arachis hypogaea	Eukaryota
CMS002_039a_Rb_S173_L004	Arachis hypogaea	Eukaryota
CMS002_040a_Rb_S174_L004	Arachis hypogaea	Eukaryota
CMS002_041a_Rb_S176_L004	Arachis hypogaea	Eukaryota
CMS002_042a_Rb_S177_L004	Arachis hypogaea	Eukaryota
CMS002_047b_Rb_S194_L004	Arachis hypogaea	Eukaryota
CMS002_047f_Rb_S198_L004	Arachis hypogaea	Eukaryota
CMS002_047h_Rb_S1_L004	Arachis hypogaea	Eukaryota
CMS002_047j_Rb_S3_L004	Arachis hypogaea	Eukaryota
CMS002_053a_Rb_S7_L004	Arachis hypogaea	Eukaryota
CMS001_014_Ra_S5	Cajanus cajan	Eukaryota
CMS001_008_Ra_S3	Cicer arietinum	Eukaryota
CMS001_016_Ra_S6	Cicer arietinum	Eukaryota
CMS002_007a_Rb_S118_L004	Cicer arietinum	Eukaryota
CMS002_053a_Rb_S7_L004	Cicer arietinum	Eukaryota
CMS001_005_Ra_S3	Glycine max	Eukaryota
CMS001_016_Ra_S6	Glycine max	Eukaryota
CMS001_026_Ra_S18	Glycine max	Eukaryota
CMS001_033_Ra_S8	Glycine max	Eukaryota
CMS001_043_Ra_S24	Glycine max	Eukaryota
CMS002_020e_Rb_S135_L004	Glycine max	Eukaryota
CMS002_021a_Rb_S136_L004	Glycine max	Eukaryota
CMS002_022a_Rb_S137_L004	Glycine max	Eukaryota
CMS002_031a_Rb_S165_L004	Glycine max	Eukaryota
CMS002_033a_Rb_S167_L004	Glycine max	Eukaryota
CMS002_038a_Rb_S172_L004	Glycine max	Eukaryota
CMS002_039a_Rb_S173_L004	Glycine max	Eukaryota
CMS002_042a_Rb_S177_L004	Glycine max	Eukaryota
CMS002_047g_Rb_S200_L004	Glycine max	Eukaryota
CMS002_021a_Rb_S136_L004	Glycine soja	Eukaryota
CMS002_028a_Rb_S154_L004	Glycine soja	Eukaryota
CMS001_001_Ra_S1	Lupinus angustifolius	Eukaryota
CMS001_002_Ra_S1	Lupinus angustifolius	Eukaryota
CMS001_005_Ra_S3	Lupinus angustifolius	Eukaryota
CMS001_006_Ra_S5	Lupinus angustifolius	Eukaryota
CMS001_010_Ra_S1	Lupinus angustifolius	Eukaryota
CMS001_016_Ra_S6	Lupinus angustifolius	Eukaryota
CMS001_020_Ra_S15	Lupinus angustifolius	Eukaryota
CMS001_021_Ra_S16	Lupinus angustifolius	Eukaryota
CMS001_026_Ra_S18	Lupinus angustifolius	Eukaryota
CMS001_032_Ra_S7	Lupinus angustifolius	Eukaryota
CMS001_033_Ra_S8	Lupinus angustifolius	Eukaryota
CMS001_034_Ra_S19	Lupinus angustifolius	Eukaryota
CMS001_036_Ra_S20	Lupinus angustifolius	Eukaryota
CMS001_051_Ra_S8	Lupinus angustifolius	Eukaryota
CMS001_055_Ra_S9	Lupinus angustifolius	Eukaryota
CMS001_058_Ra_S9	Lupinus angustifolius	Eukaryota
CMS001_060_Ra_S12	Lupinus angustifolius	Eukaryota
CMS002_007a_Rb_S118_L004	Lupinus angustifolius	Eukaryota
CMS002_020a_Rb_S131_L004	Lupinus angustifolius	Eukaryota
CMS002_020e_Rb_S135_L004	Lupinus angustifolius	Eukaryota
CMS002_021a_Rb_S136_L004	Lupinus angustifolius	Eukaryota
CMS002_029a_Rb_S159_L004	Lupinus angustifolius	Eukaryota
CMS002_029c_Rb_S161_L004	Lupinus angustifolius	Eukaryota
CMS002_029e_Rb_S164_L004	Lupinus angustifolius	Eukaryota
CMS002_032a_Rb_S166_L004	Lupinus angustifolius	Eukaryota
CMS002_033a_Rb_S167_L004	Lupinus angustifolius	Eukaryota
CMS002_038a_Rb_S172_L004	Lupinus angustifolius	Eukaryota
CMS002_039a_Rb_S173_L004	Lupinus angustifolius	Eukaryota
CMS002_042a_Rb_S177_L004	Lupinus angustifolius	Eukaryota
CMS002_046a_Rb_S191_L004	Lupinus angustifolius	Eukaryota
CMS002_047a_Rb_S193_L004	Lupinus angustifolius	Eukaryota
CMS002_047e_Rb_S197_L004	Lupinus angustifolius	Eukaryota
CMS002_047j_Rb_S3_L004	Lupinus angustifolius	Eukaryota
CMS002_053a_Rb_S7_L004	Lupinus angustifolius	Eukaryota
CMS002_056a_Rb_S9_L004	Lupinus angustifolius	Eukaryota
CMS002_047b_Rb_S194_L004	Medicago	Eukaryota
CMS002_047d_Rb_S196_L004	Medicago sativa	Eukaryota
CMS002_047h_Rb_S1_L004	Medicago sativa	Eukaryota
CMS001_002_Ra_S1	Medicago truncatula	Eukaryota
CMS001_003_Ra_S2	Medicago truncatula	Eukaryota
CMS001_008_Ra_S3	Medicago truncatula	Eukaryota
CMS001_016_Ra_S6	Medicago truncatula	Eukaryota
CMS001_021_Ra_S16	Medicago truncatula	Eukaryota
CMS001_026_Ra_S18	Medicago truncatula	Eukaryota
CMS001_033_Ra_S8	Medicago truncatula	Eukaryota
CMS001_036_Ra_S20	Medicago truncatula	Eukaryota
CMS001_050_Ra_S23	Medicago truncatula	Eukaryota
CMS001_051_Ra_S8	Medicago truncatula	Eukaryota
CMS001_052_Ra_S7	Medicago truncatula	Eukaryota
CMS001_058_Ra_S9	Medicago truncatula	Eukaryota
CMS001_060_Ra_S12	Medicago truncatula	Eukaryota
CMS002_007a_Rb_S118_L004	Medicago truncatula	Eukaryota
CMS002_020a_Rb_S131_L004	Medicago truncatula	Eukaryota
CMS002_021a_Rb_S136_L004	Medicago truncatula	Eukaryota
CMS002_033a_Rb_S167_L004	Medicago truncatula	Eukaryota
CMS002_039a_Rb_S173_L004	Medicago truncatula	Eukaryota
CMS002_047c_Rb_S195_L004	Medicago truncatula	Eukaryota
CMS002_047i_Rb_S2_L004	Medicago truncatula	Eukaryota
CMS002_053a_Rb_S7_L004	Medicago truncatula	Eukaryota
CMS002_056a_Rb_S9_L004	Medicago truncatula	Eukaryota
CMS001_060_Ra_S12	Phaseolus vulgaris	Eukaryota
CMS002_029d_Rb_S162_L004	Trifolium repens	Eukaryota
CMS001_012_Ra_S4	Vigna angularis	Eukaryota
CMS002_007a_Rb_S118_L004	Vigna angularis	Eukaryota
CMS002_035a_Rb_S169_L004	Vigna angularis	Eukaryota
CMS002_032a_Rb_S166_L004	Vigna radiata var. radiata	Eukaryota
CMS002_053a_Rb_S7_L004	Vigna radiata var. radiata	Eukaryota
CMS002_007a_Rb_S118_L004	Vigna unguiculata	Eukaryota
CMS002_020a_Rb_S131_L004	Vigna unguiculata	Eukaryota
CMS002_021a_Rb_S136_L004	Vigna unguiculata	Eukaryota
CMS001_026_Ra_S18	Oenothera picensis subsp. picensis	Eukaryota
CMS001_033_Ra_S8	Hevea brasiliensis	Eukaryota
CMS002_032a_Rb_S166_L004	Hevea brasiliensis	Eukaryota
CMS001_005_Ra_S3	Manihot esculenta	Eukaryota
CMS001_060_Ra_S12	Manihot esculenta	Eukaryota
CMS002_056a_Rb_S9_L004	Manihot esculenta	Eukaryota
CMS001_001_Ra_S1	Linum usitatissimum	Eukaryota
CMS001_011_Ra_S4	Linum usitatissimum	Eukaryota
CMS001_033_Ra_S8	Linum usitatissimum	Eukaryota
CMS001_036_Ra_S20	Linum usitatissimum	Eukaryota
CMS001_049_Ra_S6	Linum usitatissimum	Eukaryota
CMS001_053_Ra_S8	Linum usitatissimum	Eukaryota
CMS001_055_Ra_S9	Linum usitatissimum	Eukaryota
CMS002_020b_Rb_S132_L004	Linum usitatissimum	Eukaryota
CMS002_021a_Rb_S136_L004	Linum usitatissimum	Eukaryota
CMS002_047a_Rb_S193_L004	Linum usitatissimum	Eukaryota
CMS002_047d_Rb_S196_L004	Linum usitatissimum	Eukaryota
CMS002_047h_Rb_S1_L004	Linum usitatissimum	Eukaryota
CMS002_053a_Rb_S7_L004	Linum usitatissimum	Eukaryota
CMS002_053a_Rb_S7_L004	Toxicodendron vernicifluum	Eukaryota
CMS002_028c_Rb_S156_L004	Panax ginseng	Eukaryota
CMS002_020a_Rb_S131_L004	Capsicum	Eukaryota
CMS001_007_Ra_S12	Capsicum annuum	Eukaryota
CMS001_030_Ra_S7	Capsicum annuum	Eukaryota
CMS001_049_Ra_S6	Capsicum annuum	Eukaryota
CMS002_020a_Rb_S131_L004	Capsicum annuum	Eukaryota
CMS002_028d_Rb_S157_L004	Capsicum annuum	Eukaryota
CMS002_047d_Rb_S196_L004	Capsicum annuum	Eukaryota
CMS001_001_Ra_S1	Solanum lycopersicum	Eukaryota
CMS001_003_Ra_S2	Solanum lycopersicum	Eukaryota
CMS001_005_Ra_S3	Solanum lycopersicum	Eukaryota
CMS001_006_Ra_S5	Solanum lycopersicum	Eukaryota
CMS001_007_Ra_S12	Solanum lycopersicum	Eukaryota
CMS001_008_Ra_S3	Solanum lycopersicum	Eukaryota
CMS001_010_Ra_S1	Solanum lycopersicum	Eukaryota
CMS001_014_Ra_S5	Solanum lycopersicum	Eukaryota
CMS001_016_Ra_S6	Solanum lycopersicum	Eukaryota
CMS001_019_Ra_S14	Solanum lycopersicum	Eukaryota
CMS001_020_Ra_S15	Solanum lycopersicum	Eukaryota
CMS001_025_Ra_S7	Solanum lycopersicum	Eukaryota
CMS001_026_Ra_S18	Solanum lycopersicum	Eukaryota
CMS001_028_Ra_S17	Solanum lycopersicum	Eukaryota
CMS001_033_Ra_S8	Solanum lycopersicum	Eukaryota
CMS001_035_Ra_S20	Solanum lycopersicum	Eukaryota
CMS001_036_Ra_S20	Solanum lycopersicum	Eukaryota
CMS001_037_Ra_S21	Solanum lycopersicum	Eukaryota
CMS001_042_Ra_S23	Solanum lycopersicum	Eukaryota
CMS001_048_Ra_S5	Solanum lycopersicum	Eukaryota
CMS001_049_Ra_S6	Solanum lycopersicum	Eukaryota
CMS001_050_Ra_S23	Solanum lycopersicum	Eukaryota
CMS001_051_Ra_S8	Solanum lycopersicum	Eukaryota
CMS001_058_Ra_S9	Solanum lycopersicum	Eukaryota
CMS001_060_Ra_S12	Solanum lycopersicum	Eukaryota
CMS002_007a_Rb_S118_L004	Solanum lycopersicum	Eukaryota
CMS002_020a_Rb_S131_L004	Solanum lycopersicum	Eukaryota
CMS002_020d_Rb_S134_L004	Solanum lycopersicum	Eukaryota
CMS002_020e_Rb_S135_L004	Solanum lycopersicum	Eukaryota
CMS002_021a_Rb_S136_L004	Solanum lycopersicum	Eukaryota
CMS002_028a_Rb_S154_L004	Solanum lycopersicum	Eukaryota
CMS002_028e_Rb_S158_L004	Solanum lycopersicum	Eukaryota
CMS002_029d_Rb_S162_L004	Solanum lycopersicum	Eukaryota
CMS002_031a_Rb_S165_L004	Solanum lycopersicum	Eukaryota
CMS002_032a_Rb_S166_L004	Solanum lycopersicum	Eukaryota
CMS002_033a_Rb_S167_L004	Solanum lycopersicum	Eukaryota
CMS002_038a_Rb_S172_L004	Solanum lycopersicum	Eukaryota
CMS002_041a_Rb_S176_L004	Solanum lycopersicum	Eukaryota
CMS002_047a_Rb_S193_L004	Solanum lycopersicum	Eukaryota
CMS002_047e_Rb_S197_L004	Solanum lycopersicum	Eukaryota
CMS002_047i_Rb_S2_L004	Solanum lycopersicum	Eukaryota
CMS002_047j_Rb_S3_L004	Solanum lycopersicum	Eukaryota
CMS002_053a_Rb_S7_L004	Solanum lycopersicum	Eukaryota
CMS002_056a_Rb_S9_L004	Solanum lycopersicum	Eukaryota
CMS001_020_Ra_S15	Nicotiana	Eukaryota
CMS002_021a_Rb_S136_L004	Solanum	Eukaryota
CMS001_026_Ra_S18	Solanum tuberosum	Eukaryota
CMS001_045_Ra_S2	Solanum tuberosum	Eukaryota
CMS002_035a_Rb_S169_L004	Solanum tuberosum	Eukaryota
CMS001_021_Ra_S16	Ipomoea	Eukaryota
CMS001_060_Ra_S12	Ipomoea	Eukaryota
CMS002_007a_Rb_S118_L004	Ipomoea	Eukaryota
CMS002_020a_Rb_S131_L004	Ipomoea	Eukaryota
CMS002_021a_Rb_S136_L004	Ipomoea	Eukaryota
CMS002_047i_Rb_S2_L004	Ipomoea	Eukaryota
CMS001_012_Ra_S4	Erythranthe guttata	Eukaryota
CMS001_033_Ra_S8	Sesamum indicum	Eukaryota
CMS002_038a_Rb_S172_L004	Sesamum indicum	Eukaryota
CMS002_053a_Rb_S7_L004	Sesamum indicum	Eukaryota
CMS001_015_Ra_S13	Asterales	Eukaryota
CMS002_025c_Rb_S142_L004	Asterales	Eukaryota
CMS001_015_Ra_S13	Asteraceae	Eukaryota
CMS002_026d_Rb_S149_L004	Asteraceae	Eukaryota
CMS002_041a_Rb_S176_L004	Asteraceae	Eukaryota
CMS002_032a_Rb_S166_L004	Helianthus	Eukaryota
CMS002_034a_Rb_S168_L004	Helianthus	Eukaryota
CMS001_001_Ra_S1	Helianthus annuus	Eukaryota
CMS001_006_Ra_S5	Helianthus annuus	Eukaryota
CMS001_026_Ra_S18	Helianthus annuus	Eukaryota
CMS001_032_Ra_S7	Helianthus annuus	Eukaryota
CMS001_060_Ra_S12	Helianthus annuus	Eukaryota
CMS002_020e_Rb_S135_L004	Helianthus annuus	Eukaryota
CMS002_021a_Rb_S136_L004	Helianthus annuus	Eukaryota
CMS002_053a_Rb_S7_L004	Helianthus annuus	Eukaryota
CMS001_016_Ra_S6	Lactuca sativa	Eukaryota
CMS002_053a_Rb_S7_L004	Lactuca sativa	Eukaryota
CMS001_002_Ra_S1	Nelumbo nucifera	Eukaryota
CMS002_053a_Rb_S7_L004	Nelumbo nucifera	Eukaryota
CMS001_005_Ra_S3	Camellia sinensis	Eukaryota
CMS001_008_Ra_S3	Camellia sinensis	Eukaryota
CMS001_016_Ra_S6	Camellia sinensis	Eukaryota
CMS001_038_Ra_S22	Camellia sinensis	Eukaryota
CMS002_020a_Rb_S131_L004	Camellia sinensis	Eukaryota
CMS002_020d_Rb_S134_L004	Camellia sinensis	Eukaryota
CMS002_021a_Rb_S136_L004	Camellia sinensis	Eukaryota
CMS002_053a_Rb_S7_L004	Camellia sinensis	Eukaryota
CMS002_044e_Rb_S182_L004	Oryza	Eukaryota
CMS001_005_Ra_S3	Oryza sativa	Eukaryota
CMS001_026_Ra_S18	Oryza sativa	Eukaryota
CMS001_037_Ra_S21	Oryza sativa	Eukaryota
CMS001_048_Ra_S5	Oryza sativa	Eukaryota
CMS002_028b_Rb_S155_L004	Oryza sativa	Eukaryota
CMS002_029a_Rb_S159_L004	Oryza sativa	Eukaryota
CMS002_033a_Rb_S167_L004	Oryza sativa	Eukaryota
CMS002_035a_Rb_S169_L004	Oryza sativa	Eukaryota
CMS001_008_Ra_S3	Oryza brachyantha	Eukaryota
CMS001_047_Ra_S4	Oryza brachyantha	Eukaryota
CMS002_020d_Rb_S134_L004	Oryza brachyantha	Eukaryota
CMS002_021a_Rb_S136_L004	Oryza brachyantha	Eukaryota
CMS001_060_Ra_S12	Cenchrus americanus	Eukaryota
CMS001_009_Ra_S13	Setaria italica	Eukaryota
CMS001_018_Ra_S14	Triticum aestivum	Eukaryota
CMS002_026a_Rb_S146_L004	Triticum aestivum	Eukaryota
CMS001_026_Ra_S18	Zea mays	Eukaryota
CMS001_060_Ra_S12	Zea mays	Eukaryota
CMS002_007a_Rb_S118_L004	Zea mays	Eukaryota
CMS002_0Water5_Rb_S175_L004	Zea mays	Eukaryota
CMS001_060_Ra_S12	Ananas comosus	Eukaryota
CMS002_021a_Rb_S136_L004	Musa acuminata	Eukaryota
CMS001_045_Ra_S2	Allium sativum	Eukaryota
CMS001_014_Ra_S5	Asparagus officinalis	Eukaryota
CMS001_025_Ra_S7	Asparagus officinalis	Eukaryota
CMS002_021a_Rb_S136_L004	Asparagus officinalis	Eukaryota
CMS001_012_Ra_S4	Fungi	Eukaryota
CMS001_036_Ra_S20	Fungi	Eukaryota
CMS001_058_Ra_S9	Fungi	Eukaryota
CMS001_water3_Qiagen_S26	Fungi	Eukaryota
CMS001_water4_Zymo_S27	Fungi	Eukaryota
CMS002_021a_Rb_S136_L004	Fungi	Eukaryota
CMS002_025c_Rb_S142_L004	Fungi	Eukaryota
CMS002_028b_Rb_S155_L004	Fungi	Eukaryota
CMS002_0Water1_Rb_S127_L004	Fungi	Eukaryota
CMS002_0Water5_Rb_S175_L004	Fungi	Eukaryota
CMS001_001_Ra_S1	Pneumocystis carinii	Eukaryota
CMS001_057_Ra_S11	Pneumocystis carinii	Eukaryota
CMS002_032a_Rb_S166_L004	Pneumocystis carinii	Eukaryota
CMS002_029a_Rb_S159_L004	Oomycetes	Eukaryota
CMS001_047_Ra_S4	Phytophthora	Eukaryota
CMS001_060_Ra_S12	Mucorales	Eukaryota
CMS002_0Water5_Rb_S175_L004	Rhizopus stolonifer	Eukaryota
CMS002_026d_Rb_S149_L004	Entomophthorales	Eukaryota
CMS002_038a_Rb_S172_L004	Entomophthorales	Eukaryota
CMS002_047b_Rb_S194_L004	Ascomycota	Eukaryota
CMS002_047g_Rb_S200_L004	Ascomycota	Eukaryota
CMS001_025_Ra_S7	Saccharomycetales	Eukaryota
CMS001_028_Ra_S17	Saccharomycetales	Eukaryota
CMS001_035_Ra_S20	Saccharomycetales	Eukaryota
CMS001_044_Ra_S25	Saccharomycetales	Eukaryota
CMS001_051_Ra_S8	Saccharomycetales	Eukaryota
CMS002_026a_Rb_S146_L004	Saccharomycetales	Eukaryota
CMS002_026e_Rb_S150_L004	Saccharomycetales	Eukaryota
CMS002_044a_Rb_S178_L004	Saccharomycetales	Eukaryota
CMS002_044b_Rb_S179_L004	Saccharomycetales	Eukaryota
CMS002_044c_Rb_S180_L004	Saccharomycetales	Eukaryota
CMS002_044e_Rb_S182_L004	Saccharomycetales	Eukaryota
CMS001_009_Ra_S13	Saccharomycetaceae	Eukaryota
CMS001_005_Ra_S3	Schizosaccharomyces pombe	Eukaryota
CMS002_020d_Rb_S134_L004	Pichia kudriavzevii	Eukaryota
CMS001_009_Ra_S13	Kluyveromyces marxianus	Eukaryota
CMS001_014_Ra_S5	Kluyveromyces marxianus	Eukaryota
CMS001_060_Ra_S12	Kluyveromyces marxianus	Eukaryota
CMS002_020a_Rb_S131_L004	Kluyveromyces marxianus	Eukaryota
CMS001_003_Ra_S2	Millerozyma farinosa	Eukaryota
CMS001_008_Ra_S3	Millerozyma farinosa	Eukaryota
CMS001_014_Ra_S5	Millerozyma farinosa	Eukaryota
CMS001_025_Ra_S7	Millerozyma farinosa	Eukaryota
CMS002_007a_Rb_S118_L004	Millerozyma farinosa	Eukaryota
CMS002_021a_Rb_S136_L004	Millerozyma farinosa	Eukaryota
CMS001_003_Ra_S2	Saccharomyces cerevisiae	Eukaryota
CMS001_025_Ra_S7	Saccharomyces cerevisiae	Eukaryota
CMS001_060_Ra_S12	Saccharomyces cerevisiae	Eukaryota
CMS002_021a_Rb_S136_L004	Saccharomyces cerevisiae	Eukaryota
CMS001_004_Ra_S2	Saccharomycopsis	Eukaryota
CMS001_029_Ra_S18	Saccharomycopsis	Eukaryota
CMS001_041_Ra_S10	Saccharomycopsis	Eukaryota
CMS001_049_Ra_S6	Saccharomycopsis	Eukaryota
CMS001_059_Ra_S10	Saccharomycopsis	Eukaryota
CMS002_001a_Rb_S116_L004	Saccharomycopsis	Eukaryota
CMS002_057a_Rb_S10_L004	Saccharomycopsis	Eukaryota
CMS001_051_Ra_S8	Saccharomycopsis fibuligera	Eukaryota
CMS002_007a_Rb_S118_L004	Saccharomycopsis fibuligera	Eukaryota
CMS002_041a_Rb_S176_L004	Saccharomycopsis fibuligera	Eukaryota
CMS001_005_Ra_S3	Yarrowia lipolytica	Eukaryota
CMS001_060_Ra_S12	Yarrowia lipolytica	Eukaryota
CMS001_005_Ra_S3	Zygosaccharomyces rouxii	Eukaryota
CMS001_008_Ra_S3	Zygosaccharomyces rouxii	Eukaryota
CMS002_047c_Rb_S195_L004	Kockovaella imperatae	Eukaryota
CMS002_053a_Rb_S7_L004	Phaeosphaeriaceae	Eukaryota
CMS001_013_Ra_S5	Venturia inaequalis	Eukaryota
CMS002_038a_Rb_S172_L004	Venturia inaequalis	Eukaryota
CMS002_020d_Rb_S134_L004	Pseudomicrostroma juglandis	Eukaryota
CMS001_034_Ra_S19	Aspergillus	Eukaryota
CMS002_026b_Rb_S147_L004	Aspergillus	Eukaryota
CMS002_045c_Rb_S185_L004	Aspergillus	Eukaryota
CMS001_057_Ra_S11	Aspergillus oryzae	Eukaryota
CMS002_053a_Rb_S7_L004	Claviceps	Eukaryota
CMS002_053a_Rb_S7_L004	Claviceps purpurea	Eukaryota
CMS002_053a_Rb_S7_L004	Epichloe	Eukaryota
CMS001_036_Ra_S20	Diaporthales	Eukaryota
CMS001_006_Ra_S5	Hypocreales	Eukaryota
CMS001_013_Ra_S5	Hypocreales	Eukaryota
CMS002_019a_Rb_S130_L004	Hypocreales	Eukaryota
CMS002_047d_Rb_S196_L004	Hypocreales	Eukaryota
CMS002_047g_Rb_S200_L004	Hypocreales	Eukaryota
CMS002_047h_Rb_S1_L004	Hypocreales	Eukaryota
CMS002_053a_Rb_S7_L004	Hypocreales	Eukaryota
CMS001_026_Ra_S18	Neurospora crassa	Eukaryota
CMS001_008_Ra_S3	Sordariaceae	Eukaryota
CMS001_012_Ra_S4	Basidiomycota	Eukaryota
CMS002_025c_Rb_S142_L004	Basidiomycota	Eukaryota
CMS002_049a_Rb_S4_L004	Basidiomycota	Eukaryota
CMS002_056a_Rb_S9_L004	Basidiomycota	Eukaryota
CMS002_057a_Rb_S10_L004	Basidiomycota	Eukaryota
CMS002_0Water4_Rb_S163_L004	Basidiomycota	Eukaryota
CMS001_027_Ra_S16	Cryptococcus neoformans	Eukaryota
CMS001_051_Ra_S8	Cryptococcus neoformans	Eukaryota
CMS002_029a_Rb_S159_L004	Cryptococcus neoformans	Eukaryota
CMS002_032a_Rb_S166_L004	Cryptococcus neoformans	Eukaryota
CMS002_033a_Rb_S167_L004	Cryptococcus neoformans	Eukaryota
CMS002_056a_Rb_S9_L004	Cryptococcus neoformans	Eukaryota
CMS001_012_Ra_S4	Tremellales	Eukaryota
CMS002_056a_Rb_S9_L004	Tulasnellaceae	Eukaryota
CMS002_057a_Rb_S10_L004	Tulasnella	Eukaryota
CMS002_021a_Rb_S136_L004	Pucciniales	Eukaryota
CMS002_023a_Rb_S138_L004	Melampsora	Eukaryota
CMS002_028b_Rb_S155_L004	Melampsora	Eukaryota
CMS002_028c_Rb_S156_L004	Melampsora	Eukaryota
CMS002_028e_Rb_S158_L004	Melampsora	Eukaryota
CMS002_029a_Rb_S159_L004	Melampsora	Eukaryota
CMS002_029b_Rb_S160_L004	Melampsora	Eukaryota
CMS002_028c_Rb_S156_L004	Puccinia	Eukaryota
CMS001_012_Ra_S4	Agaricomycotina	Eukaryota
CMS002_056a_Rb_S9_L004	Agaricomycotina	Eukaryota
CMS002_018b_Rb_S129_L004	Polyporaceae	Eukaryota
CMS002_028c_Rb_S156_L004	Polyporaceae	Eukaryota
CMS002_047d_Rb_S196_L004	Polyporaceae	Eukaryota
CMS002_047g_Rb_S200_L004	Pleurotus	Eukaryota
CMS002_020e_Rb_S135_L004	Pleurotus ostreatus	Eukaryota
CMS002_028a_Rb_S154_L004	Pleurotus ostreatus	Eukaryota
CMS002_018b_Rb_S129_L004	Trametes hirsuta	Eukaryota
CMS002_049a_Rb_S4_L004	Trametes hirsuta	Eukaryota
CMS002_025a_Rb_S140_L004	Schizophyllum	Eukaryota
CMS002_025c_Rb_S142_L004	Schizophyllum	Eukaryota
CMS002_025e_Rb_S144_L004	Schizophyllum	Eukaryota
CMS002_026b_Rb_S147_L004	Agaricales	Eukaryota
CMS002_057a_Rb_S10_L004	Agaricales	Eukaryota
CMS002_028e_Rb_S158_L004	Xanthophyllomyces dendrorhous	Eukaryota
CMS001_033_Ra_S8	Candida albicans	Eukaryota
CMS001_005_Ra_S3	[Candida] boidinii	Eukaryota
CMS001_013_Ra_S5	[Candida] glabrata	Eukaryota
CMS001_021_Ra_S16	[Candida] glabrata	Eukaryota
CMS001_055_Ra_S9	[Candida] glabrata	Eukaryota
CMS002_028b_Rb_S155_L004	[Candida] glabrata	Eukaryota
CMS002_053a_Rb_S7_L004	[Candida] glabrata	Eukaryota
CMS001_031_Ra_S19	Candida viswanathii	Eukaryota
CMS002_038a_Rb_S172_L004	Candida viswanathii	Eukaryota
CMS002_039a_Rb_S173_L004	Candida viswanathii	Eukaryota
CMS002_040a_Rb_S174_L004	Candida viswanathii	Eukaryota
CMS002_047d_Rb_S196_L004	Candida viswanathii	Eukaryota
CMS001_052_Ra_S7	Cladosporium	Eukaryota
CMS002_047f_Rb_S198_L004	Cladosporium	Eukaryota
CMS001_005_Ra_S3	Fusarium	Eukaryota
CMS001_026_Ra_S18	Fusarium	Eukaryota
CMS001_028_Ra_S17	Fusarium	Eukaryota
CMS002_026a_Rb_S146_L004	Fusarium	Eukaryota
CMS002_026c_Rb_S148_L004	Fusarium	Eukaryota
CMS001_016_Ra_S6	Fusarium graminearum	Eukaryota
CMS001_033_Ra_S8	Fusarium graminearum	Eukaryota
CMS001_012_Ra_S4	Rhodotorula	Eukaryota
CMS001_022_Ra_S6	Kinetoplastida	Eukaryota
CMS001_035_Ra_S20	Kinetoplastida	Eukaryota
CMS001_001_Ra_S1	Trypanosomatidae	Eukaryota
CMS001_007_Ra_S12	Trypanosomatidae	Eukaryota
CMS001_011_Ra_S4	Trypanosomatidae	Eukaryota
CMS001_018_Ra_S14	Trypanosomatidae	Eukaryota
CMS001_022_Ra_S6	Trypanosomatidae	Eukaryota
CMS001_029_Ra_S18	Trypanosomatidae	Eukaryota
CMS001_032_Ra_S7	Trypanosomatidae	Eukaryota
CMS001_035_Ra_S20	Trypanosomatidae	Eukaryota
CMS001_047_Ra_S4	Trypanosomatidae	Eukaryota
CMS001_049_Ra_S6	Trypanosomatidae	Eukaryota
CMS001_059_Ra_S10	Trypanosomatidae	Eukaryota
CMS001_water4_Zymo_S27	Trypanosomatidae	Eukaryota
CMS001_035_Ra_S20	Crithidia fasciculata	Eukaryota
CMS001_011_Ra_S4	Leishmania	Eukaryota
CMS001_022_Ra_S6	Leishmania	Eukaryota
CMS001_035_Ra_S20	Leishmania	Eukaryota
CMS001_035_Ra_S20	Leishmania donovani	Eukaryota
CMS001_059_Ra_S10	Leishmania donovani	Eukaryota
CMS002_004a_Rb_S117_L004	Leishmania donovani	Eukaryota
CMS002_053a_Rb_S7_L004	Leishmania panamensis	Eukaryota
CMS001_001_Ra_S1	Trypanosoma	Eukaryota
CMS001_029_Ra_S18	Trypanosoma	Eukaryota
CMS001_032_Ra_S7	Trypanosoma	Eukaryota
CMS001_035_Ra_S20	Trypanosoma	Eukaryota
CMS001_059_Ra_S10	Trypanosoma	Eukaryota
CMS001_035_Ra_S20	Trypanosoma brucei	Eukaryota
CMS001_008_Ra_S3	Naegleria gruberi	Eukaryota
CMS002_020e_Rb_S135_L004	Naegleria gruberi	Eukaryota
CMS001_005_Ra_S3	Dictyostelium purpureum	Eukaryota
CMS001_051_Ra_S8	Dictyostelium purpureum	Eukaryota
CMS002_020b_Rb_S132_L004	Dictyostelium purpureum	Eukaryota
CMS002_020e_Rb_S135_L004	Dictyostelium purpureum	Eukaryota
CMS002_040a_Rb_S174_L004	Dictyostelium purpureum	Eukaryota
CMS002_0Water4_Rb_S163_L004	Physariida	Eukaryota
CMS001_003_Ra_S2	Apicomplexa	Eukaryota
CMS001_058_Ra_S9	Apicomplexa	Eukaryota
CMS001_035_Ra_S20	Eimeriidae	Eukaryota
CMS001_001_Ra_S1	Eimeria	Eukaryota
CMS001_009_Ra_S13	Eimeria	Eukaryota
CMS001_011_Ra_S4	Eimeria	Eukaryota
CMS001_025_Ra_S7	Eimeria	Eukaryota
CMS001_027_Ra_S16	Eimeria	Eukaryota
CMS001_037_Ra_S21	Eimeria	Eukaryota
CMS001_060_Ra_S12	Eimeria	Eukaryota
CMS002_007a_Rb_S118_L004	Eimeria	Eukaryota
CMS002_021a_Rb_S136_L004	Eimeria	Eukaryota
CMS002_029a_Rb_S159_L004	Eimeria	Eukaryota
CMS002_029c_Rb_S161_L004	Eimeria	Eukaryota
CMS002_032a_Rb_S166_L004	Eimeria	Eukaryota
CMS002_053a_Rb_S7_L004	Eimeria	Eukaryota
CMS001_001_Ra_S1	Eimeria acervulina	Eukaryota
CMS001_012_Ra_S4	Eimeria acervulina	Eukaryota
CMS001_014_Ra_S5	Eimeria acervulina	Eukaryota
CMS001_016_Ra_S6	Eimeria acervulina	Eukaryota
CMS001_060_Ra_S12	Eimeria acervulina	Eukaryota
CMS002_047d_Rb_S196_L004	Eimeria acervulina	Eukaryota
CMS002_047e_Rb_S197_L004	Eimeria acervulina	Eukaryota
CMS002_056a_Rb_S9_L004	Eimeria acervulina	Eukaryota
CMS001_002_Ra_S1	Eimeria tenella	Eukaryota
CMS001_009_Ra_S13	Eimeria tenella	Eukaryota
CMS001_027_Ra_S16	Eimeria tenella	Eukaryota
CMS001_051_Ra_S8	Eimeria tenella	Eukaryota
CMS002_007a_Rb_S118_L004	Eimeria tenella	Eukaryota
CMS001_005_Ra_S3	Eimeria maxima	Eukaryota
CMS001_007_Ra_S12	Eimeria maxima	Eukaryota
CMS001_009_Ra_S13	Eimeria maxima	Eukaryota
CMS001_016_Ra_S6	Eimeria maxima	Eukaryota
CMS001_024_Ra_S15	Eimeria maxima	Eukaryota
CMS001_026_Ra_S18	Eimeria maxima	Eukaryota
CMS001_039_Ra_S9	Eimeria maxima	Eukaryota
CMS001_042_Ra_S23	Eimeria maxima	Eukaryota
CMS001_046_Ra_S3	Eimeria maxima	Eukaryota
CMS001_051_Ra_S8	Eimeria maxima	Eukaryota
CMS002_007a_Rb_S118_L004	Eimeria maxima	Eukaryota
CMS002_022a_Rb_S137_L004	Eimeria maxima	Eukaryota
CMS002_032a_Rb_S166_L004	Eimeria maxima	Eukaryota
CMS002_033a_Rb_S167_L004	Eimeria maxima	Eukaryota
CMS002_035a_Rb_S169_L004	Eimeria maxima	Eukaryota
CMS002_039a_Rb_S173_L004	Eimeria maxima	Eukaryota
CMS002_040a_Rb_S174_L004	Eimeria maxima	Eukaryota
CMS002_042a_Rb_S177_L004	Eimeria maxima	Eukaryota
CMS002_047d_Rb_S196_L004	Eimeria maxima	Eukaryota
CMS002_053a_Rb_S7_L004	Eimeria maxima	Eukaryota
CMS001_005_Ra_S3	Plasmodium	Eukaryota
CMS001_027_Ra_S16	Plasmodium	Eukaryota
CMS001_040_Ra_S21	Plasmodium	Eukaryota
CMS002_004a_Rb_S117_L004	Plasmodium	Eukaryota
CMS002_021a_Rb_S136_L004	Plasmodium	Eukaryota
CMS001_002_Ra_S1	Plasmodium berghei	Eukaryota
CMS001_016_Ra_S6	Plasmodium berghei	Eukaryota
CMS002_021a_Rb_S136_L004	Plasmodium berghei	Eukaryota
CMS002_029a_Rb_S159_L004	Plasmodium berghei	Eukaryota
CMS002_032a_Rb_S166_L004	Plasmodium berghei	Eukaryota
CMS001_007_Ra_S12	Plasmodium chabaudi adami	Eukaryota
CMS001_005_Ra_S3	Plasmodium cynomolgi	Eukaryota
CMS001_011_Ra_S4	Plasmodium cynomolgi	Eukaryota
CMS001_043_Ra_S24	Plasmodium cynomolgi	Eukaryota
CMS001_058_Ra_S9	Plasmodium cynomolgi	Eukaryota
CMS002_021a_Rb_S136_L004	Plasmodium cynomolgi	Eukaryota
CMS002_028c_Rb_S156_L004	Plasmodium cynomolgi	Eukaryota
CMS002_047j_Rb_S3_L004	Plasmodium cynomolgi	Eukaryota
CMS001_003_Ra_S2	Plasmodium falciparum	Eukaryota
CMS001_005_Ra_S3	Plasmodium falciparum	Eukaryota
CMS001_008_Ra_S3	Plasmodium falciparum	Eukaryota
CMS001_012_Ra_S4	Plasmodium falciparum	Eukaryota
CMS001_014_Ra_S5	Plasmodium falciparum	Eukaryota
CMS001_026_Ra_S18	Plasmodium falciparum	Eukaryota
CMS002_007a_Rb_S118_L004	Plasmodium falciparum	Eukaryota
CMS002_020a_Rb_S131_L004	Plasmodium falciparum	Eukaryota
CMS002_020e_Rb_S135_L004	Plasmodium falciparum	Eukaryota
CMS002_021a_Rb_S136_L004	Plasmodium falciparum	Eukaryota
CMS002_032a_Rb_S166_L004	Plasmodium falciparum	Eukaryota
CMS002_033a_Rb_S167_L004	Plasmodium falciparum	Eukaryota
CMS002_035a_Rb_S169_L004	Plasmodium falciparum	Eukaryota
CMS001_005_Ra_S3	Plasmodium reichenowi	Eukaryota
CMS001_026_Ra_S18	Plasmodium reichenowi	Eukaryota
CMS001_036_Ra_S20	Plasmodium reichenowi	Eukaryota
CMS001_060_Ra_S12	Plasmodium reichenowi	Eukaryota
CMS002_007a_Rb_S118_L004	Plasmodium reichenowi	Eukaryota
CMS002_020a_Rb_S131_L004	Plasmodium reichenowi	Eukaryota
CMS002_020d_Rb_S134_L004	Plasmodium reichenowi	Eukaryota
CMS002_020e_Rb_S135_L004	Plasmodium reichenowi	Eukaryota
CMS002_021a_Rb_S136_L004	Plasmodium reichenowi	Eukaryota
CMS002_034a_Rb_S168_L004	Plasmodium reichenowi	Eukaryota
CMS001_005_Ra_S3	Plasmodium vivax	Eukaryota
CMS001_051_Ra_S8	Plasmodium vivax	Eukaryota
CMS001_053_Ra_S8	Plasmodium vivax	Eukaryota
CMS001_060_Ra_S12	Plasmodium vivax	Eukaryota
CMS002_020a_Rb_S131_L004	Plasmodium vivax	Eukaryota
CMS002_020c_Rb_S133_L004	Plasmodium vivax	Eukaryota
CMS002_020d_Rb_S134_L004	Plasmodium vivax	Eukaryota
CMS002_021a_Rb_S136_L004	Plasmodium vivax	Eukaryota
CMS002_053a_Rb_S7_L004	Plasmodium vivax	Eukaryota
CMS001_008_Ra_S3	Plasmodium fragile	Eukaryota
CMS001_009_Ra_S13	Plasmodium fragile	Eukaryota
CMS001_025_Ra_S7	Plasmodium fragile	Eukaryota
CMS001_001_Ra_S1	Plasmodium malariae	Eukaryota
CMS001_003_Ra_S2	Plasmodium malariae	Eukaryota
CMS001_008_Ra_S3	Plasmodium malariae	Eukaryota
CMS001_016_Ra_S6	Plasmodium malariae	Eukaryota
CMS001_018_Ra_S14	Plasmodium malariae	Eukaryota
CMS001_026_Ra_S18	Plasmodium malariae	Eukaryota
CMS001_028_Ra_S17	Plasmodium malariae	Eukaryota
CMS001_031_Ra_S19	Plasmodium malariae	Eukaryota
CMS001_034_Ra_S19	Plasmodium malariae	Eukaryota
CMS001_036_Ra_S20	Plasmodium malariae	Eukaryota
CMS001_058_Ra_S9	Plasmodium malariae	Eukaryota
CMS001_060_Ra_S12	Plasmodium malariae	Eukaryota
CMS002_007a_Rb_S118_L004	Plasmodium malariae	Eukaryota
CMS002_020a_Rb_S131_L004	Plasmodium malariae	Eukaryota
CMS002_020e_Rb_S135_L004	Plasmodium malariae	Eukaryota
CMS002_021a_Rb_S136_L004	Plasmodium malariae	Eukaryota
CMS002_029a_Rb_S159_L004	Plasmodium malariae	Eukaryota
CMS002_032a_Rb_S166_L004	Plasmodium malariae	Eukaryota
CMS002_040a_Rb_S174_L004	Plasmodium malariae	Eukaryota
CMS002_053a_Rb_S7_L004	Plasmodium malariae	Eukaryota
CMS001_001_Ra_S1	Plasmodium yoelii	Eukaryota
CMS001_005_Ra_S3	Plasmodium yoelii	Eukaryota
CMS001_014_Ra_S5	Plasmodium yoelii	Eukaryota
CMS001_017_Ra_S6	Plasmodium yoelii	Eukaryota
CMS001_019_Ra_S14	Plasmodium yoelii	Eukaryota
CMS001_025_Ra_S7	Plasmodium yoelii	Eukaryota
CMS001_050_Ra_S23	Plasmodium yoelii	Eukaryota
CMS001_060_Ra_S12	Plasmodium yoelii	Eukaryota
CMS002_020c_Rb_S133_L004	Plasmodium yoelii	Eukaryota
CMS002_020d_Rb_S134_L004	Plasmodium yoelii	Eukaryota
CMS002_021a_Rb_S136_L004	Plasmodium yoelii	Eukaryota
CMS002_028a_Rb_S154_L004	Plasmodium yoelii	Eukaryota
CMS002_028c_Rb_S156_L004	Plasmodium yoelii	Eukaryota
CMS002_039a_Rb_S173_L004	Plasmodium yoelii	Eukaryota
CMS002_047a_Rb_S193_L004	Plasmodium yoelii	Eukaryota
CMS002_047g_Rb_S200_L004	Plasmodium yoelii	Eukaryota
CMS002_053a_Rb_S7_L004	Plasmodium yoelii	Eukaryota
CMS001_036_Ra_S20	Theileria annulata	Eukaryota
CMS002_020e_Rb_S135_L004	Theileria annulata	Eukaryota
CMS002_020d_Rb_S134_L004	Paramecium tetraurelia	Eukaryota
CMS001_016_Ra_S6	Ichthyophthirius multifiliis	Eukaryota
CMS001_034_Ra_S19	Ichthyophthirius multifiliis	Eukaryota
CMS001_060_Ra_S12	Ichthyophthirius multifiliis	Eukaryota
CMS001_water3_Qiagen_S26	Ichthyophthirius multifiliis	Eukaryota
CMS002_037a_Rb_S171_L004	Ichthyophthirius multifiliis	Eukaryota
CMS001_042_Ra_S23	Stylonychia lemnae	Eukaryota
CMS002_029b_Rb_S160_L004	Stylonychia lemnae	Eukaryota
CMS001_043_Ra_S24	Microsporidia	Eukaryota
CMS001_water3_Qiagen_S26	Microsporidia	Eukaryota
CMS002_040a_Rb_S174_L004	Microsporidia	Eukaryota
CMS001_001_Ra_S1	Eumetazoa	Eukaryota
CMS001_002_Ra_S1	Eumetazoa	Eukaryota
CMS001_003_Ra_S2	Eumetazoa	Eukaryota
CMS001_005_Ra_S3	Eumetazoa	Eukaryota
CMS001_008_Ra_S3	Eumetazoa	Eukaryota
CMS001_009_Ra_S13	Eumetazoa	Eukaryota
CMS001_010_Ra_S1	Eumetazoa	Eukaryota
CMS001_011_Ra_S4	Eumetazoa	Eukaryota
CMS001_013_Ra_S5	Eumetazoa	Eukaryota
CMS001_014_Ra_S5	Eumetazoa	Eukaryota
CMS001_016_Ra_S6	Eumetazoa	Eukaryota
CMS001_017_Ra_S6	Eumetazoa	Eukaryota
CMS001_019_Ra_S14	Eumetazoa	Eukaryota
CMS001_020_Ra_S15	Eumetazoa	Eukaryota
CMS001_021_Ra_S16	Eumetazoa	Eukaryota
CMS001_022_Ra_S6	Eumetazoa	Eukaryota
CMS001_024_Ra_S15	Eumetazoa	Eukaryota
CMS001_025_Ra_S7	Eumetazoa	Eukaryota
CMS001_031_Ra_S19	Eumetazoa	Eukaryota
CMS001_033_Ra_S8	Eumetazoa	Eukaryota
CMS001_034_Ra_S19	Eumetazoa	Eukaryota
CMS001_036_Ra_S20	Eumetazoa	Eukaryota
CMS001_037_Ra_S21	Eumetazoa	Eukaryota
CMS001_038_Ra_S22	Eumetazoa	Eukaryota
CMS001_043_Ra_S24	Eumetazoa	Eukaryota
CMS001_044_Ra_S25	Eumetazoa	Eukaryota
CMS001_050_Ra_S23	Eumetazoa	Eukaryota
CMS001_051_Ra_S8	Eumetazoa	Eukaryota
CMS001_052_Ra_S7	Eumetazoa	Eukaryota
CMS001_058_Ra_S9	Eumetazoa	Eukaryota
CMS001_060_Ra_S12	Eumetazoa	Eukaryota
CMS002_007a_Rb_S118_L004	Eumetazoa	Eukaryota
CMS002_013a_Rb_S120_L004	Eumetazoa	Eukaryota
CMS002_020a_Rb_S131_L004	Eumetazoa	Eukaryota
CMS002_020c_Rb_S133_L004	Eumetazoa	Eukaryota
CMS002_020d_Rb_S134_L004	Eumetazoa	Eukaryota
CMS002_020e_Rb_S135_L004	Eumetazoa	Eukaryota
CMS002_021a_Rb_S136_L004	Eumetazoa	Eukaryota
CMS002_028a_Rb_S154_L004	Eumetazoa	Eukaryota
CMS002_028b_Rb_S155_L004	Eumetazoa	Eukaryota
CMS002_029a_Rb_S159_L004	Eumetazoa	Eukaryota
CMS002_029b_Rb_S160_L004	Eumetazoa	Eukaryota
CMS002_029c_Rb_S161_L004	Eumetazoa	Eukaryota
CMS002_031a_Rb_S165_L004	Eumetazoa	Eukaryota
CMS002_032a_Rb_S166_L004	Eumetazoa	Eukaryota
CMS002_038a_Rb_S172_L004	Eumetazoa	Eukaryota
CMS002_039a_Rb_S173_L004	Eumetazoa	Eukaryota
CMS002_046b_Rb_S192_L004	Eumetazoa	Eukaryota
CMS002_047a_Rb_S193_L004	Eumetazoa	Eukaryota
CMS002_047e_Rb_S197_L004	Eumetazoa	Eukaryota
CMS002_047f_Rb_S198_L004	Eumetazoa	Eukaryota
CMS002_047g_Rb_S200_L004	Eumetazoa	Eukaryota
CMS002_047h_Rb_S1_L004	Eumetazoa	Eukaryota
CMS002_047j_Rb_S3_L004	Eumetazoa	Eukaryota
CMS002_053a_Rb_S7_L004	Eumetazoa	Eukaryota
CMS002_056a_Rb_S9_L004	Eumetazoa	Eukaryota
CMS001_017_Ra_S6	Hydra vulgaris	Eukaryota
CMS001_025_Ra_S7	Hydra vulgaris	Eukaryota
CMS001_026_Ra_S18	Hydra vulgaris	Eukaryota
CMS001_037_Ra_S21	Hydra vulgaris	Eukaryota
CMS001_048_Ra_S5	Hydra vulgaris	Eukaryota
CMS001_060_Ra_S12	Hydra vulgaris	Eukaryota
CMS002_007a_Rb_S118_L004	Hydra vulgaris	Eukaryota
CMS002_020a_Rb_S131_L004	Hydra vulgaris	Eukaryota
CMS002_021a_Rb_S136_L004	Hydra vulgaris	Eukaryota
CMS002_028d_Rb_S157_L004	Hydra vulgaris	Eukaryota
CMS002_047b_Rb_S194_L004	Hydra vulgaris	Eukaryota
CMS002_047c_Rb_S195_L004	Hydra vulgaris	Eukaryota
CMS002_047h_Rb_S1_L004	Hydra vulgaris	Eukaryota
CMS002_053a_Rb_S7_L004	Hydra vulgaris	Eukaryota
CMS001_014_Ra_S5	Hexacorallia	Eukaryota
CMS001_045_Ra_S2	Hexacorallia	Eukaryota
CMS001_008_Ra_S3	Scleractinia	Eukaryota
CMS001_009_Ra_S13	Scleractinia	Eukaryota
CMS001_016_Ra_S6	Scleractinia	Eukaryota
CMS001_025_Ra_S7	Scleractinia	Eukaryota
CMS001_060_Ra_S12	Digenea	Eukaryota
CMS001_026_Ra_S18	Schistosoma japonicum	Eukaryota
CMS001_003_Ra_S2	Schistosoma mansoni	Eukaryota
CMS001_008_Ra_S3	Schistosoma mansoni	Eukaryota
CMS001_014_Ra_S5	Schistosoma mansoni	Eukaryota
CMS001_016_Ra_S6	Schistosoma mansoni	Eukaryota
CMS001_020_Ra_S15	Schistosoma mansoni	Eukaryota
CMS001_021_Ra_S16	Schistosoma mansoni	Eukaryota
CMS001_025_Ra_S7	Schistosoma mansoni	Eukaryota
CMS001_026_Ra_S18	Schistosoma mansoni	Eukaryota
CMS001_028_Ra_S17	Schistosoma mansoni	Eukaryota
CMS001_033_Ra_S8	Schistosoma mansoni	Eukaryota
CMS001_036_Ra_S20	Schistosoma mansoni	Eukaryota
CMS001_037_Ra_S21	Schistosoma mansoni	Eukaryota
CMS001_038_Ra_S22	Schistosoma mansoni	Eukaryota
CMS001_039_Ra_S9	Schistosoma mansoni	Eukaryota
CMS001_040_Ra_S21	Schistosoma mansoni	Eukaryota
CMS001_042_Ra_S23	Schistosoma mansoni	Eukaryota
CMS001_046_Ra_S3	Schistosoma mansoni	Eukaryota
CMS001_048_Ra_S5	Schistosoma mansoni	Eukaryota
CMS001_051_Ra_S8	Schistosoma mansoni	Eukaryota
CMS002_007a_Rb_S118_L004	Schistosoma mansoni	Eukaryota
CMS002_020a_Rb_S131_L004	Schistosoma mansoni	Eukaryota
CMS002_020e_Rb_S135_L004	Schistosoma mansoni	Eukaryota
CMS002_021a_Rb_S136_L004	Schistosoma mansoni	Eukaryota
CMS002_028b_Rb_S155_L004	Schistosoma mansoni	Eukaryota
CMS002_029a_Rb_S159_L004	Schistosoma mansoni	Eukaryota
CMS002_029b_Rb_S160_L004	Schistosoma mansoni	Eukaryota
CMS002_029c_Rb_S161_L004	Schistosoma mansoni	Eukaryota
CMS002_031a_Rb_S165_L004	Schistosoma mansoni	Eukaryota
CMS002_032a_Rb_S166_L004	Schistosoma mansoni	Eukaryota
CMS002_033a_Rb_S167_L004	Schistosoma mansoni	Eukaryota
CMS002_034a_Rb_S168_L004	Schistosoma mansoni	Eukaryota
CMS002_038a_Rb_S172_L004	Schistosoma mansoni	Eukaryota
CMS002_039a_Rb_S173_L004	Schistosoma mansoni	Eukaryota
CMS002_040a_Rb_S174_L004	Schistosoma mansoni	Eukaryota
CMS002_041a_Rb_S176_L004	Schistosoma mansoni	Eukaryota
CMS002_047d_Rb_S196_L004	Schistosoma mansoni	Eukaryota
CMS002_047e_Rb_S197_L004	Schistosoma mansoni	Eukaryota
CMS002_056a_Rb_S9_L004	Schistosoma mansoni	Eukaryota
CMS001_032_Ra_S7	Nematoda	Eukaryota
CMS001_045_Ra_S2	Caenorhabditis	Eukaryota
CMS001_033_Ra_S8	Caenorhabditis briggsae	Eukaryota
CMS001_036_Ra_S20	Caenorhabditis briggsae	Eukaryota
CMS002_033a_Rb_S167_L004	Caenorhabditis briggsae	Eukaryota
CMS002_053a_Rb_S7_L004	Caenorhabditis briggsae	Eukaryota
CMS001_001_Ra_S1	Caenorhabditis elegans	Eukaryota
CMS001_006_Ra_S5	Caenorhabditis elegans	Eukaryota
CMS001_007_Ra_S12	Caenorhabditis elegans	Eukaryota
CMS001_008_Ra_S3	Caenorhabditis elegans	Eukaryota
CMS001_016_Ra_S6	Caenorhabditis elegans	Eukaryota
CMS001_017_Ra_S6	Caenorhabditis elegans	Eukaryota
CMS001_021_Ra_S16	Caenorhabditis elegans	Eukaryota
CMS001_025_Ra_S7	Caenorhabditis elegans	Eukaryota
CMS001_036_Ra_S20	Caenorhabditis elegans	Eukaryota
CMS001_038_Ra_S22	Caenorhabditis elegans	Eukaryota
CMS001_039_Ra_S9	Caenorhabditis elegans	Eukaryota
CMS001_042_Ra_S23	Caenorhabditis elegans	Eukaryota
CMS001_047_Ra_S4	Caenorhabditis elegans	Eukaryota
CMS002_007a_Rb_S118_L004	Caenorhabditis elegans	Eukaryota
CMS002_020a_Rb_S131_L004	Caenorhabditis elegans	Eukaryota
CMS002_020e_Rb_S135_L004	Caenorhabditis elegans	Eukaryota
CMS002_021a_Rb_S136_L004	Caenorhabditis elegans	Eukaryota
CMS002_028a_Rb_S154_L004	Caenorhabditis elegans	Eukaryota
CMS002_028b_Rb_S155_L004	Caenorhabditis elegans	Eukaryota
CMS002_028d_Rb_S157_L004	Caenorhabditis elegans	Eukaryota
CMS002_028e_Rb_S158_L004	Caenorhabditis elegans	Eukaryota
CMS002_031a_Rb_S165_L004	Caenorhabditis elegans	Eukaryota
CMS002_032a_Rb_S166_L004	Caenorhabditis elegans	Eukaryota
CMS002_033a_Rb_S167_L004	Caenorhabditis elegans	Eukaryota
CMS002_034a_Rb_S168_L004	Caenorhabditis elegans	Eukaryota
CMS002_039a_Rb_S173_L004	Caenorhabditis elegans	Eukaryota
CMS002_041a_Rb_S176_L004	Caenorhabditis elegans	Eukaryota
CMS002_047c_Rb_S195_L004	Caenorhabditis elegans	Eukaryota
CMS002_047h_Rb_S1_L004	Caenorhabditis elegans	Eukaryota
CMS002_053a_Rb_S7_L004	Caenorhabditis elegans	Eukaryota
CMS002_056a_Rb_S9_L004	Caenorhabditis elegans	Eukaryota
CMS001_001_Ra_S1	Strongyloides	Eukaryota
CMS001_014_Ra_S5	Strongyloides	Eukaryota
CMS001_005_Ra_S3	Strongyloides stercoralis	Eukaryota
CMS001_017_Ra_S6	Strongyloides stercoralis	Eukaryota
CMS001_025_Ra_S7	Strongyloides stercoralis	Eukaryota
CMS001_030_Ra_S7	Strongyloides stercoralis	Eukaryota
CMS001_033_Ra_S8	Strongyloides stercoralis	Eukaryota
CMS001_036_Ra_S20	Strongyloides stercoralis	Eukaryota
CMS001_038_Ra_S22	Strongyloides stercoralis	Eukaryota
CMS002_020a_Rb_S131_L004	Strongyloides stercoralis	Eukaryota
CMS002_020e_Rb_S135_L004	Strongyloides stercoralis	Eukaryota
CMS002_021a_Rb_S136_L004	Strongyloides stercoralis	Eukaryota
CMS002_028a_Rb_S154_L004	Strongyloides stercoralis	Eukaryota
CMS002_028c_Rb_S156_L004	Strongyloides stercoralis	Eukaryota
CMS002_042a_Rb_S177_L004	Strongyloides stercoralis	Eukaryota
CMS002_047b_Rb_S194_L004	Strongyloides stercoralis	Eukaryota
CMS002_047c_Rb_S195_L004	Strongyloides stercoralis	Eukaryota
CMS002_047i_Rb_S2_L004	Strongyloides stercoralis	Eukaryota
CMS002_047j_Rb_S3_L004	Strongyloides stercoralis	Eukaryota
CMS002_053a_Rb_S7_L004	Strongyloides stercoralis	Eukaryota
CMS002_056a_Rb_S9_L004	Strongyloides stercoralis	Eukaryota
CMS002_042a_Rb_S177_L004	Brugia malayi	Eukaryota
CMS002_042a_Rb_S177_L004	Onchocerca volvulus	Eukaryota
CMS001_005_Ra_S3	Haemonchus contortus	Eukaryota
CMS001_012_Ra_S4	Haemonchus contortus	Eukaryota
CMS001_014_Ra_S5	Haemonchus contortus	Eukaryota
CMS001_018_Ra_S14	Haemonchus contortus	Eukaryota
CMS001_026_Ra_S18	Haemonchus contortus	Eukaryota
CMS001_033_Ra_S8	Haemonchus contortus	Eukaryota
CMS001_035_Ra_S20	Haemonchus contortus	Eukaryota
CMS001_050_Ra_S23	Haemonchus contortus	Eukaryota
CMS001_051_Ra_S8	Haemonchus contortus	Eukaryota
CMS001_057_Ra_S11	Haemonchus contortus	Eukaryota
CMS002_007a_Rb_S118_L004	Haemonchus contortus	Eukaryota
CMS002_020a_Rb_S131_L004	Haemonchus contortus	Eukaryota
CMS002_021a_Rb_S136_L004	Haemonchus contortus	Eukaryota
CMS001_010_Ra_S1	Wuchereria bancrofti	Eukaryota
CMS001_031_Ra_S19	Wuchereria bancrofti	Eukaryota
CMS001_035_Ra_S20	Wuchereria bancrofti	Eukaryota
CMS001_036_Ra_S20	Wuchereria bancrofti	Eukaryota
CMS001_042_Ra_S23	Wuchereria bancrofti	Eukaryota
CMS002_028a_Rb_S154_L004	Wuchereria bancrofti	Eukaryota
CMS002_028b_Rb_S155_L004	Wuchereria bancrofti	Eukaryota
CMS002_029a_Rb_S159_L004	Wuchereria bancrofti	Eukaryota
CMS002_037a_Rb_S171_L004	Wuchereria bancrofti	Eukaryota
CMS002_040a_Rb_S174_L004	Wuchereria bancrofti	Eukaryota
CMS002_047j_Rb_S3_L004	Wuchereria bancrofti	Eukaryota
CMS002_053a_Rb_S7_L004	Wuchereria bancrofti	Eukaryota
CMS002_042a_Rb_S177_L004	Filarioidea	Eukaryota
CMS002_042a_Rb_S177_L004	Onchocercidae	Eukaryota
CMS002_053a_Rb_S7_L004	Trichinella	Eukaryota
CMS001_012_Ra_S4	Helobdella robusta	Eukaryota
CMS001_014_Ra_S5	Helobdella robusta	Eukaryota
CMS001_016_Ra_S6	Helobdella robusta	Eukaryota
CMS001_021_Ra_S16	Helobdella robusta	Eukaryota
CMS001_024_Ra_S15	Helobdella robusta	Eukaryota
CMS001_025_Ra_S7	Helobdella robusta	Eukaryota
CMS002_020a_Rb_S131_L004	Helobdella robusta	Eukaryota
CMS002_020e_Rb_S135_L004	Helobdella robusta	Eukaryota
CMS002_021a_Rb_S136_L004	Helobdella robusta	Eukaryota
CMS002_047d_Rb_S196_L004	Helobdella robusta	Eukaryota
CMS001_018_Ra_S14	Mollusca	Eukaryota
CMS001_006_Ra_S5	Aplysia californica	Eukaryota
CMS001_035_Ra_S20	Aplysia californica	Eukaryota
CMS002_021a_Rb_S136_L004	Aplysia californica	Eukaryota
CMS001_001_Ra_S1	Biomphalaria glabrata	Eukaryota
CMS001_006_Ra_S5	Biomphalaria glabrata	Eukaryota
CMS001_010_Ra_S1	Biomphalaria glabrata	Eukaryota
CMS001_011_Ra_S4	Biomphalaria glabrata	Eukaryota
CMS001_013_Ra_S5	Biomphalaria glabrata	Eukaryota
CMS001_015_Ra_S13	Biomphalaria glabrata	Eukaryota
CMS001_017_Ra_S6	Biomphalaria glabrata	Eukaryota
CMS001_020_Ra_S15	Biomphalaria glabrata	Eukaryota
CMS001_021_Ra_S16	Biomphalaria glabrata	Eukaryota
CMS001_023_Ra_S17	Biomphalaria glabrata	Eukaryota
CMS001_035_Ra_S20	Biomphalaria glabrata	Eukaryota
CMS001_037_Ra_S21	Biomphalaria glabrata	Eukaryota
CMS001_052_Ra_S7	Biomphalaria glabrata	Eukaryota
CMS001_055_Ra_S9	Biomphalaria glabrata	Eukaryota
CMS001_056_Ra_S10	Biomphalaria glabrata	Eukaryota
CMS001_057_Ra_S11	Biomphalaria glabrata	Eukaryota
CMS001_058_Ra_S9	Biomphalaria glabrata	Eukaryota
CMS002_020a_Rb_S131_L004	Biomphalaria glabrata	Eukaryota
CMS002_028a_Rb_S154_L004	Biomphalaria glabrata	Eukaryota
CMS002_028b_Rb_S155_L004	Biomphalaria glabrata	Eukaryota
CMS002_028d_Rb_S157_L004	Biomphalaria glabrata	Eukaryota
CMS002_028e_Rb_S158_L004	Biomphalaria glabrata	Eukaryota
CMS002_047a_Rb_S193_L004	Biomphalaria glabrata	Eukaryota
CMS002_047c_Rb_S195_L004	Biomphalaria glabrata	Eukaryota
CMS002_047d_Rb_S196_L004	Biomphalaria glabrata	Eukaryota
CMS002_047e_Rb_S197_L004	Biomphalaria glabrata	Eukaryota
CMS002_047f_Rb_S198_L004	Biomphalaria glabrata	Eukaryota
CMS002_047h_Rb_S1_L004	Biomphalaria glabrata	Eukaryota
CMS002_047i_Rb_S2_L004	Biomphalaria glabrata	Eukaryota
CMS002_047j_Rb_S3_L004	Biomphalaria glabrata	Eukaryota
CMS002_053a_Rb_S7_L004	Biomphalaria glabrata	Eukaryota
CMS001_021_Ra_S16	Pteriomorphia	Eukaryota
CMS002_049a_Rb_S4_L004	Crassostrea	Eukaryota
CMS001_005_Ra_S3	Crassostrea virginica	Eukaryota
CMS001_016_Ra_S6	Crassostrea virginica	Eukaryota
CMS002_021a_Rb_S136_L004	Crassostrea virginica	Eukaryota
CMS002_047i_Rb_S2_L004	Crassostrea virginica	Eukaryota
CMS001_012_Ra_S4	Mizuhopecten yessoensis	Eukaryota
CMS001_014_Ra_S5	Mizuhopecten yessoensis	Eukaryota
CMS001_045_Ra_S2	Mizuhopecten yessoensis	Eukaryota
CMS002_013a_Rb_S120_L004	Mizuhopecten yessoensis	Eukaryota
CMS002_029c_Rb_S161_L004	Mizuhopecten yessoensis	Eukaryota
CMS002_047i_Rb_S2_L004	Mizuhopecten yessoensis	Eukaryota
CMS001_003_Ra_S2	Arthropoda	Eukaryota
CMS001_006_Ra_S5	Arthropoda	Eukaryota
CMS001_007_Ra_S12	Arthropoda	Eukaryota
CMS001_009_Ra_S13	Arthropoda	Eukaryota
CMS001_011_Ra_S4	Arthropoda	Eukaryota
CMS001_013_Ra_S5	Arthropoda	Eukaryota
CMS001_014_Ra_S5	Arthropoda	Eukaryota
CMS001_016_Ra_S6	Arthropoda	Eukaryota
CMS001_021_Ra_S16	Arthropoda	Eukaryota
CMS001_025_Ra_S7	Arthropoda	Eukaryota
CMS001_026_Ra_S18	Arthropoda	Eukaryota
CMS001_035_Ra_S20	Arthropoda	Eukaryota
CMS001_037_Ra_S21	Arthropoda	Eukaryota
CMS001_042_Ra_S23	Arthropoda	Eukaryota
CMS001_045_Ra_S2	Arthropoda	Eukaryota
CMS001_052_Ra_S7	Arthropoda	Eukaryota
CMS001_055_Ra_S9	Arthropoda	Eukaryota
CMS001_060_Ra_S12	Arthropoda	Eukaryota
CMS002_007a_Rb_S118_L004	Arthropoda	Eukaryota
CMS002_020a_Rb_S131_L004	Arthropoda	Eukaryota
CMS002_020c_Rb_S133_L004	Arthropoda	Eukaryota
CMS002_020e_Rb_S135_L004	Arthropoda	Eukaryota
CMS002_029d_Rb_S162_L004	Arthropoda	Eukaryota
CMS002_031a_Rb_S165_L004	Arthropoda	Eukaryota
CMS002_032a_Rb_S166_L004	Arthropoda	Eukaryota
CMS002_035a_Rb_S169_L004	Arthropoda	Eukaryota
CMS002_039a_Rb_S173_L004	Arthropoda	Eukaryota
CMS002_047b_Rb_S194_L004	Arthropoda	Eukaryota
CMS002_047i_Rb_S2_L004	Arthropoda	Eukaryota
CMS002_053a_Rb_S7_L004	Arthropoda	Eukaryota
CMS002_056a_Rb_S9_L004	Arthropoda	Eukaryota
CMS001_014_Ra_S5	Daphnia pulex	Eukaryota
CMS001_012_Ra_S4	Penaeus vannamei	Eukaryota
CMS001_014_Ra_S5	Penaeus vannamei	Eukaryota
CMS001_020_Ra_S15	Penaeus vannamei	Eukaryota
CMS001_026_Ra_S18	Penaeus vannamei	Eukaryota
CMS001_042_Ra_S23	Penaeus vannamei	Eukaryota
CMS002_007a_Rb_S118_L004	Penaeus vannamei	Eukaryota
CMS002_010a_Rb_S119_L004	Penaeus vannamei	Eukaryota
CMS002_021a_Rb_S136_L004	Penaeus vannamei	Eukaryota
CMS002_029a_Rb_S159_L004	Penaeus vannamei	Eukaryota
CMS002_029c_Rb_S161_L004	Penaeus vannamei	Eukaryota
CMS002_032a_Rb_S166_L004	Penaeus vannamei	Eukaryota
CMS002_037a_Rb_S171_L004	Penaeus vannamei	Eukaryota
CMS002_041a_Rb_S176_L004	Penaeus vannamei	Eukaryota
CMS002_047a_Rb_S193_L004	Penaeus vannamei	Eukaryota
CMS001_058_Ra_S9	Chelicerata	Eukaryota
CMS001_014_Ra_S5	Limulus polyphemus	Eukaryota
CMS001_060_Ra_S12	Limulus polyphemus	Eukaryota
CMS002_007a_Rb_S118_L004	Limulus polyphemus	Eukaryota
CMS002_020a_Rb_S131_L004	Limulus polyphemus	Eukaryota
CMS002_028e_Rb_S158_L004	Limulus polyphemus	Eukaryota
CMS001_003_Ra_S2	Mygalomorphae	Eukaryota
CMS002_026d_Rb_S149_L004	Araneomorphae	Eukaryota
CMS001_003_Ra_S2	Araneidae	Eukaryota
CMS002_056a_Rb_S9_L004	Astigmata	Eukaryota
CMS001_023_Ra_S17	Dermatophagoides pteronyssinus	Eukaryota
CMS002_047i_Rb_S2_L004	Dermatophagoides pteronyssinus	Eukaryota
CMS002_047j_Rb_S3_L004	Dermatophagoides pteronyssinus	Eukaryota
CMS001_032_Ra_S7	Loa loa	Eukaryota
CMS002_042a_Rb_S177_L004	Loa loa	Eukaryota
CMS001_057_Ra_S11	Lingula anatina	Eukaryota
CMS002_020e_Rb_S135_L004	Lingula anatina	Eukaryota
CMS002_053a_Rb_S7_L004	Lingula anatina	Eukaryota
CMS001_013_Ra_S5	Strongylocentrotus purpuratus	Eukaryota
CMS001_016_Ra_S6	Strongylocentrotus purpuratus	Eukaryota
CMS001_026_Ra_S18	Strongylocentrotus purpuratus	Eukaryota
CMS001_058_Ra_S9	Strongylocentrotus purpuratus	Eukaryota
CMS001_water3_Qiagen_S26	Strongylocentrotus purpuratus	Eukaryota
CMS002_007a_Rb_S118_L004	Strongylocentrotus purpuratus	Eukaryota
CMS001_020_Ra_S15	Chordata	Chordata
CMS002_007a_Rb_S118_L004	Chordata	Chordata
CMS002_020d_Rb_S134_L004	Chordata	Chordata
CMS001_036_Ra_S20	Ciona intestinalis	Chordata
CMS002_029e_Rb_S164_L004	Ciona intestinalis	Chordata
CMS001_023_Ra_S17	Branchiostoma floridae	Chordata
CMS002_047d_Rb_S196_L004	Branchiostoma floridae	Chordata
CMS001_001_Ra_S1	Branchiostoma belcheri	Chordata
CMS001_042_Ra_S23	Branchiostoma belcheri	Chordata
CMS002_041a_Rb_S176_L004	Branchiostoma belcheri	Chordata
CMS002_020c_Rb_S133_L004	Vertebrata	Chordata
CMS002_020a_Rb_S131_L004	Eptatretus burgeri	Chordata
CMS001_005_Ra_S3	Gnathostomata	Chordata
CMS001_020_Ra_S15	Gnathostomata	Chordata
CMS001_025_Ra_S7	Gnathostomata	Chordata
CMS002_020a_Rb_S131_L004	Gnathostomata	Chordata
CMS002_021a_Rb_S136_L004	Gnathostomata	Chordata
CMS001_003_Ra_S2	Callorhinchus milii	Chordata
CMS001_005_Ra_S3	Callorhinchus milii	Chordata
CMS001_008_Ra_S3	Callorhinchus milii	Chordata
CMS001_009_Ra_S13	Callorhinchus milii	Chordata
CMS001_014_Ra_S5	Callorhinchus milii	Chordata
CMS001_025_Ra_S7	Callorhinchus milii	Chordata
CMS001_026_Ra_S18	Callorhinchus milii	Chordata
CMS001_060_Ra_S12	Callorhinchus milii	Chordata
CMS001_water3_Qiagen_S26	Callorhinchus milii	Chordata
CMS002_007a_Rb_S118_L004	Callorhinchus milii	Chordata
CMS002_020a_Rb_S131_L004	Callorhinchus milii	Chordata
CMS002_020c_Rb_S133_L004	Callorhinchus milii	Chordata
CMS002_020e_Rb_S135_L004	Callorhinchus milii	Chordata
CMS002_021a_Rb_S136_L004	Callorhinchus milii	Chordata
CMS002_020d_Rb_S134_L004	Latimeria chalumnae	Chordata
CMS002_020e_Rb_S135_L004	Latimeria chalumnae	Chordata
CMS001_008_Ra_S3	Actinopterygii	Chordata
CMS002_020b_Rb_S132_L004	Actinopterygii	Chordata
CMS002_020d_Rb_S134_L004	Actinopterygii	Chordata
CMS002_029a_Rb_S159_L004	Actinopterygii	Chordata
CMS002_039a_Rb_S173_L004	Lepisosteus oculatus	Chordata
CMS001_016_Ra_S6	Clupea harengus	Chordata
CMS002_053a_Rb_S7_L004	Clupea harengus	Chordata
CMS001_019_Ra_S14	Cyprinidae	Chordata
CMS001_036_Ra_S20	Cyprinidae	Chordata
CMS002_007a_Rb_S118_L004	Cyprinidae	Chordata
CMS001_003_Ra_S2	Danio rerio	Chordata
CMS001_005_Ra_S3	Danio rerio	Chordata
CMS001_006_Ra_S5	Danio rerio	Chordata
CMS001_007_Ra_S12	Danio rerio	Chordata
CMS001_008_Ra_S3	Danio rerio	Chordata
CMS001_011_Ra_S4	Danio rerio	Chordata
CMS001_012_Ra_S4	Danio rerio	Chordata
CMS001_013_Ra_S5	Danio rerio	Chordata
CMS001_014_Ra_S5	Danio rerio	Chordata
CMS001_015_Ra_S13	Danio rerio	Chordata
CMS001_016_Ra_S6	Danio rerio	Chordata
CMS001_017_Ra_S6	Danio rerio	Chordata
CMS001_020_Ra_S15	Danio rerio	Chordata
CMS001_021_Ra_S16	Danio rerio	Chordata
CMS001_025_Ra_S7	Danio rerio	Chordata
CMS001_026_Ra_S18	Danio rerio	Chordata
CMS001_031_Ra_S19	Danio rerio	Chordata
CMS001_035_Ra_S20	Danio rerio	Chordata
CMS001_036_Ra_S20	Danio rerio	Chordata
CMS001_038_Ra_S22	Danio rerio	Chordata
CMS001_039_Ra_S9	Danio rerio	Chordata
CMS001_043_Ra_S24	Danio rerio	Chordata
CMS001_046_Ra_S3	Danio rerio	Chordata
CMS001_050_Ra_S23	Danio rerio	Chordata
CMS001_051_Ra_S8	Danio rerio	Chordata
CMS001_053_Ra_S8	Danio rerio	Chordata
CMS001_055_Ra_S9	Danio rerio	Chordata
CMS001_056_Ra_S10	Danio rerio	Chordata
CMS001_057_Ra_S11	Danio rerio	Chordata
CMS001_060_Ra_S12	Danio rerio	Chordata
CMS002_007a_Rb_S118_L004	Danio rerio	Chordata
CMS002_020a_Rb_S131_L004	Danio rerio	Chordata
CMS002_020b_Rb_S132_L004	Danio rerio	Chordata
CMS002_020c_Rb_S133_L004	Danio rerio	Chordata
CMS002_020e_Rb_S135_L004	Danio rerio	Chordata
CMS002_021a_Rb_S136_L004	Danio rerio	Chordata
CMS002_023a_Rb_S138_L004	Danio rerio	Chordata
CMS002_028a_Rb_S154_L004	Danio rerio	Chordata
CMS002_028b_Rb_S155_L004	Danio rerio	Chordata
CMS002_028e_Rb_S158_L004	Danio rerio	Chordata
CMS002_029a_Rb_S159_L004	Danio rerio	Chordata
CMS002_029d_Rb_S162_L004	Danio rerio	Chordata
CMS002_029e_Rb_S164_L004	Danio rerio	Chordata
CMS002_031a_Rb_S165_L004	Danio rerio	Chordata
CMS002_032a_Rb_S166_L004	Danio rerio	Chordata
CMS002_033a_Rb_S167_L004	Danio rerio	Chordata
CMS002_035a_Rb_S169_L004	Danio rerio	Chordata
CMS002_038a_Rb_S172_L004	Danio rerio	Chordata
CMS002_039a_Rb_S173_L004	Danio rerio	Chordata
CMS002_040a_Rb_S174_L004	Danio rerio	Chordata
CMS002_041a_Rb_S176_L004	Danio rerio	Chordata
CMS002_042a_Rb_S177_L004	Danio rerio	Chordata
CMS002_047a_Rb_S193_L004	Danio rerio	Chordata
CMS002_047d_Rb_S196_L004	Danio rerio	Chordata
CMS002_047e_Rb_S197_L004	Danio rerio	Chordata
CMS002_047g_Rb_S200_L004	Danio rerio	Chordata
CMS002_047h_Rb_S1_L004	Danio rerio	Chordata
CMS002_047j_Rb_S3_L004	Danio rerio	Chordata
CMS002_053a_Rb_S7_L004	Danio rerio	Chordata
CMS002_056a_Rb_S9_L004	Danio rerio	Chordata
CMS002_057a_Rb_S10_L004	Danio rerio	Chordata
CMS001_003_Ra_S2	Carassius auratus	Chordata
CMS001_008_Ra_S3	Carassius auratus	Chordata
CMS001_025_Ra_S7	Carassius auratus	Chordata
CMS002_021a_Rb_S136_L004	Carassius auratus	Chordata
CMS001_001_Ra_S1	Cyprinus carpio	Chordata
CMS001_002_Ra_S1	Cyprinus carpio	Chordata
CMS001_003_Ra_S2	Cyprinus carpio	Chordata
CMS001_005_Ra_S3	Cyprinus carpio	Chordata
CMS001_006_Ra_S5	Cyprinus carpio	Chordata
CMS001_007_Ra_S12	Cyprinus carpio	Chordata
CMS001_008_Ra_S3	Cyprinus carpio	Chordata
CMS001_009_Ra_S13	Cyprinus carpio	Chordata
CMS001_012_Ra_S4	Cyprinus carpio	Chordata
CMS001_013_Ra_S5	Cyprinus carpio	Chordata
CMS001_014_Ra_S5	Cyprinus carpio	Chordata
CMS001_016_Ra_S6	Cyprinus carpio	Chordata
CMS001_017_Ra_S6	Cyprinus carpio	Chordata
CMS001_019_Ra_S14	Cyprinus carpio	Chordata
CMS001_020_Ra_S15	Cyprinus carpio	Chordata
CMS001_021_Ra_S16	Cyprinus carpio	Chordata
CMS001_024_Ra_S15	Cyprinus carpio	Chordata
CMS001_025_Ra_S7	Cyprinus carpio	Chordata
CMS001_026_Ra_S18	Cyprinus carpio	Chordata
CMS001_028_Ra_S17	Cyprinus carpio	Chordata
CMS001_031_Ra_S19	Cyprinus carpio	Chordata
CMS001_032_Ra_S7	Cyprinus carpio	Chordata
CMS001_033_Ra_S8	Cyprinus carpio	Chordata
CMS001_035_Ra_S20	Cyprinus carpio	Chordata
CMS001_036_Ra_S20	Cyprinus carpio	Chordata
CMS001_037_Ra_S21	Cyprinus carpio	Chordata
CMS001_039_Ra_S9	Cyprinus carpio	Chordata
CMS001_042_Ra_S23	Cyprinus carpio	Chordata
CMS001_043_Ra_S24	Cyprinus carpio	Chordata
CMS001_045_Ra_S2	Cyprinus carpio	Chordata
CMS001_050_Ra_S23	Cyprinus carpio	Chordata
CMS001_051_Ra_S8	Cyprinus carpio	Chordata
CMS001_059_Ra_S10	Cyprinus carpio	Chordata
CMS001_060_Ra_S12	Cyprinus carpio	Chordata
CMS002_007a_Rb_S118_L004	Cyprinus carpio	Chordata
CMS002_020a_Rb_S131_L004	Cyprinus carpio	Chordata
CMS002_020b_Rb_S132_L004	Cyprinus carpio	Chordata
CMS002_020e_Rb_S135_L004	Cyprinus carpio	Chordata
CMS002_021a_Rb_S136_L004	Cyprinus carpio	Chordata
CMS002_028a_Rb_S154_L004	Cyprinus carpio	Chordata
CMS002_028b_Rb_S155_L004	Cyprinus carpio	Chordata
CMS002_028c_Rb_S156_L004	Cyprinus carpio	Chordata
CMS002_029a_Rb_S159_L004	Cyprinus carpio	Chordata
CMS002_029b_Rb_S160_L004	Cyprinus carpio	Chordata
CMS002_029d_Rb_S162_L004	Cyprinus carpio	Chordata
CMS002_031a_Rb_S165_L004	Cyprinus carpio	Chordata
CMS002_032a_Rb_S166_L004	Cyprinus carpio	Chordata
CMS002_033a_Rb_S167_L004	Cyprinus carpio	Chordata
CMS002_035a_Rb_S169_L004	Cyprinus carpio	Chordata
CMS002_039a_Rb_S173_L004	Cyprinus carpio	Chordata
CMS002_040a_Rb_S174_L004	Cyprinus carpio	Chordata
CMS002_041a_Rb_S176_L004	Cyprinus carpio	Chordata
CMS002_047a_Rb_S193_L004	Cyprinus carpio	Chordata
CMS002_047c_Rb_S195_L004	Cyprinus carpio	Chordata
CMS002_047d_Rb_S196_L004	Cyprinus carpio	Chordata
CMS002_047e_Rb_S197_L004	Cyprinus carpio	Chordata
CMS002_047i_Rb_S2_L004	Cyprinus carpio	Chordata
CMS002_053a_Rb_S7_L004	Cyprinus carpio	Chordata
CMS002_056a_Rb_S9_L004	Cyprinus carpio	Chordata
CMS001_021_Ra_S16	Astyanax mexicanus	Chordata
CMS001_045_Ra_S2	Astyanax mexicanus	Chordata
CMS002_007a_Rb_S118_L004	Astyanax mexicanus	Chordata
CMS002_028b_Rb_S155_L004	Astyanax mexicanus	Chordata
CMS002_028c_Rb_S156_L004	Astyanax mexicanus	Chordata
CMS002_047h_Rb_S1_L004	Astyanax mexicanus	Chordata
CMS001_017_Ra_S6	Ictalurus punctatus	Chordata
CMS001_021_Ra_S16	Ictalurus punctatus	Chordata
CMS001_036_Ra_S20	Ictalurus punctatus	Chordata
CMS001_048_Ra_S5	Ictalurus punctatus	Chordata
CMS002_020d_Rb_S134_L004	Ictalurus punctatus	Chordata
CMS002_028e_Rb_S158_L004	Ictalurus punctatus	Chordata
CMS002_053a_Rb_S7_L004	Ictalurus punctatus	Chordata
CMS001_039_Ra_S9	Esox lucius	Chordata
CMS002_007a_Rb_S118_L004	Esox lucius	Chordata
CMS002_029b_Rb_S160_L004	Esox lucius	Chordata
CMS001_004_Ra_S2	Oncorhynchus kisutch	Chordata
CMS001_009_Ra_S13	Oncorhynchus kisutch	Chordata
CMS002_020a_Rb_S131_L004	Oncorhynchus kisutch	Chordata
CMS002_020d_Rb_S134_L004	Oncorhynchus kisutch	Chordata
CMS002_020e_Rb_S135_L004	Oncorhynchus kisutch	Chordata
CMS002_021a_Rb_S136_L004	Oncorhynchus kisutch	Chordata
CMS002_022a_Rb_S137_L004	Oncorhynchus kisutch	Chordata
CMS001_014_Ra_S5	Oncorhynchus mykiss	Chordata
CMS001_026_Ra_S18	Oncorhynchus mykiss	Chordata
CMS002_053a_Rb_S7_L004	Oncorhynchus mykiss	Chordata
CMS001_005_Ra_S3	Salmo salar	Chordata
CMS001_020_Ra_S15	Salmo salar	Chordata
CMS002_028e_Rb_S158_L004	Salmo salar	Chordata
CMS002_039a_Rb_S173_L004	Salmo salar	Chordata
CMS002_029b_Rb_S160_L004	Salvelinus alpinus	Chordata
CMS002_032a_Rb_S166_L004	Salvelinus alpinus	Chordata
CMS002_053a_Rb_S7_L004	Salvelinus alpinus	Chordata
CMS001_047_Ra_S4	Fundulus heteroclitus	Chordata
CMS001_001_Ra_S1	Poecilia	Chordata
CMS001_013_Ra_S5	Poecilia	Chordata
CMS001_015_Ra_S13	Poecilia	Chordata
CMS001_017_Ra_S6	Poecilia	Chordata
CMS001_021_Ra_S16	Poecilia	Chordata
CMS001_049_Ra_S6	Poecilia	Chordata
CMS001_005_Ra_S3	Xiphophorus	Chordata
CMS002_007a_Rb_S118_L004	Xiphophorus	Chordata
CMS002_020e_Rb_S135_L004	Xiphophorus	Chordata
CMS001_002_Ra_S1	Oryzias latipes	Chordata
CMS001_003_Ra_S2	Oryzias latipes	Chordata
CMS001_005_Ra_S3	Oryzias latipes	Chordata
CMS001_006_Ra_S5	Oryzias latipes	Chordata
CMS001_007_Ra_S12	Oryzias latipes	Chordata
CMS001_008_Ra_S3	Oryzias latipes	Chordata
CMS001_011_Ra_S4	Oryzias latipes	Chordata
CMS001_012_Ra_S4	Oryzias latipes	Chordata
CMS001_013_Ra_S5	Oryzias latipes	Chordata
CMS001_014_Ra_S5	Oryzias latipes	Chordata
CMS001_015_Ra_S13	Oryzias latipes	Chordata
CMS001_017_Ra_S6	Oryzias latipes	Chordata
CMS001_020_Ra_S15	Oryzias latipes	Chordata
CMS001_021_Ra_S16	Oryzias latipes	Chordata
CMS001_024_Ra_S15	Oryzias latipes	Chordata
CMS001_025_Ra_S7	Oryzias latipes	Chordata
CMS001_031_Ra_S19	Oryzias latipes	Chordata
CMS001_033_Ra_S8	Oryzias latipes	Chordata
CMS001_035_Ra_S20	Oryzias latipes	Chordata
CMS001_036_Ra_S20	Oryzias latipes	Chordata
CMS001_037_Ra_S21	Oryzias latipes	Chordata
CMS001_042_Ra_S23	Oryzias latipes	Chordata
CMS001_043_Ra_S24	Oryzias latipes	Chordata
CMS001_045_Ra_S2	Oryzias latipes	Chordata
CMS001_049_Ra_S6	Oryzias latipes	Chordata
CMS001_051_Ra_S8	Oryzias latipes	Chordata
CMS001_053_Ra_S8	Oryzias latipes	Chordata
CMS001_055_Ra_S9	Oryzias latipes	Chordata
CMS001_057_Ra_S11	Oryzias latipes	Chordata
CMS001_058_Ra_S9	Oryzias latipes	Chordata
CMS001_060_Ra_S12	Oryzias latipes	Chordata
CMS002_007a_Rb_S118_L004	Oryzias latipes	Chordata
CMS002_020a_Rb_S131_L004	Oryzias latipes	Chordata
CMS002_020b_Rb_S132_L004	Oryzias latipes	Chordata
CMS002_020d_Rb_S134_L004	Oryzias latipes	Chordata
CMS002_021a_Rb_S136_L004	Oryzias latipes	Chordata
CMS002_022a_Rb_S137_L004	Oryzias latipes	Chordata
CMS002_028b_Rb_S155_L004	Oryzias latipes	Chordata
CMS002_028e_Rb_S158_L004	Oryzias latipes	Chordata
CMS002_029a_Rb_S159_L004	Oryzias latipes	Chordata
CMS002_029b_Rb_S160_L004	Oryzias latipes	Chordata
CMS002_029c_Rb_S161_L004	Oryzias latipes	Chordata
CMS002_031a_Rb_S165_L004	Oryzias latipes	Chordata
CMS002_032a_Rb_S166_L004	Oryzias latipes	Chordata
CMS002_033a_Rb_S167_L004	Oryzias latipes	Chordata
CMS002_038a_Rb_S172_L004	Oryzias latipes	Chordata
CMS002_039a_Rb_S173_L004	Oryzias latipes	Chordata
CMS002_040a_Rb_S174_L004	Oryzias latipes	Chordata
CMS002_042a_Rb_S177_L004	Oryzias latipes	Chordata
CMS002_045c_Rb_S185_L004	Oryzias latipes	Chordata
CMS002_047a_Rb_S193_L004	Oryzias latipes	Chordata
CMS002_047c_Rb_S195_L004	Oryzias latipes	Chordata
CMS002_047d_Rb_S196_L004	Oryzias latipes	Chordata
CMS002_047f_Rb_S198_L004	Oryzias latipes	Chordata
CMS002_047i_Rb_S2_L004	Oryzias latipes	Chordata
CMS002_047j_Rb_S3_L004	Oryzias latipes	Chordata
CMS002_051a_Rb_S6_L004	Oryzias latipes	Chordata
CMS002_053a_Rb_S7_L004	Oryzias latipes	Chordata
CMS002_056a_Rb_S9_L004	Oryzias latipes	Chordata
CMS001_005_Ra_S3	Oreochromis niloticus	Chordata
CMS001_020_Ra_S15	Oreochromis niloticus	Chordata
CMS002_007a_Rb_S118_L004	Oreochromis niloticus	Chordata
CMS002_029a_Rb_S159_L004	Oreochromis niloticus	Chordata
CMS002_032a_Rb_S166_L004	Oreochromis niloticus	Chordata
CMS002_020a_Rb_S131_L004	Haplochromis burtoni	Chordata
CMS002_021a_Rb_S136_L004	Haplochromis burtoni	Chordata
CMS002_032a_Rb_S166_L004	Seriola	Chordata
CMS001_006_Ra_S5	Lates calcarifer	Chordata
CMS001_013_Ra_S5	Lates calcarifer	Chordata
CMS001_016_Ra_S6	Lates calcarifer	Chordata
CMS001_026_Ra_S18	Lates calcarifer	Chordata
CMS001_060_Ra_S12	Lates calcarifer	Chordata
CMS002_053a_Rb_S7_L004	Lates calcarifer	Chordata
CMS002_053a_Rb_S7_L004	Notothenia coriiceps	Chordata
CMS001_051_Ra_S8	Paralichthys olivaceus	Chordata
CMS002_029a_Rb_S159_L004	Paralichthys olivaceus	Chordata
CMS002_053a_Rb_S7_L004	Paralichthys olivaceus	Chordata
CMS002_032a_Rb_S166_L004	Xenopus	Chordata
CMS001_009_Ra_S13	Xenopus laevis	Chordata
CMS001_012_Ra_S4	Xenopus laevis	Chordata
CMS001_050_Ra_S23	Xenopus laevis	Chordata
CMS002_007a_Rb_S118_L004	Xenopus laevis	Chordata
CMS002_020a_Rb_S131_L004	Xenopus laevis	Chordata
CMS002_033a_Rb_S167_L004	Xenopus laevis	Chordata
CMS001_003_Ra_S2	Xenopus tropicalis	Chordata
CMS001_036_Ra_S20	Xenopus tropicalis	Chordata
CMS002_020a_Rb_S131_L004	Xenopus tropicalis	Chordata
CMS002_021a_Rb_S136_L004	Xenopus tropicalis	Chordata
CMS002_029a_Rb_S159_L004	Xenopus tropicalis	Chordata
CMS002_031a_Rb_S165_L004	Xenopus tropicalis	Chordata
CMS002_035a_Rb_S169_L004	Xenopus tropicalis	Chordata
CMS002_037a_Rb_S171_L004	Xenopus tropicalis	Chordata
CMS001_031_Ra_S19	Chrysemys picta bellii	Chordata
CMS002_031a_Rb_S165_L004	Chrysemys picta bellii	Chordata
CMS001_029_Ra_S18	Archosauria	Chordata
CMS001_010_Ra_S1	Alligator	Chordata
CMS001_052_Ra_S7	Alligator	Chordata
[truncated: 5,025 more rows]
