# Supplementary material for: Single mosquito metatranscriptomics identifies vectors, emerging pathogens and reservoirs in one assay
Source: eLife. 2021 Apr 27;10:e68353. doi: 10.7554/eLife.68353 (PMC8110308; doi:10.7554/eLife.68353)
Supplement: Figure 6—figure supplement 1—source data 2. [file elife-68353-fig6-figsupp1-data2.tsv]

	genome Patollo virus (Botourmia)	genome Picullus virus (Botourmia)	genome Poccolus virus (Botourmia)	genome Pikulas virus (Botourmia)	genome Pecols virus (Botourmia)	genome Patulas virus (Botourmia)	RNA1 Hubei chryso-like virus 1 (Chryso)	RNA2 Hubei chryso-like virus 1 (Chryso)	RNA3 Hubei chryso-like virus 1 (Chryso)	RNA4 Hubei chryso-like virus 1 (Chryso)	RNA1 Keturi virus (Chryso)	RNA2 Keturi virus (Chryso)	RNA3 Keturi virus (Chryso)	RNA4 Keturi virus (Chryso)	L Culex mosquito virus 4 (Chu)	RNA2 Culex mosquito virus 4 (Chu)	genome Wuhan insect virus 33 (Dicistro)	genome Placeda virus (Flavi)	genome Culex flavivirus (Flavi)	genome Calbertado virus (Flavi)	genome Calumiyane virus (Ifla)	genome Culex iflavi-like virus 4 (Ifla)	genome Cafluga virus (Ifla)	genome Culex iflavi-like virus 3 (Ifla)	genome Chimba virus (Levi)	genome Ulae virus (Levi)	RNA1 Culex-associated Luteo-like virus (Luteo)	RNA2 Culex-associated Luteo-like virus (Luteo)	genome Geolu virus (Luteo)	RNA1 Culex narnavirus 1 (Narna)	RNA2 Culex narnavirus 1 (Narna)	genome Whakaata virus (Narna)	PB1 Usinis virus (Orthomyxo)	PB2 Usinis virus (Orthomyxo)	PA Usinis virus (Orthomyxo)	NP Usinis virus (Orthomyxo)	gp64 Usinis virus (Orthomyxo)	hypothetical Usinis virus (Orthomyxo)	hypothetical2 Usinis virus (Orthomyxo)	hypothetical3 Usinis virus (Orthomyxo)	PB1 Wuhan mosquito virus 6 (Orthomyxo)	PB2 Wuhan mosquito virus 6 (Orthomyxo)	PA Wuhan mosquito virus 6 (Orthomyxo)	NP Wuhan mosquito virus 6 (Orthomyxo)	gp64 Wuhan mosquito virus 6 (Orthomyxo)	hypothetical Wuhan mosquito virus 6 (Orthomyxo)	hypothetical2 Wuhan mosquito virus 6 (Orthomyxo)	hypothetical3 Wuhan mosquito virus 6 (Orthomyxo)	PB1 Guadeloupe mosquito quaranja-like virus 1 (Orthomyxo)
CMS002_053a_Rb_S7_L004	0.00012582021435189245	0.00018682395464371908	0.0003278951040685682	0.00019444942218019743	0.00013916478254072953	0.00015632208449780578																								0.029941398281982164	0.017567170837161954
CMS002_023a_Rb_S138_L004							0.0390319501606232	0.01212114991840547	0.012716430778073138	0.0064659817515626125																				0.2662342327548161	0.2030728808514569
CMS002_022a_Rb_S137_L004							0.059216535741315864	0.057507111725865805	0.059608006889892214	0.016063366129916226																				0.15838922671399117	0.05691990500300128
CMS001_053_Ra_S8											0.030356512530885987	0.06930227085539475	0.03300388280974232	0.031297799741146014
CMS001_059_Ra_S10															0.22031904089569246	0.07413737583909241														0.0321889475118278	0.04563919645289936
CMS001_044_Ra_S25															0.14839379626838173	0.07242153217432083			0.11481258165008541											0.034401902656349445	0.01353297826014136
CMS002_051a_Rb_S6_L004															0.37772026641294004	0.09900666032350143														0.047086584205518554	0.0
CMS002_054a_Rb_S8_L004															0.6803859640396906	0.24034468180348662
CMS002_057a_Rb_S10_L004															0.4131130426888773	0.09606699498445408
CMS002_056a_Rb_S9_L004															1.7425549340442957e-05	0.0		0.05444090124941189																							0.01350828584871138	0.008918396152438706	0.009998780211546168	0.018251520379179955	0.00423092337985955	0.008712774670221479	0.0010176520814818687	0.0039521145904124625
CMS002_044a_Rb_S178_L004																	0.1943502824858757																0.010169491525423728	0.01807909604519774	0.04971751412429379	0.07683615819209039	0.02711864406779661	0.012429378531073447	0.04067796610169491	0.02711864406779661
CMS002_044c_Rb_S180_L004																	0.5278450363196125
CMS002_044b_Rb_S179_L004																	0.7183544303797469
CMS001_002_Ra_S1																		0.006166571812913907				0.8387087386175497								0.02831707884933775	0.01310275248344371										0.0015327504139072848	0.0006596647350993378	0.0014228062913907284	0.0036863617549668876	0.0007954780629139073	0.0006725993377483443	0.0002328228476821192	0.0005497206125827814
CMS001_039_Ra_S9																		0.21670706312088212																							0.02444269962106988	0.015157204792953948	0.025381490458471306	0.03219199126071075	0.012562728296862731	0.018878230293926875	0.004130679684566279	0.009302563752432321
CMS001_029_Ra_S18																			0.20670959469253497											0.3148659196075152	0.2901404917210236
CMS002_049a_Rb_S4_L004																			0.24977085889138007
CMS001_032_Ra_S7																				0.09946645642727489																					0.023193560807465943	0.014924552171760693	0.01893988009020737	0.023816945050512458	0.007883977191470637	0.007920646852826315	0.0014117819621935791	0.004510368346748317
CMS002_020c_Rb_S133_L004																					0.2027250985451523
CMS002_020b_Rb_S132_L004																					0.0013224994181002558
CMS002_020a_Rb_S131_L004																					0.0872021340985003
CMS001_046_Ra_S3																						0.9438132399385015
CMS002_039a_Rb_S173_L004																						0.007964167959333052
CMS002_034a_Rb_S168_L004																						0.019424767085473034
CMS002_045c_Rb_S185_L004																						6.955968718014966e-05											0.005256724931185596	0.006141126668190355	0.008088797909234545	0.009758230401558137	0.007413075233770235	0.0038059085985710454	0.004620750648395656	0.0018483002593582623
CMS002_045g_Rb_S190_L004																						0.0002069386530363074											0.0027936718159901498	0.003476569371009964	0.006311628917607375	0.006021914803356545	0.004676813558620547	0.002586733162953842	0.0034558755057063333	0.0014485705712541518
CMS001_060_Ra_S12																							0.7222549281955223						0.01641245205601641
CMS001_051_Ra_S8																								0.020901689148134645						0.06734497729758393	0.07026149206243992
CMS002_038a_Rb_S172_L004																								0.01316999245436157			0.04295624163797422	0.021375081638735124		0.0	0.0
CMS001_047_Ra_S4																									0.0060765590434319955					0.03377110694183865	0.05211279437708269
CMS001_026_Ra_S18																										0.012532133676092546
CMS002_035a_Rb_S169_L004																											0.0007412680101126629	0.0004172700719177242
CMS002_032a_Rb_S166_L004																											0.0	1.8057255947157247e-05
CMS002_040a_Rb_S174_L004																											0.04450987905241062	0.023664745277046612
CMS002_031a_Rb_S165_L004																											0.00017154651954246885	7.193886303393855e-05		0.0	0.0
CMS002_041a_Rb_S176_L004																											0.029737920885743317	0.015390140499632108
CMS002_029e_Rb_S164_L004																											0.033678844984387064	0.01523029934473499													0.006627810840912042	0.0040313488619980456	0.007632231659070877	0.016808674916127444	0.0029927640704324474	0.0023231501916598906	0.0009019288979385459	0.0028356097927613373
CMS001_035_Ra_S20																														0.017966875614775668	0.020866983416029355
CMS001_022_Ra_S6																														0.015014478246880921	0.03583812962499553
CMS001_045_Ra_S2																														0.01590735841442088	0.014819963230348414
CMS001_011_Ra_S4																														0.10399970724924068	0.12856637513570218
CMS001_019_Ra_S14																														0.1481713350970374	0.22753801724660216
CMS001_037_Ra_S21																														0.09806376474013685	0.09983986024166545
CMS001_018_Ra_S14																														0.06512345679012346	0.04104938271604938
CMS001_023_Ra_S17																														0.3570568400770713	0.39960661528580604
CMS001_058_Ra_S9																														0.19420983006003867	0.04446931922255012
CMS001_048_Ra_S5																														0.05516335577080939	0.09949105237235265
CMS001_052_Ra_S7																														0.24656543745480838	0.3049730858841488
CMS001_041_Ra_S10																														0.056171031441510574	0.036845689086801914
CMS001_030_Ra_S7																														0.10431293881644935	0.13201270478100968
CMS001_004_Ra_S2																														0.14473239583062567	0.20199630890800863
CMS001_054_Ra_S11																														0.0340700076402841	0.028467132629672598
CMS001_040_Ra_S21																														0.22758922159427983	0.17282293065226215
CMS001_038_Ra_S22																														0.03254459410265744	0.007207863123407354										0.02769081422157505	0.019439388423734983	0.023273874529790073	0.03515350078873923	0.011697609513408567	0.01470695303967965	0.0025482344375682563	0.008566921490110423
CMS001_034_Ra_S19																														0.1866828124281488	0.14814758043501586										0.016983706065390333	0.013994696423918209	0.01607933904566287	0.019482211560569597	0.006621805974953632	0.010760434709299651	0.0010116648017290271	0.0049970109903585275
CMS001_036_Ra_S20																														0.05013064451293046	0.03952833980972799										0.017586761356023047	0.016313814819777568	0.016481307785073028	0.027535843494573227	0.007369690473000134	0.014923623207825271	0.00529277770333646	0.00884362856760016
CMS001_042_Ra_S23																														0.15896739130434784	0.06441915760869565										0.040098505434782605	0.02890625	0.035190217391304346	0.043885869565217395	0.01336616847826087	0.01744225543478261	0.0022418478260869566	0.009103260869565217
CMS001_028_Ra_S17																														0.03295237248187842	0.03286343220527416										0.03635433806199137	0.032018499577533686	0.03766620714190421	0.061746787032507675	0.014408324809890159	0.02548138924712056	0.005958998532485436	0.023057766709654468
CMS002_001a_Rb_S116_L004																														0.19877509356924125	0.3521197686287853
CMS002_028e_Rb_S158_L004																														0.08555208134472347	0.06029681334344088
CMS002_028d_Rb_S157_L004																														0.3592000635230328	0.3457694794514332
CMS002_047j_Rb_S3_L004																														0.4611146429328247	0.4050238805483561
CMS002_047f_Rb_S198_L004																														0.08914054457027229	0.11782455891227946
CMS002_047a_Rb_S193_L004																														0.12331195474644464	0.1002868183085687
CMS002_028a_Rb_S154_L004																														0.0	0.0
CMS002_027b_Rb_S153_L004																														0.32483955049548774	0.24197137728379275
CMS002_046b_Rb_S192_L004																														0.4091195807758558	0.2745699798636551
CMS002_046a_Rb_S191_L004																														0.28927917363865135	0.2524539190239661
CMS002_027a_Rb_S152_L004																														0.4792157522719623	0.27330865028609896
CMS002_029d_Rb_S162_L004																														0.1838541249899976	0.14343442426182285										0.008962150916219892	0.006511562775066016	0.008407017684244218	0.018299391854044972	0.0050812194926782425	0.004626110266463952	0.0020154837160918622	0.0037058894134592304
CMS002_029c_Rb_S161_L004																														0.07925237156006387	0.05381797689489997										0.01181553489245797	0.008528223912839297	0.014022729407344793	0.018296233680849067	0.007288438057668827	0.0055038978115901195	0.0038508500046961587	0.006236498544190852
CMS001_009_Ra_S13																																0.0008608444884431627
CMS002_044d_Rb_S181_L004																																	0.01568334578043316	0.038088125466766244	0.04630321135175504	0.08028379387602688	0.02912621359223301	0.0268857356235997	0.06161314413741598	0.041075429424943986
CMS002_044e_Rb_S182_L004																																	0.007963594994311717	0.015927189988623434	0.02844141069397042	0.10238907849829351	0.020477815699658702	0.012514220705346985	0.09556313993174062	0.08646188850967008
CMS002_045e_Rb_S188_L004																																	0.0013324756478588495	0.0021595294982539974	0.0023525087300128654	0.003859584635177357	0.0020216871898548062	0.001350854622312075	0.0024535930895056056	0.0013324756478588495
CMS002_045d_Rb_S186_L004																																	0.0019554034686191076	0.002733120757274434	0.0034330663170642284	0.005927316764251669	0.004960725276922906	0.0028053373626495716	0.00435521681646983	0.0012554579088293132
CMS002_045b_Rb_S184_L004																																	0.06547340872978782	0.08612954481727264	0.09309281241237499	0.07559117674549024	0.03962987195064959	0.02958220394429386	0.01862323581643144	0.02682493690999159
CMS002_026d_Rb_S149_L004																																	0.012138212418717327	0.021777381104169324	0.02458243019252837	0.026010455182965703	0.016779293637638658	0.014688257044498278	0.014458753028177992	0.020706362361341324
CMS002_045a_Rb_S183_L004																																	0.02166217892475721	0.025867546062384655	0.02716848697546365	0.027107978095785558	0.012767373612077573	0.007926663237830152	0.007140047802014946	0.007261065561371132
CMS002_045f_Rb_S189_L004																																	0.011815675462780622	0.01723119338322174	0.019692792437967704	0.02067743205986609	0.01467113036628594	0.009255612445844821	0.010141788105553367	0.009058684521465145
CMS002_026c_Rb_S148_L004																																	0.013537726458291858	0.019609794943261	0.026776826597650807	0.026776826597650807	0.01751941071073064	0.016424447541309974	0.01607605016922158	0.026776826597650807
CMS002_026e_Rb_S150_L004																																	0.01134238310708899	0.014901960784313726	0.022322775263951735	0.02171945701357466	0.017737556561085974	0.02196078431372549	0.019306184012066366	0.036923076923076927
CMS002_026b_Rb_S147_L004																																	0.02267886229795765	0.030948502693898008	0.039594035835108385	0.04454329031449693	0.02518481393309109	0.031825585766194715	0.04028317253477008	0.043227665706051875
CMS002_026a_Rb_S146_L004																																	0.017376360511743363	0.022913881993507735	0.030742791674622877	0.028833301508497233	0.01976322321940042	0.020336070269238112	0.02281840748520145	0.036853160206224936
CMS001_043_Ra_S24																																									0.03223343113218922	0.023632490655520276	0.03376070093645754	0.05297214742172742	0.01708130702142197	0.01567461114906957	0.002652626502150235	0.007314818536232466
CMS002_018b_Rb_S129_L004																																																	0.004130808950086058
CMS002_017b_Rb_S123_L004																																																	0.002107280833864122
CMS002_017c_Rb_S124_L004																																																	0.00489608699573525
CMS002_017a_Rb_S122_L004																																																	0.002803552228107204
CMS002_017e_Rb_S126_L004																																																	0.06133113311331133
CMS001_027_Ra_S16
CMS001_025_Ra_S7
CMS001_008_Ra_S3
CMS002_020e_Rb_S135_L004
CMS002_021a_Rb_S136_L004
CMS002_020d_Rb_S134_L004
CMS002_029a_Rb_S159_L004
CMS001_003_Ra_S2
CMS001_033_Ra_S8
CMS002_013a_Rb_S120_L004
CMS002_010a_Rb_S119_L004
CMS002_029b_Rb_S160_L004
CMS001_001_Ra_S1
CMS001_057_Ra_S11
CMS001_017_Ra_S6
CMS002_028b_Rb_S155_L004
CMS002_047i_Rb_S2_L004
CMS002_047h_Rb_S1_L004
CMS001_021_Ra_S16
CMS001_049_Ra_S6
CMS001_013_Ra_S5
CMS001_056_Ra_S10
CMS001_020_Ra_S15
CMS002_047g_Rb_S200_L004
CMS001_012_Ra_S4
CMS001_015_Ra_S13
CMS002_042a_Rb_S177_L004
CMS001_031_Ra_S19
CMS002_037a_Rb_S171_L004
CMS001_024_Ra_S15
CMS002_033a_Rb_S167_L004
CMS002_036a_Rb_S170_L004
CMS001_006_Ra_S5
CMS002_019a_Rb_S130_L004
CMS002_017d_Rb_S125_L004
CMS002_018a_Rb_S128_L004
CMS002_047c_Rb_S195_L004
CMS001_050_Ra_S23
CMS001_007_Ra_S12
CMS001_010_Ra_S1
CMS002_047e_Rb_S197_L004
CMS002_047d_Rb_S196_L004
CMS001_016_Ra_S6
CMS001_005_Ra_S3
CMS002_028c_Rb_S156_L004
CMS002_047b_Rb_S194_L004
[truncated: 96 more columns]
