# Supplementary material for: Single mosquito metatranscriptomics identifies vectors, emerging pathogens and reservoirs in one assay
Source: eLife. 2021 Apr 27;10:e68353. doi: 10.7554/eLife.68353 (PMC8110308; doi:10.7554/eLife.68353)
Supplement: Figure 6—figure supplement 4—source data 1. [file elife-68353-fig6-figsupp4-data1.zip]

Archive with 5 entries (4 files):
- Batman.rooted.nexus
- __MACOSX/
- __MACOSX/._Batman.rooted.nexus
- Robin.rooted.nexus
- __MACOSX/._Robin.rooted.nexus
