# Supplementary material for: Single mosquito metatranscriptomics identifies vectors, emerging pathogens and reservoirs in one assay
Source: eLife. 2021 Apr 27;10:e68353. doi: 10.7554/eLife.68353 (PMC8110308; doi:10.7554/eLife.68353)
Supplement: Figure 6—figure supplement 4—source data 1. [file elife-68353-fig6-figsupp4-data1.zip › Batman.rooted.nexus]

#NEXUS
begin trees;
	tree tree_1 = [&R] (((CMS002_053a_Rb_S7_L004:0.011197,((CMS001_047_Ra_S4:0.001363,(CMS001_045_Ra_S2:0.001089,(CMS001_058_Ra_S9:0.001815,CMS001_018_Ra_S14:7.22E-4)[&label=39.0]:0.0)[&label=76.0]:8.1E-4)[&label=98.0]:0.004331,((CMS001_011_Ra_S4:0.006678,((CMS001_052_Ra_S7:0.001442,CMS001_022_Ra_S6:0.001847)[&label=90.0]:7.56E-4,(CMS001_023_Ra_S17:7.03E-4,(CMS001_048_Ra_S5:0.005708,CMS001_037_Ra_S21…
	tree tree_2 = [&R] (((CMS002_028d_Rb_S157_L004:0.011079,(CMS002_047j_Rb_S3_L004:7.45E-4,(CMS002_047f_Rb_S198_L004:0.006599,(CMS002_047a_Rb_S193_L004:0.004747,CMS002_028e_Rb_S158_L004:0.001822):6.83E-4):0.001084):0.003047):0.01165,(CMS002_053a_Rb_S7_L004:0.009475,((CMS001_047_Ra_S4:3.56E-4,(CMS001_058_Ra_S9:0.001798,(CMS001_018_Ra_S14:3.58E-4,CMS001_045_Ra_S2:0.0):0.0):7.2E-4):0.005933,((CMS001_01…
	tree tree_3 = [&R] ((CMS001_040_Ra_S21:0.098638,(((CMS001_038_Ra_S22:0.00705,(CMS001_051_Ra_S8:0.024866,CMS001_034_Ra_S19:0.001887):0.003117):0.0046,('SRR8668667|MK628543|CxNV1':0.021856,((('SRR1706006|KP642119|sraf.cpip_contig2643':0.008191,(CMS001_044_Ra_S25:0.013261,CMS001_041_Ra_S10:0.001842):0.002072):0.002,(CMS001_029_Ra_S18:0.009432,(CMS002_046b_Rb_S192_L004:0.006951,CMS001_004_Ra_S2:0.008…
	tree tree_4 = [&R] (((CMS002_028d_Rb_S157_L004:0.010451,(CMS002_047j_Rb_S3_L004:3.6E-4,(CMS002_047f_Rb_S198_L004:0.007996,(CMS002_047a_Rb_S193_L004:0.003969,CMS002_028e_Rb_S158_L004:0.002892):6.85E-4):7.18E-4):0.003949):0.012041,(CMS002_053a_Rb_S7_L004:0.010095,((CMS001_047_Ra_S4:9.76E-4,(CMS001_045_Ra_S2:0.001433,(CMS001_058_Ra_S9:0.002149,CMS001_018_Ra_S14:3.53E-4):0.0):4.41E-4):0.005056,((CMS0…
	tree tree_5 = [&R] (((CMS002_053a_Rb_S7_L004:0.008909,((CMS001_047_Ra_S4:3.91E-4,(CMS001_058_Ra_S9:0.002194,(CMS001_045_Ra_S2:7.3E-4,CMS001_018_Ra_S14:0.0):0.0):0.001434):0.004152,((CMS001_022_Ra_S6:0.00223,(CMS001_052_Ra_S7:0.001824,(CMS001_023_Ra_S17:0.001097,(CMS001_037_Ra_S21:0.002953,CMS001_048_Ra_S5:0.003835):3.39E-4):7.29E-4):0.0):0.001913,(CMS001_011_Ra_S4:0.008849,(CMS001_035_Ra_S20:0.00…
	tree tree_6 = [&R] (((CMS002_053a_Rb_S7_L004:0.008649,((CMS001_047_Ra_S4:0.00185,(CMS001_045_Ra_S2:0.0015,(CMS001_018_Ra_S14:3.72E-4,CMS001_058_Ra_S9:7.48E-4):0.0):7.7E-4):0.005635,((CMS001_011_Ra_S4:0.010327,(CMS001_023_Ra_S17:3.75E-4,(CMS001_037_Ra_S21:0.0,(CMS001_048_Ra_S5:0.006757,(CMS001_052_Ra_S7:0.0,CMS001_022_Ra_S6:0.001912):7.49E-4):7.49E-4):3.73E-4):0.002755):0.004288,(CMS001_019_Ra_S14…
	tree tree_7 = [&R] ((CMS001_040_Ra_S21:0.088562,(((CMS002_023a_Rb_S138_L004:0.010964,(CMS002_022a_Rb_S137_L004:0.020144,(CMS002_027b_Rb_S153_L004:0.004265,(CMS002_027a_Rb_S152_L004:0.001083,CMS002_046a_Rb_S191_L004:0.004002):4.43E-4):0.001277):0.002014):0.002525,(CMS001_042_Ra_S23:0.01621,(CMS002_029c_Rb_S161_L004:0.002579,(CMS001_002_Ra_S1:0.003634,(CMS001_028_Ra_S17:0.004396,(CMS002_029d_Rb_S16…
	tree tree_8 = [&R] (((CMS002_053a_Rb_S7_L004:0.00915,((CMS001_047_Ra_S4:8.4E-4,(CMS001_018_Ra_S14:0.001718,(CMS001_045_Ra_S2:0.0,CMS001_058_Ra_S9:0.00138):0.0):8.77E-4):0.003289,(CMS001_019_Ra_S14:0.007172,(CMS001_035_Ra_S20:0.006512,(CMS001_011_Ra_S4:0.003351,((CMS001_022_Ra_S6:0.003165,CMS001_052_Ra_S7:0.00133):0.001582,(CMS001_023_Ra_S17:1.95E-4,(CMS001_048_Ra_S5:0.00431,CMS001_037_Ra_S21:0.00…
	tree tree_9 = [&R] ((CMS001_040_Ra_S21:0.069856,(((CMS002_023a_Rb_S138_L004:0.008828,(CMS002_022a_Rb_S137_L004:0.019307,(CMS002_027b_Rb_S153_L004:0.001724,(CMS002_046a_Rb_S191_L004:0.002769,CMS002_027a_Rb_S152_L004:3.44E-4):0.0):0.002262):0.001402):0.002127,(CMS001_042_Ra_S23:0.010011,((CMS001_028_Ra_S17:0.008109,(CMS001_036_Ra_S20:0.003138,CMS002_029d_Rb_S162_L004:0.003797):7.07E-4):0.001016,(CM…
	tree tree_10 = [&R] (((CMS002_028d_Rb_S157_L004:0.012538,(CMS002_047j_Rb_S3_L004:3.88E-4,(CMS002_047f_Rb_S198_L004:0.007268,(CMS002_047a_Rb_S193_L004:0.003043,CMS002_028e_Rb_S158_L004:0.003807):0.001101):3.67E-4):0.004262):0.008584,(CMS002_053a_Rb_S7_L004:0.009324,((CMS001_047_Ra_S4:0.001136,(CMS001_058_Ra_S9:0.002619,(CMS001_045_Ra_S2:7.46E-4,CMS001_018_Ra_S14:0.001491):0.0):3.54E-4):0.003691,((…
	tree tree_11 = [&R] (((CMS002_053a_Rb_S7_L004:0.012509,((CMS001_047_Ra_S4:0.001134,(CMS001_058_Ra_S9:7.31E-4,(CMS001_045_Ra_S2:3.65E-4,CMS001_018_Ra_S14:0.002198):0.0):6.96E-4):0.004873,(CMS001_019_Ra_S14:0.006595,(CMS001_035_Ra_S20:0.006517,(CMS001_011_Ra_S4:0.005712,(CMS001_037_Ra_S21:0.002235,(CMS001_023_Ra_S17:7.41E-4,(CMS001_048_Ra_S5:0.005008,(CMS001_052_Ra_S7:4.27E-4,CMS001_022_Ra_S6:0.002…
	tree tree_12 = [&R] ((((CMS002_029c_Rb_S161_L004:0.002948,(CMS001_002_Ra_S1:0.009692,(CMS001_028_Ra_S17:0.008927,(CMS002_029d_Rb_S162_L004:0.001456,CMS001_036_Ra_S20:0.001458):7.49E-4):0.001458):3.27E-4):0.005596,(CMS001_042_Ra_S23:0.015234,(CMS002_023a_Rb_S138_L004:0.011878,(CMS002_022a_Rb_S137_L004:0.016638,(CMS002_027b_Rb_S153_L004:0.005654,(CMS002_027a_Rb_S152_L004:0.0,CMS002_046a_Rb_S191_L00…
	tree tree_13 = [&R] (((CMS002_053a_Rb_S7_L004:0.01072,((CMS001_047_Ra_S4:0.0,(CMS001_058_Ra_S9:0.002792,(CMS001_018_Ra_S14:0.001042,CMS001_045_Ra_S2:3.48E-4):0.0):3.47E-4):0.004816,((CMS001_011_Ra_S4:0.00958,(CMS001_052_Ra_S7:0.001392,(CMS001_022_Ra_S6:7.07E-4,(CMS001_037_Ra_S21:0.002796,(CMS001_023_Ra_S17:0.0,CMS001_048_Ra_S5:0.004337):0.0):6.94E-4):0.0):0.003557):0.00341,(CMS001_035_Ra_S20:0.00…
	tree tree_14 = [&R] (((CMS002_028d_Rb_S157_L004:0.013822,(CMS002_047j_Rb_S3_L004:7.49E-4,(CMS002_047f_Rb_S198_L004:0.005528,(CMS002_047a_Rb_S193_L004:0.004805,CMS002_028e_Rb_S158_L004:0.00257):6.98E-4):0.001458):0.003837):0.008057,((CMS002_053a_Rb_S7_L004:0.014266,(CMS001_047_Ra_S4:7.61E-4,(CMS001_058_Ra_S9:0.002179,(CMS001_018_Ra_S14:3.61E-4,CMS001_045_Ra_S2:7.25E-4):0.0):0.001414):0.003888):0.0…
	tree tree_15 = [&R] (((CMS002_028d_Rb_S157_L004:0.012606,(CMS002_047j_Rb_S3_L004:7.77E-4,(CMS002_047f_Rb_S198_L004:0.006382,(CMS002_028e_Rb_S158_L004:0.00488,CMS002_047a_Rb_S193_L004:0.003368):6.78E-4):0.001473):0.004564):0.01469,(CMS002_053a_Rb_S7_L004:0.013914,((CMS001_047_Ra_S4:0.001644,(CMS001_045_Ra_S2:0.001112,(CMS001_018_Ra_S14:7.34E-4,CMS001_058_Ra_S9:0.002224):0.0):5.62E-4):0.002846,((CM…
	tree tree_16 = [&R] ((CMS001_040_Ra_S21:0.080421,(((CMS002_023a_Rb_S138_L004:0.014867,(CMS002_022a_Rb_S137_L004:0.02336,(CMS002_027b_Rb_S153_L004:0.005552,(CMS002_027a_Rb_S152_L004:0.001105,CMS002_046a_Rb_S191_L004:0.003702):7.28E-4):3.73E-4):0.002393):0.002697,(CMS001_042_Ra_S23:0.016309,(CMS002_029c_Rb_S161_L004:0.003343,(CMS001_002_Ra_S1:0.007809,(CMS001_028_Ra_S17:0.007856,(CMS001_036_Ra_S20:…
	tree tree_17 = [&R] ((CMS001_035_Ra_S20:0.004436,((CMS001_011_Ra_S4:0.00711,CMS001_019_Ra_S14:0.009892):0.00109,(((CMS001_022_Ra_S6:0.003278,CMS001_052_Ra_S7:0.001769):0.0,(CMS001_023_Ra_S17:3.55E-4,(CMS001_048_Ra_S5:0.005654,CMS001_037_Ra_S21:0.001797):3.35E-4):7.1E-4):0.002122,((CMS002_053a_Rb_S7_L004:0.012017,(CMS001_047_Ra_S4:5.44E-4,(CMS001_045_Ra_S2:0.001076,(CMS001_058_Ra_S9:0.001075,CMS00…
	tree tree_18 = [&R] (((CMS002_053a_Rb_S7_L004:0.014401,((CMS001_047_Ra_S4:0.001594,(CMS001_018_Ra_S14:3.79E-4,(CMS001_058_Ra_S9:0.00268,CMS001_045_Ra_S2:0.001916):0.0):0.001075):0.007354,((CMS001_037_Ra_S21:0.003416,((CMS001_052_Ra_S7:0.001105,CMS001_022_Ra_S6:0.00193):0.002187,(CMS001_048_Ra_S5:0.005554,CMS001_023_Ra_S17:0.0):0.0):0.001827):0.002857,(CMS001_011_Ra_S4:0.003892,(CMS001_035_Ra_S20:…
	tree tree_19 = [&R] (((CMS002_028d_Rb_S157_L004:0.012329,(CMS002_047j_Rb_S3_L004:0.0,(CMS002_047a_Rb_S193_L004:0.004086,(CMS002_047f_Rb_S198_L004:0.007834,CMS002_028e_Rb_S158_L004:0.001846):3.66E-4):0.002225):0.009125):0.008446,(CMS002_053a_Rb_S7_L004:0.012883,((CMS001_047_Ra_S4:0.002285,(CMS001_058_Ra_S9:0.001113,(CMS001_018_Ra_S14:7.32E-4,CMS001_045_Ra_S2:0.001114):0.0):6.6E-4):0.003578,(CMS001…
	tree tree_20 = [&R] (((CMS002_053a_Rb_S7_L004:0.011865,((CMS001_048_Ra_S5:0.005364,(CMS001_037_Ra_S21:0.00142,(CMS001_023_Ra_S17:3.55E-4,((CMS001_052_Ra_S7:0.001066,CMS001_022_Ra_S6:0.002911):0.0,(CMS001_011_Ra_S4:0.004599,(CMS001_035_Ra_S20:0.008281,CMS001_019_Ra_S14:0.010114):0.002742):0.004034):0.001066):0.0):5.73E-4):0.007396,(CMS001_047_Ra_S4:0.001475,(CMS001_045_Ra_S2:0.001064,(CMS001_058_R…
	tree tree_21 = [&R] ((CMS001_040_Ra_S21:0.093402,(CMS001_051_Ra_S8:0.013723,((((CMS002_029c_Rb_S161_L004:0.002593,(CMS001_002_Ra_S1:0.005498,(CMS001_028_Ra_S17:0.008602,(CMS002_029d_Rb_S162_L004:0.001082,CMS001_036_Ra_S20:0.002554):3.7E-4):7.18E-4):3.19E-4):0.006487,(CMS001_042_Ra_S23:0.011348,(CMS002_022a_Rb_S137_L004:0.027825,(CMS002_023a_Rb_S138_L004:0.011077,(CMS002_027b_Rb_S153_L004:0.003822…
	tree tree_22 = [&R] ((CMS001_040_Ra_S21:0.088003,(('SRR8668667|MK628543|CxNV1':0.015946,(((CMS002_029c_Rb_S161_L004:0.003359,(CMS001_002_Ra_S1:0.005574,(CMS001_028_Ra_S17:0.005618,(CMS002_029d_Rb_S162_L004:0.003684,CMS001_036_Ra_S20:0.004825):7.63E-4):0.001089):6.87E-4):0.003957,(CMS001_042_Ra_S23:0.011661,(CMS002_023a_Rb_S138_L004:0.010086,(CMS002_022a_Rb_S137_L004:0.021637,(CMS002_027b_Rb_S153_…
	tree tree_23 = [&R] ((CMS001_040_Ra_S21:0.112463,(((CMS001_051_Ra_S8:0.016863,(CMS001_034_Ra_S19:0.004954,CMS001_038_Ra_S22:0.011285):0.003897):0.003733,('SRR8668667|MK628543|CxNV1':0.009582,(((CMS001_030_Ra_S7:0.009708,('SRR1705824|KP642120|sfra.cpip_contig1516':0.003707,CMS001_059_Ra_S10:0.006754):0.003166):0.003218,(CMS002_001a_Rb_S116_L004:0.011565,CMS001_054_Ra_S11:0.010009):7.51E-4):0.00274…
	tree tree_24 = [&R] ((CMS001_040_Ra_S21:0.089235,((CMS002_028d_Rb_S157_L004:0.013,(CMS002_047f_Rb_S198_L004:0.006581,(CMS002_028e_Rb_S158_L004:0.0029,(CMS002_047j_Rb_S3_L004:0.0,CMS002_047a_Rb_S193_L004:0.004002):3.66E-4):0.0):0.003321):0.010395,(CMS002_053a_Rb_S7_L004:0.011167,((CMS001_019_Ra_S14:0.012006,(((CMS001_022_Ra_S6:0.001469,CMS001_052_Ra_S7:7.2E-4):0.0,(CMS001_023_Ra_S17:7.27E-4,(CMS00…
	tree tree_25 = [&R] ((CMS001_040_Ra_S21:0.093069,(((CMS002_023a_Rb_S138_L004:0.01032,(CMS002_022a_Rb_S137_L004:0.021953,(CMS002_027b_Rb_S153_L004:0.003214,(CMS002_027a_Rb_S152_L004:0.0,CMS002_046a_Rb_S191_L004:7.1E-4):3.55E-4):7.38E-4):0.001869):0.003135,(CMS001_042_Ra_S23:0.012082,((CMS001_028_Ra_S17:0.008483,(CMS002_029d_Rb_S162_L004:0.002857,CMS001_036_Ra_S20:0.004329):0.0):0.002496,(CMS002_02…
	tree tree_26 = [&R] ((((CMS002_053a_Rb_S7_L004:0.015388,(CMS001_058_Ra_S9:0.00146,(CMS001_047_Ra_S4:0.002559,(CMS001_045_Ra_S2:0.0,CMS001_018_Ra_S14:0.0):0.0):0.0):0.002104):0.001702,(CMS001_019_Ra_S14:0.010024,(CMS001_035_Ra_S20:0.007856,(CMS001_011_Ra_S4:0.006342,(CMS001_052_Ra_S7:0.002187,(CMS001_022_Ra_S6:0.00147,(CMS001_023_Ra_S17:0.0,(CMS001_037_Ra_S21:0.00219,CMS001_048_Ra_S5:0.004911):0.0…
	tree tree_27 = [&R] (((CMS002_053a_Rb_S7_L004:0.009656,((CMS001_058_Ra_S9:8.03E-4,(CMS001_045_Ra_S2:0.001489,(CMS001_047_Ra_S4:0.001484,CMS001_018_Ra_S14:3.7E-4):0.0):6.81E-4):0.004032,((CMS001_011_Ra_S4:0.008141,(CMS001_023_Ra_S17:0.0,(CMS001_037_Ra_S21:0.002575,(CMS001_048_Ra_S5:0.00303,(CMS001_022_Ra_S6:0.002257,CMS001_052_Ra_S7:0.002086):4.48E-4):8.26E-4):3.91E-4):0.001592):0.003308,(CMS001_0…
	tree tree_28 = [&R] ((CMS001_040_Ra_S21:0.096241,(((CMS001_042_Ra_S23:0.014996,(CMS001_002_Ra_S1:0.006216,(CMS002_029c_Rb_S161_L004:0.002537,(CMS001_028_Ra_S17:0.008186,(CMS002_029d_Rb_S162_L004:0.001805,CMS001_036_Ra_S20:0.005885):0.0):0.001443):0.0):0.006379):0.002864,(CMS002_023a_Rb_S138_L004:0.010127,(CMS002_022a_Rb_S137_L004:0.021881,(CMS002_027b_Rb_S153_L004:0.002399,(CMS002_046a_Rb_S191_L0…
	tree tree_29 = [&R] (((CMS002_053a_Rb_S7_L004:0.012024,((CMS001_047_Ra_S4:0.001192,(CMS001_018_Ra_S14:7.19E-4,(CMS001_058_Ra_S9:0.002889,CMS001_045_Ra_S2:0.001442):0.0):2.48E-4):0.003613,((CMS001_011_Ra_S4:0.007792,((CMS001_023_Ra_S17:3.61E-4,(CMS001_037_Ra_S21:0.004822,CMS001_048_Ra_S5:0.007166):2.81E-4):0.001834,(CMS001_052_Ra_S7:9.59E-4,CMS001_022_Ra_S6:0.002558):4.42E-4):0.006174):0.002991,(C…
	tree tree_30 = [&R] (((CMS002_053a_Rb_S7_L004:0.009504,((CMS001_047_Ra_S4:0.001334,(CMS001_058_Ra_S9:0.002519,(CMS001_045_Ra_S2:0.001078,CMS001_018_Ra_S14:0.0):0.0):0.001182):0.003274,(CMS001_019_Ra_S14:0.010382,(CMS001_035_Ra_S20:0.009896,(CMS001_011_Ra_S4:0.010291,(CMS001_037_Ra_S21:9.33E-4,(CMS001_023_Ra_S17:3.59E-4,(CMS001_048_Ra_S5:0.004881,(CMS001_052_Ra_S7:0.001185,CMS001_022_Ra_S6:0.00183…
	tree tree_31 = [&R] (((CMS002_053a_Rb_S7_L004:0.008883,((CMS001_047_Ra_S4:0.001353,(CMS001_018_Ra_S14:0.0,(CMS001_045_Ra_S2:0.001082,CMS001_058_Ra_S9:0.003254):0.0):4.45E-4):0.004113,((CMS001_023_Ra_S17:0.0,(CMS001_037_Ra_S21:0.002095,(CMS001_048_Ra_S5:0.003303,(CMS001_022_Ra_S6:0.00147,CMS001_052_Ra_S7:0.001269):7.59E-4):0.001269):0.001134):0.003986,(CMS001_011_Ra_S4:0.005474,(CMS001_019_Ra_S14:…
	tree tree_32 = [&R] ((CMS002_053a_Rb_S7_L004:0.006776,(((CMS001_047_Ra_S4:3.64E-4,(CMS001_045_Ra_S2:0.001444,(CMS001_058_Ra_S9:0.00108,CMS001_018_Ra_S14:0.0):0.0):3.52E-4):0.005202,(((CMS001_052_Ra_S7:0.002599,CMS001_022_Ra_S6:0.002218):6.84E-4,(CMS001_023_Ra_S17:0.0,(CMS001_037_Ra_S21:0.002188,CMS001_048_Ra_S5:0.006492):0.001428):0.001414):0.003294,(CMS001_019_Ra_S14:0.007851,(CMS001_011_Ra_S4:0…
	tree tree_33 = [&R] (((CMS002_053a_Rb_S7_L004:0.010805,((CMS001_047_Ra_S4:0.0,(CMS001_058_Ra_S9:0.002916,(CMS001_018_Ra_S14:7.22E-4,CMS001_045_Ra_S2:0.001457):0.0):0.001812):0.002442,(((CMS001_023_Ra_S17:3.64E-4,(CMS001_048_Ra_S5:0.003753,CMS001_037_Ra_S21:0.001095):3.56E-4):3.62E-4,(CMS001_022_Ra_S6:7.38E-4,CMS001_052_Ra_S7:0.001455):0.0):0.002996,(CMS001_019_Ra_S14:0.010152,(CMS001_011_Ra_S4:0.…
	tree tree_34 = [&R] (((CMS002_053a_Rb_S7_L004:0.012282,((CMS001_047_Ra_S4:0.0022,(CMS001_058_Ra_S9:0.0011,(CMS001_018_Ra_S14:3.65E-4,CMS001_045_Ra_S2:0.002207):0.0):3.7E-4):0.004522,((CMS001_011_Ra_S4:0.005655,(CMS001_023_Ra_S17:4.94E-4,((CMS001_037_Ra_S21:0.001842,CMS001_048_Ra_S5:0.004606):0.001222,(CMS001_052_Ra_S7:0.002105,CMS001_022_Ra_S6:3.73E-4):3.37E-4):7.34E-4):0.005415):0.001931,(CMS001…
	tree tree_35 = [&R] (((CMS002_028d_Rb_S157_L004:0.012682,(CMS002_047j_Rb_S3_L004:0.0,(CMS002_047f_Rb_S198_L004:0.006053,(CMS002_028e_Rb_S158_L004:0.002844,CMS002_047a_Rb_S193_L004:0.005003):6.75E-4):3.58E-4):0.005802):0.010558,(CMS002_053a_Rb_S7_L004:0.013761,(((CMS001_048_Ra_S5:0.004828,CMS001_037_Ra_S21:0.0):7.07E-4,(CMS001_023_Ra_S17:0.0,((CMS001_022_Ra_S6:0.00181,CMS001_052_Ra_S7:0.001248):0.…
	tree tree_36 = [&R] ((((CMS002_023a_Rb_S138_L004:0.012508,(CMS002_022a_Rb_S137_L004:0.022411,(CMS002_027b_Rb_S153_L004:0.004327,(CMS002_046a_Rb_S191_L004:0.002529,CMS002_027a_Rb_S152_L004:7.18E-4):7.45E-4):0.001418):0.003157):0.002753,(CMS001_042_Ra_S23:0.01322,(CMS002_029c_Rb_S161_L004:0.002212,(CMS001_002_Ra_S1:0.005463,(CMS001_028_Ra_S17:0.007809,(CMS002_029d_Rb_S162_L004:0.002892,CMS001_036_R…
	tree tree_37 = [&R] (((CMS002_053a_Rb_S7_L004:0.012203,((CMS001_047_Ra_S4:0.001379,(CMS001_045_Ra_S2:0.001145,(CMS001_018_Ra_S14:3.79E-4,CMS001_058_Ra_S9:0.001146):0.0):0.001677):0.005965,((CMS001_019_Ra_S14:0.011852,CMS001_035_Ra_S20:0.008638):0.001843,(CMS001_011_Ra_S4:0.006205,((CMS001_022_Ra_S6:0.00234,CMS001_052_Ra_S7:0.002682):0.0,(CMS001_023_Ra_S17:0.001147,(CMS001_048_Ra_S5:0.006762,CMS00…
	tree tree_38 = [&R] (((CMS002_053a_Rb_S7_L004:0.010544,((CMS001_047_Ra_S4:4.75E-4,(CMS001_045_Ra_S2:0.002118,(CMS001_018_Ra_S14:3.49E-4,CMS001_058_Ra_S9:0.002466):0.0):9.27E-4):0.002596,((CMS001_019_Ra_S14:0.010649,CMS001_035_Ra_S20:0.009297):0.002191,(CMS001_011_Ra_S4:0.00638,((CMS001_048_Ra_S5:0.005526,(CMS001_037_Ra_S21:0.002842,CMS001_023_Ra_S17:3.45E-4):0.0):0.002122,(CMS001_022_Ra_S6:0.0039…
	tree tree_39 = [&R] ((CMS001_040_Ra_S21:0.094175,(((CMS002_029c_Rb_S161_L004:0.001085,(CMS001_028_Ra_S17:0.008209,(CMS001_036_Ra_S20:0.007058,(CMS002_029d_Rb_S162_L004:0.002538,CMS001_002_Ra_S1:0.004021):0.0):0.0):0.001459):0.006351,(CMS001_042_Ra_S23:0.014654,(CMS002_023a_Rb_S138_L004:0.014007,(CMS002_022a_Rb_S137_L004:0.025259,(CMS002_027b_Rb_S153_L004:0.006123,(CMS002_027a_Rb_S152_L004:0.00108…
	tree tree_40 = [&R] (((CMS002_053a_Rb_S7_L004:0.010934,((CMS001_023_Ra_S17:3.41E-4,(((CMS001_052_Ra_S7:0.002051,CMS001_022_Ra_S6:0.002194):4.83E-4,(CMS001_019_Ra_S14:0.01492,(CMS001_011_Ra_S4:0.005253,CMS001_035_Ra_S20:0.011647):0.003617):0.002047):0.001458,(CMS001_048_Ra_S5:0.004118,CMS001_037_Ra_S21:0.002558):3.35E-4):7.42E-4):0.012631,(CMS001_058_Ra_S9:7.1E-4,(CMS001_045_Ra_S2:0.001094,(CMS001…
	tree tree_41 = [&R] (((CMS002_053a_Rb_S7_L004:0.010384,((CMS001_058_Ra_S9:0.002517,(CMS001_045_Ra_S2:0.001077,(CMS001_047_Ra_S4:0.001071,CMS001_018_Ra_S14:0.001071):0.0):0.0):0.003288,(CMS001_019_Ra_S14:0.01048,(CMS001_035_Ra_S20:0.0078,(CMS001_011_Ra_S4:0.008133,(CMS001_037_Ra_S21:0.001932,(CMS001_023_Ra_S17:3.61E-4,(CMS001_048_Ra_S5:0.005608,(CMS001_022_Ra_S6:7.27E-4,CMS001_052_Ra_S7:0.002354):…
	tree tree_42 = [&R] ((CMS001_035_Ra_S20:0.00629,(CMS001_019_Ra_S14:0.007253,((CMS001_011_Ra_S4:0.008307,((CMS001_022_Ra_S6:7.44E-4,CMS001_052_Ra_S7:7.35E-4):0.001474,(CMS001_037_Ra_S21:0.002216,(CMS001_048_Ra_S5:0.003802,CMS001_023_Ra_S17:0.0):0.0):7.41E-4):0.002592):0.004514,((CMS002_053a_Rb_S7_L004:0.013849,(CMS001_047_Ra_S4:0.001263,(CMS001_058_Ra_S9:0.001471,(CMS001_018_Ra_S14:3.66E-4,CMS001_…
	tree tree_43 = [&R] ((CMS001_040_Ra_S21:0.103725,((CMS002_053a_Rb_S7_L004:0.010048,((CMS001_047_Ra_S4:0.001764,(CMS001_018_Ra_S14:0.001488,(CMS001_045_Ra_S2:3.72E-4,CMS001_058_Ra_S9:7.43E-4):0.0):0.00198):0.0042,(CMS001_019_Ra_S14:0.00979,(CMS001_035_Ra_S20:0.008405,(CMS001_011_Ra_S4:0.006021,((CMS001_052_Ra_S7:0.001858,CMS001_022_Ra_S6:0.002652):0.0,(CMS001_023_Ra_S17:0.001116,(CMS001_048_Ra_S5:…
	tree tree_44 = [&R] (((CMS002_053a_Rb_S7_L004:0.011396,((CMS001_047_Ra_S4:0.00286,(CMS001_045_Ra_S2:0.001451,(CMS001_058_Ra_S9:0.001451,CMS001_018_Ra_S14:3.6E-4):0.0):0.001131):0.004992,((CMS001_037_Ra_S21:0.001067,(CMS001_048_Ra_S5:0.00559,(CMS001_023_Ra_S17:3.63E-4,(CMS001_022_Ra_S6:0.001828,CMS001_052_Ra_S7:0.0):7.92E-4):0.0):0.001867):0.004081,(CMS001_019_Ra_S14:0.008142,(CMS001_035_Ra_S20:0.…
	tree tree_45 = [&R] (((CMS002_028d_Rb_S157_L004:0.012472,(CMS002_047j_Rb_S3_L004:0.0,(CMS002_028e_Rb_S158_L004:0.003172,(CMS002_047a_Rb_S193_L004:0.004247,CMS002_047f_Rb_S198_L004:0.005312):0.0):0.001057):0.004006):0.012134,(CMS002_053a_Rb_S7_L004:0.012703,((CMS001_047_Ra_S4:0.001114,(CMS001_045_Ra_S2:0.002127,(CMS001_018_Ra_S14:3.51E-4,CMS001_058_Ra_S9:0.0):0.0):0.001352):0.003832,(CMS001_019_Ra…
	tree tree_46 = [&R] (((CMS002_028d_Rb_S157_L004:0.014201,(CMS002_047j_Rb_S3_L004:0.0,(CMS002_047f_Rb_S198_L004:0.008192,(CMS002_028e_Rb_S158_L004:0.00222,CMS002_047a_Rb_S193_L004:0.003329):3.28E-4):7.54E-4):0.00436):0.010488,(CMS002_053a_Rb_S7_L004:0.010305,((CMS001_047_Ra_S4:0.001522,(CMS001_045_Ra_S2:0.001097,(CMS001_018_Ra_S14:3.63E-4,CMS001_058_Ra_S9:0.001462):0.0):0.001027):0.004906,(CMS001_…
	tree tree_47 = [&R] ((CMS001_019_Ra_S14:0.003988,(CMS001_035_Ra_S20:0.008553,(CMS001_011_Ra_S4:0.004952,(((CMS001_047_Ra_S4:0.001139,(CMS001_058_Ra_S9:0.001791,(CMS001_045_Ra_S2:0.0,CMS001_018_Ra_S14:3.56E-4):0.0):6.5E-4):0.004688,(CMS002_053a_Rb_S7_L004:0.011843,(CMS002_028d_Rb_S157_L004:0.013442,(CMS002_047j_Rb_S3_L004:0.0,(CMS002_028e_Rb_S158_L004:0.003579,(CMS002_047a_Rb_S193_L004:0.005047,CM…
	tree tree_48 = [&R] ((((CMS002_053a_Rb_S7_L004:0.010413,(CMS001_045_Ra_S2:0.001117,(CMS001_047_Ra_S4:0.00149,(CMS001_058_Ra_S9:0.001861,CMS001_018_Ra_S14:0.0):0.0):0.0):0.002204):0.001933,(CMS001_019_Ra_S14:0.011544,(CMS001_035_Ra_S20:0.009355,(CMS001_011_Ra_S4:0.006182,(CMS001_023_Ra_S17:7.58E-4,(CMS001_037_Ra_S21:0.002258,(CMS001_048_Ra_S5:0.005836,(CMS001_052_Ra_S7:4.97E-4,CMS001_022_Ra_S6:0.0…
	tree tree_49 = [&R] (((CMS002_053a_Rb_S7_L004:0.010315,((CMS001_047_Ra_S4:0.0,(CMS001_058_Ra_S9:0.002537,(CMS001_018_Ra_S14:7.18E-4,CMS001_045_Ra_S2:3.61E-4):0.0):3.58E-4):0.003887,(CMS001_019_Ra_S14:0.008525,(CMS001_035_Ra_S20:0.005733,(CMS001_011_Ra_S4:0.006569,((CMS001_022_Ra_S6:7.31E-4,CMS001_052_Ra_S7:0.003929):7.63E-4,(CMS001_023_Ra_S17:3.59E-4,(CMS001_037_Ra_S21:0.002931,CMS001_048_Ra_S5:0…
	tree tree_50 = [&R] ((CMS001_040_Ra_S21:0.103412,((CMS002_053a_Rb_S7_L004:0.011126,((CMS001_047_Ra_S4:0.002018,(CMS001_045_Ra_S2:0.001068,(CMS001_018_Ra_S14:0.001771,CMS001_058_Ra_S9:0.001423):0.0):0.001538):0.004612,(CMS001_035_Ra_S20:0.005781,((CMS001_052_Ra_S7:0.002492,(CMS001_022_Ra_S6:0.001089,(CMS001_023_Ra_S17:3.56E-4,(CMS001_048_Ra_S5:0.006406,CMS001_037_Ra_S21:7.14E-4):3.49E-4):0.001424)…
	tree tree_51 = [&R] (((CMS002_053a_Rb_S7_L004:0.008784,((CMS001_047_Ra_S4:0.001618,(CMS001_058_Ra_S9:0.002188,(CMS001_045_Ra_S2:0.001459,CMS001_018_Ra_S14:7.25E-4):0.0):2.02E-4):0.002455,((CMS001_011_Ra_S4:0.00954,(CMS001_023_Ra_S17:0.0,((CMS001_037_Ra_S21:0.002263,CMS001_048_Ra_S5:0.004475):0.00107,(CMS001_022_Ra_S6:0.001474,CMS001_052_Ra_S7:0.001773):0.00106):7.95E-4):0.003082):0.00272,(CMS001_…
	tree tree_52 = [&R] (((CMS002_053a_Rb_S7_L004:0.013681,((CMS001_058_Ra_S9:0.002158,(CMS001_047_Ra_S4:0.001052,(CMS001_045_Ra_S2:0.001059,CMS001_018_Ra_S14:3.5E-4):0.0):3.14E-4):0.004076,((CMS001_037_Ra_S21:0.002669,(CMS001_023_Ra_S17:4.2E-4,(CMS001_048_Ra_S5:0.005143,(CMS001_022_Ra_S6:0.001431,CMS001_052_Ra_S7:4.83E-4):4.89E-4):0.001843):0.001107):0.001672,(CMS001_011_Ra_S4:0.005832,(CMS001_035_R…
	tree tree_53 = [&R] ((CMS001_040_Ra_S21:0.089292,((((CMS002_046a_Rb_S191_L004:0.001732,(CMS002_027a_Rb_S152_L004:0.0,CMS002_027b_Rb_S153_L004:0.002771):0.0):0.001229,(CMS002_022a_Rb_S137_L004:0.019592,CMS002_023a_Rb_S138_L004:0.008411):0.002277):0.004456,(CMS001_042_Ra_S23:0.013914,(CMS001_002_Ra_S1:0.005584,(CMS002_029c_Rb_S161_L004:0.002422,(CMS001_028_Ra_S17:0.008848,(CMS002_029d_Rb_S162_L004:…
	tree tree_54 = [&R] (((((CMS001_011_Ra_S4:0.00764,((CMS001_052_Ra_S7:0.002504,CMS001_022_Ra_S6:0.001455):0.0,(CMS001_023_Ra_S17:0.0,(CMS001_048_Ra_S5:0.005629,CMS001_037_Ra_S21:0.002163):3.29E-4):3.54E-4):0.001734):0.004241,(CMS001_035_Ra_S20:0.009541,CMS001_019_Ra_S14:0.007438):0.001374):0.005314,(CMS002_053a_Rb_S7_L004:0.013452,(CMS001_047_Ra_S4:0.001426,(CMS001_045_Ra_S2:7.14E-4,(CMS001_058_Ra…
	tree tree_55 = [&R] ((CMS001_040_Ra_S21:0.10398,(((CMS002_023a_Rb_S138_L004:0.008203,(CMS002_022a_Rb_S137_L004:0.018816,(CMS002_027b_Rb_S153_L004:0.004588,(CMS002_046a_Rb_S191_L004:0.0028,CMS002_027a_Rb_S152_L004:6.96E-4):3.27E-4):9.61E-4):0.002959):0.002121,(CMS001_042_Ra_S23:0.013188,(CMS002_029c_Rb_S161_L004:0.002141,(CMS001_002_Ra_S1:0.008192,(CMS001_028_Ra_S17:0.007187,(CMS002_029d_Rb_S162_L…
	tree tree_56 = [&R] ((CMS001_040_Ra_S21:0.078027,(((CMS002_029c_Rb_S161_L004:0.002506,(CMS001_002_Ra_S1:0.0062,(CMS001_028_Ra_S17:0.007646,(CMS002_029d_Rb_S162_L004:0.002878,CMS001_036_Ra_S20:0.00397):3.67E-4):6.96E-4):0.001122):0.002388,(CMS001_042_Ra_S23:0.014736,(CMS002_023a_Rb_S138_L004:0.014458,(CMS002_022a_Rb_S137_L004:0.019988,(CMS002_027b_Rb_S153_L004:0.002884,(CMS002_027a_Rb_S152_L004:3.…
	tree tree_57 = [&R] (((CMS002_053a_Rb_S7_L004:0.00721,((CMS001_047_Ra_S4:5.21E-4,(CMS001_045_Ra_S2:0.001067,(CMS001_018_Ra_S14:0.0,CMS001_058_Ra_S9:0.003571):0.0):5.42E-4):0.004739,((CMS001_023_Ra_S17:3.47E-4,(CMS001_037_Ra_S21:0.002131,(CMS001_048_Ra_S5:0.006013,(CMS001_052_Ra_S7:9.06E-4,CMS001_022_Ra_S6:0.001089):9.32E-4):0.001353):0.001782):0.001532,(CMS001_011_Ra_S4:0.003737,(CMS001_035_Ra_S2…
	tree tree_58 = [&R] ((CMS001_040_Ra_S21:0.09838,(((CMS002_029c_Rb_S161_L004:4.54E-4,(CMS001_002_Ra_S1:0.005435,(CMS001_028_Ra_S17:0.008832,(CMS001_036_Ra_S20:0.005072,CMS002_029d_Rb_S162_L004:0.002858):3.67E-4):3.22E-4):0.00172):0.003429,(CMS001_042_Ra_S23:0.013825,(CMS002_023a_Rb_S138_L004:0.014987,(CMS002_022a_Rb_S137_L004:0.024903,(CMS002_027b_Rb_S153_L004:0.005091,(CMS002_027a_Rb_S152_L004:0.…
	tree tree_59 = [&R] (((CMS002_053a_Rb_S7_L004:0.00859,((CMS001_047_Ra_S4:0.00277,(CMS001_045_Ra_S2:0.002183,(CMS001_018_Ra_S14:0.0,CMS001_058_Ra_S9:7.24E-4):0.0):0.001587):0.004969,((CMS001_011_Ra_S4:0.006357,(CMS001_023_Ra_S17:4.2E-4,((CMS001_022_Ra_S6:0.002596,CMS001_052_Ra_S7:0.002738):0.001202,(CMS001_037_Ra_S21:0.001847,CMS001_048_Ra_S5:0.006115):0.001128):3.8E-4):0.003134):0.003226,(CMS001_…
	tree tree_60 = [&R] ((CMS001_040_Ra_S21:0.082015,((CMS002_053a_Rb_S7_L004:0.015203,((CMS001_047_Ra_S4:0.002049,(CMS001_058_Ra_S9:0.001826,(CMS001_045_Ra_S2:0.0,CMS001_018_Ra_S14:3.62E-4):0.0):8.61E-4):0.005084,((CMS001_023_Ra_S17:7.32E-4,((CMS001_052_Ra_S7:0.003002,CMS001_022_Ra_S6:0.001851):0.001006,(CMS001_048_Ra_S5:0.004542,CMS001_037_Ra_S21:0.001461):3.48E-4):3.55E-4):0.002865,(CMS001_019_Ra_…
	tree tree_61 = [&R] ((CMS001_040_Ra_S21:0.092865,((CMS002_022a_Rb_S137_L004:0.021688,(CMS002_027b_Rb_S153_L004:0.002231,(CMS002_046a_Rb_S191_L004:0.002976,CMS002_027a_Rb_S152_L004:0.0):0.001482):0.001753):0.003574,(CMS002_023a_Rb_S138_L004:0.009419,(CMS001_042_Ra_S23:0.015526,((CMS002_029c_Rb_S161_L004:0.002603,(CMS001_002_Ra_S1:0.010636,(CMS001_028_Ra_S17:0.007188,(CMS002_029d_Rb_S162_L004:0.003…
	tree tree_62 = [&R] ((CMS001_040_Ra_S21:0.11135,(((CMS002_023a_Rb_S138_L004:0.014347,(CMS002_022a_Rb_S137_L004:0.024499,(CMS002_027b_Rb_S153_L004:0.006226,(CMS002_027a_Rb_S152_L004:0.001483,CMS002_046a_Rb_S191_L004:0.002978):0.001226):0.001435):0.003764):0.00251,(CMS001_042_Ra_S23:0.021194,(CMS002_029c_Rb_S161_L004:0.003799,(CMS001_002_Ra_S1:0.00445,(CMS001_028_Ra_S17:0.007084,(CMS001_036_Ra_S20:…
	tree tree_63 = [&R] ((CMS001_040_Ra_S21:0.085874,((('SRR8668667|MK628543|CxNV1':0.014337,(((CMS002_046b_Rb_S192_L004:0.005033,CMS001_004_Ra_S2:0.00569):0.007719,(CMS001_029_Ra_S18:0.007661,('SRR1706006|KP642119|sraf.cpip_contig2643':0.005166,(CMS001_041_Ra_S10:0.002437,CMS001_044_Ra_S25:0.009772):0.003395):0.003348):0.001013):0.003007,(CMS001_030_Ra_S7:0.009954,((CMS001_059_Ra_S10:0.007612,'SRR17…
	tree tree_64 = [&R] (((CMS002_053a_Rb_S7_L004:0.013447,((CMS001_047_Ra_S4:0.00121,(CMS001_045_Ra_S2:7.65E-4,(CMS001_018_Ra_S14:0.002291,CMS001_058_Ra_S9:0.001147):0.0):0.00147):0.005138,((CMS001_035_Ra_S20:0.005584,CMS001_019_Ra_S14:0.013813):0.001976,(CMS001_011_Ra_S4:0.008999,(CMS001_037_Ra_S21:0.001934,(CMS001_023_Ra_S17:0.001531,(CMS001_048_Ra_S5:0.004005,(CMS001_022_Ra_S6:0.002334,CMS001_052…
	tree tree_65 = [&R] ((CMS001_040_Ra_S21:0.073914,(((CMS001_059_Ra_S10:0.004221,((CMS001_054_Ra_S11:0.01086,CMS001_030_Ra_S7:0.01113):0.00204,('SRR1705824|KP642120|sfra.cpip_contig1516':0.004402,(('SRR8668667|MK628543|CxNV1':0.017186,CMS002_001a_Rb_S116_L004:0.00655):0.002271,(CMS001_004_Ra_S2:0.002489,(CMS002_046b_Rb_S192_L004:0.007191,(CMS001_029_Ra_S18:0.005981,('SRR1706006|KP642119|sraf.cpip_c…
	tree tree_66 = [&R] ((CMS001_040_Ra_S21:0.104321,((CMS002_053a_Rb_S7_L004:0.007142,((CMS001_047_Ra_S4:0.001404,(CMS001_045_Ra_S2:0.001102,(CMS001_018_Ra_S14:7.33E-4,CMS001_058_Ra_S9:0.0011):0.0):0.001544):0.004271,((CMS001_037_Ra_S21:0.002416,(CMS001_023_Ra_S17:7.31E-4,(CMS001_048_Ra_S5:0.003432,(CMS001_052_Ra_S7:0.001843,CMS001_022_Ra_S6:0.002243):3.73E-4):7.3E-4):5.99E-4):0.002763,(CMS001_011_R…
	tree tree_67 = [&R] ((CMS001_040_Ra_S21:0.099305,(((CMS002_023a_Rb_S138_L004:0.00698,(CMS002_022a_Rb_S137_L004:0.020393,(CMS002_027b_Rb_S153_L004:0.004416,(CMS002_046a_Rb_S191_L004:0.003157,CMS002_027a_Rb_S152_L004:3.41E-4):0.001212):0.001241):0.003047):0.004871,(CMS001_042_Ra_S23:0.015248,(CMS002_029c_Rb_S161_L004:0.001755,(CMS001_002_Ra_S1:0.005277,(CMS001_028_Ra_S17:0.006115,(CMS002_029d_Rb_S1…
	tree tree_68 = [&R] (((CMS002_028d_Rb_S157_L004:0.010922,(CMS002_047j_Rb_S3_L004:3.7E-4,(CMS002_028e_Rb_S158_L004:0.001805,(CMS002_047f_Rb_S198_L004:0.007694,CMS002_047a_Rb_S193_L004:0.005456):0.0):0.0018):0.004609):0.012524,(CMS002_053a_Rb_S7_L004:0.012111,((CMS001_047_Ra_S4:7.84E-4,(CMS001_045_Ra_S2:7.27E-4,(CMS001_018_Ra_S14:3.6E-4,CMS001_058_Ra_S9:0.002185):0.0):2.99E-4):0.005338,((CMS001_011…
	tree tree_69 = [&R] ((CMS001_040_Ra_S21:0.084265,((CMS002_029c_Rb_S161_L004:0.002596,((CMS001_002_Ra_S1:0.00807,(CMS001_028_Ra_S17:0.00598,(CMS001_036_Ra_S20:0.003131,CMS002_029d_Rb_S162_L004:0.002758):0.0):0.001392):3.04E-4,(CMS001_042_Ra_S23:0.012159,(CMS002_022a_Rb_S137_L004:0.020299,((CMS002_046a_Rb_S191_L004:0.002077,CMS002_027a_Rb_S152_L004:3.39E-4):6.88E-4,(CMS002_027b_Rb_S153_L004:0.00245…
	tree tree_70 = [&R] ((CMS002_053a_Rb_S7_L004:0.008931,(((CMS001_047_Ra_S4:0.002284,(CMS001_058_Ra_S9:0.001832,(CMS001_018_Ra_S14:3.64E-4,CMS001_045_Ra_S2:0.0):0.0):2.74E-4):0.006812,((CMS001_023_Ra_S17:7.26E-4,(CMS001_037_Ra_S21:0.002181,(CMS001_048_Ra_S5:0.006195,(CMS001_052_Ra_S7:0.002015,CMS001_022_Ra_S6:0.002611):0.001549):4.64E-4):0.001093):0.001968,(CMS001_011_Ra_S4:0.004269,(CMS001_019_Ra_…
	tree tree_71 = [&R] (((CMS002_053a_Rb_S7_L004:0.011601,(CMS001_047_Ra_S4:7.26E-4,(CMS001_045_Ra_S2:0.001072,(CMS001_018_Ra_S14:0.001065,(CMS001_058_Ra_S9:0.001079,((CMS001_019_Ra_S14:0.008575,CMS001_035_Ra_S20:0.00508):0.001192,(CMS001_011_Ra_S4:0.004388,((CMS001_023_Ra_S17:0.001069,(CMS001_037_Ra_S21:0.003617,CMS001_048_Ra_S5:0.00708):6.6E-4):7.13E-4,(CMS001_052_Ra_S7:0.001996,CMS001_022_Ra_S6:0…
	tree tree_72 = [&R] (((CMS002_053a_Rb_S7_L004:0.009283,((CMS001_047_Ra_S4:0.002137,(CMS001_058_Ra_S9:0.00299,(CMS001_018_Ra_S14:7.43E-4,CMS001_045_Ra_S2:7.46E-4):0.0):8.47E-4):0.004766,(CMS001_019_Ra_S14:0.009618,(CMS001_035_Ra_S20:0.006559,(CMS001_011_Ra_S4:0.009721,(CMS001_037_Ra_S21:0.001521,((CMS001_022_Ra_S6:0.00187,CMS001_052_Ra_S7:5.39E-4):0.001071,(CMS001_023_Ra_S17:0.0,CMS001_048_Ra_S5:0…
	tree tree_73 = [&R] ((CMS001_059_Ra_S10:0.004036,('SRR1705824|KP642120|sfra.cpip_contig1516':0.006556,(CMS001_030_Ra_S7:0.011574,((((CMS001_029_Ra_S18:0.00949,('SRR1706006|KP642119|sraf.cpip_contig2643':0.004808,(CMS001_041_Ra_S10:0.00293,CMS001_044_Ra_S25:0.012358):8.64E-4):0.001508):0.0,(CMS002_046b_Rb_S192_L004:0.005963,CMS001_004_Ra_S2:0.003904):0.002521):0.006819,('SRR8668667|MK628543|CxNV1'…
	tree tree_74 = [&R] ((((CMS002_029c_Rb_S161_L004:0.003474,(CMS001_002_Ra_S1:0.004482,(CMS001_028_Ra_S17:0.007358,(CMS002_029d_Rb_S162_L004:0.002743,CMS001_036_Ra_S20:0.003463):3.48E-4):6.78E-4):3.03E-4):0.00293,(CMS001_042_Ra_S23:0.012245,(CMS002_023a_Rb_S138_L004:0.011857,(CMS002_027b_Rb_S153_L004:0.003157,(CMS002_022a_Rb_S137_L004:0.029346,(CMS002_027a_Rb_S152_L004:3.38E-4,CMS002_046a_Rb_S191_L…
	tree tree_75 = [&R] ((CMS001_019_Ra_S14:0.002393,((CMS001_011_Ra_S4:0.006983,(CMS001_023_Ra_S17:3.55E-4,(CMS001_037_Ra_S21:0.00313,(CMS001_048_Ra_S5:0.00252,(CMS001_022_Ra_S6:0.00141,CMS001_052_Ra_S7:0.001458):4.74E-4):4.92E-4):3.44E-4):0.002518):0.003576,(CMS001_035_Ra_S20:0.007761,((CMS001_047_Ra_S4:5.58E-4,(CMS001_018_Ra_S14:0.001383,(CMS001_058_Ra_S9:3.47E-4,CMS001_045_Ra_S2:6.95E-4):0.0):0.0…
	tree tree_76 = [&R] (((CMS002_028d_Rb_S157_L004:0.010135,(CMS002_047f_Rb_S198_L004:0.006727,(CMS002_028e_Rb_S158_L004:0.003421,(CMS002_047j_Rb_S3_L004:2.04E-4,CMS002_047a_Rb_S193_L004:0.004942):3.88E-4):8.12E-4):0.003847):0.017167,(CMS002_053a_Rb_S7_L004:0.009458,((CMS001_047_Ra_S4:3.51E-4,(CMS001_058_Ra_S9:0.001078,(CMS001_045_Ra_S2:0.001079,CMS001_018_Ra_S14:0.001435):0.0):0.001444):0.003416,((…
	tree tree_77 = [&R] ((CMS001_040_Ra_S21:0.098146,(((CMS002_029c_Rb_S161_L004:0.001407,(CMS001_002_Ra_S1:0.004921,(CMS001_028_Ra_S17:0.009726,(CMS001_036_Ra_S20:0.003172,CMS002_029d_Rb_S162_L004:0.00385):7.27E-4):0.001379):6.82E-4):0.005057,(CMS001_042_Ra_S23:0.015997,(CMS002_023a_Rb_S138_L004:0.013173,(CMS002_022a_Rb_S137_L004:0.017717,(CMS002_027b_Rb_S153_L004:0.005986,(CMS002_027a_Rb_S152_L004:…
	tree tree_78 = [&R] (((CMS002_028d_Rb_S157_L004:0.009585,(CMS002_047j_Rb_S3_L004:0.0,(CMS002_047f_Rb_S198_L004:0.009056,(CMS002_028e_Rb_S158_L004:0.001853,CMS002_047a_Rb_S193_L004:0.005209):3.06E-4):0.001519):0.006358):0.013255,((CMS002_053a_Rb_S7_L004:0.012668,(CMS001_058_Ra_S9:0.00171,(CMS001_047_Ra_S4:0.002199,(CMS001_018_Ra_S14:0.001461,CMS001_045_Ra_S2:0.001107):0.0):1.32E-4):0.004566):0.001…
	tree tree_79 = [&R] (((CMS002_053a_Rb_S7_L004:0.011219,((CMS001_019_Ra_S14:0.010651,(CMS001_035_Ra_S20:0.006759,(CMS001_011_Ra_S4:0.005908,((CMS001_052_Ra_S7:6.13E-4,CMS001_022_Ra_S6:0.002163):0.001857,(CMS001_023_Ra_S17:3.52E-4,(CMS001_048_Ra_S5:0.005517,CMS001_037_Ra_S21:0.002137):3.28E-4):0.00106):0.002612):0.00261):0.001461):0.004684,(CMS001_047_Ra_S4:7.75E-4,(CMS001_058_Ra_S9:0.002109,(CMS00…
	tree tree_80 = [&R] (((CMS002_053a_Rb_S7_L004:0.007792,((CMS001_047_Ra_S4:0.002151,(CMS001_045_Ra_S2:0.002536,(CMS001_058_Ra_S9:0.002893,CMS001_018_Ra_S14:0.002153):0.0):0.00145):0.003409,(CMS001_019_Ra_S14:0.010675,(CMS001_035_Ra_S20:0.008543,(CMS001_011_Ra_S4:0.004769,((CMS001_052_Ra_S7:0.003615,CMS001_022_Ra_S6:0.003677):0.0,(CMS001_023_Ra_S17:0.001086,(CMS001_048_Ra_S5:0.005993,CMS001_037_Ra_…
	tree tree_81 = [&R] ((((CMS001_047_Ra_S4:0.001416,(CMS001_018_Ra_S14:0.0,(CMS001_058_Ra_S9:0.001091,CMS001_045_Ra_S2:0.0):0.0):7.64E-4):0.003784,(CMS002_053a_Rb_S7_L004:0.0123,((CMS001_048_Ra_S5:0.005038,(CMS001_037_Ra_S21:0.002569,(CMS001_023_Ra_S17:7.31E-4,(CMS001_052_Ra_S7:5.13E-4,CMS001_022_Ra_S6:0.001851):0.002053):0.0):6.47E-4):0.005731,(CMS001_011_Ra_S4:0.008453,(CMS001_035_Ra_S20:0.011842…
	tree tree_82 = [&R] ((CMS001_040_Ra_S21:0.089462,((CMS002_028d_Rb_S157_L004:0.007448,(CMS002_047f_Rb_S198_L004:0.005121,(CMS002_028e_Rb_S158_L004:0.001478,(CMS002_047j_Rb_S3_L004:2.87E-4,CMS002_047a_Rb_S193_L004:0.006561):3.63E-4):3.13E-4):0.00439):0.008876,(CMS002_053a_Rb_S7_L004:0.013247,((((CMS001_022_Ra_S6:0.001084,CMS001_052_Ra_S7:0.002496):0.0,(CMS001_023_Ra_S17:3.53E-4,(CMS001_048_Ra_S5:0.…
	tree tree_83 = [&R] ((CMS001_040_Ra_S21:0.093997,(((CMS001_042_Ra_S23:0.014914,(CMS002_029c_Rb_S161_L004:0.00217,(CMS001_002_Ra_S1:0.004311,(CMS001_028_Ra_S17:0.00909,(CMS002_029d_Rb_S162_L004:0.002861,CMS001_036_Ra_S20:0.004306):7.42E-4):6.94E-4):3.21E-4):0.004519):0.002286,(CMS002_023a_Rb_S138_L004:0.008955,(CMS002_022a_Rb_S137_L004:0.019303,(CMS002_027b_Rb_S153_L004:0.003004,(CMS002_046a_Rb_S1…
	tree tree_84 = [&R] (((CMS002_028d_Rb_S157_L004:0.011415,(CMS002_047j_Rb_S3_L004:0.0,(CMS002_047a_Rb_S193_L004:0.003551,(CMS002_028e_Rb_S158_L004:0.002473,CMS002_047f_Rb_S198_L004:0.007146):0.0):7.04E-4):0.001552):0.015099,((CMS002_053a_Rb_S7_L004:0.012019,(CMS001_047_Ra_S4:0.001597,(CMS001_045_Ra_S2:3.53E-4,(CMS001_058_Ra_S9:0.001414,CMS001_018_Ra_S14:7.02E-4):0.0):0.001587):0.002004):0.00148,((…
	tree tree_85 = [&R] ((CMS001_019_Ra_S14:0.001655,((CMS001_035_Ra_S20:0.010593,(CMS001_011_Ra_S4:0.006207,(CMS001_037_Ra_S21:6.94E-4,(CMS001_022_Ra_S6:7.47E-4,(CMS001_052_Ra_S7:0.002079,(CMS001_023_Ra_S17:0.0,CMS001_048_Ra_S5:0.003423):0.0):0.0):0.001607):0.002316):0.001856):0.001822,((CMS001_047_Ra_S4:0.001617,(CMS001_018_Ra_S14:3.62E-4,(CMS001_058_Ra_S9:0.001094,CMS001_045_Ra_S2:0.0):0.0):0.0012…
	tree tree_86 = [&R] (((CMS002_053a_Rb_S7_L004:0.010866,((CMS001_047_Ra_S4:0.002221,(CMS001_058_Ra_S9:0.003933,(CMS001_018_Ra_S14:0.001773,CMS001_045_Ra_S2:7.12E-4):0.0):9.77E-4):0.002809,(CMS001_019_Ra_S14:0.008668,(CMS001_035_Ra_S20:0.008355,(CMS001_011_Ra_S4:0.006205,(CMS001_023_Ra_S17:3.56E-4,(CMS001_037_Ra_S21:7.08E-4,(CMS001_048_Ra_S5:0.005533,(CMS001_022_Ra_S6:0.001438,CMS001_052_Ra_S7:0.00…
	tree tree_87 = [&R] ((CMS001_040_Ra_S21:0.112282,(((CMS002_023a_Rb_S138_L004:0.010563,(CMS002_022a_Rb_S137_L004:0.017726,(CMS002_027b_Rb_S153_L004:0.004358,(CMS002_046a_Rb_S191_L004:0.002197,CMS002_027a_Rb_S152_L004:0.001095):7.66E-4):0.001295):0.002282):0.001927,(CMS001_042_Ra_S23:0.012197,(CMS001_002_Ra_S1:0.00961,(CMS002_029c_Rb_S161_L004:0.001814,(CMS001_028_Ra_S17:0.007793,(CMS001_036_Ra_S20…
	tree tree_88 = [&R] (((CMS002_053a_Rb_S7_L004:0.01081,((CMS001_047_Ra_S4:3.56E-4,(CMS001_058_Ra_S9:0.002467,(CMS001_018_Ra_S14:0.001046,CMS001_045_Ra_S2:0.001056):0.0):0.001393):0.003385,((CMS001_023_Ra_S17:0.0,(CMS001_037_Ra_S21:0.002816,(CMS001_048_Ra_S5:0.004397,(CMS001_022_Ra_S6:0.002497,CMS001_052_Ra_S7:0.001158):0.001201):0.001171):3.42E-4):0.00114,(CMS001_011_Ra_S4:0.006027,(CMS001_035_Ra_…
	tree tree_89 = [&R] ((CMS001_040_Ra_S21:0.083954,(((CMS002_029c_Rb_S161_L004:0.00215,(CMS001_002_Ra_S1:0.006166,(CMS001_028_Ra_S17:0.007303,(CMS001_036_Ra_S20:0.00508,CMS002_029d_Rb_S162_L004:0.001782):7.44E-4):0.001063):3.41E-4):9.15E-4,(CMS001_042_Ra_S23:0.014324,(CMS002_023a_Rb_S138_L004:0.014411,(CMS002_022a_Rb_S137_L004:0.019571,(CMS002_027b_Rb_S153_L004:0.00253,(CMS002_046a_Rb_S191_L004:0.0…
	tree tree_90 = [&R] ((CMS001_035_Ra_S20:0.004105,((CMS001_019_Ra_S14:0.011535,(CMS001_011_Ra_S4:0.007382,(CMS001_037_Ra_S21:0.002222,(CMS001_023_Ra_S17:7.23E-4,(CMS001_048_Ra_S5:0.00474,(CMS001_052_Ra_S7:0.0,CMS001_022_Ra_S6:0.001914):3.64E-4):4.24E-4):0.001271):0.003967):0.003849):0.001751,((CMS002_028d_Rb_S157_L004:0.013852,(CMS002_047j_Rb_S3_L004:0.0,(CMS002_047f_Rb_S198_L004:0.004587,(CMS002_…
	tree tree_91 = [&R] ((((CMS002_053a_Rb_S7_L004:0.013928,(CMS001_058_Ra_S9:0.001521,(CMS001_047_Ra_S4:0.002652,(CMS001_045_Ra_S2:0.001141,CMS001_018_Ra_S14:7.53E-4):0.0):0.0):0.008313):0.004495,(CMS001_019_Ra_S14:0.008268,(CMS001_035_Ra_S20:0.008483,(CMS001_011_Ra_S4:0.005852,((CMS001_023_Ra_S17:0.0,(CMS001_037_Ra_S21:0.003078,CMS001_048_Ra_S5:0.003182):7.41E-4):7.5E-4,(CMS001_022_Ra_S6:0.003509,C…
	tree tree_92 = [&R] ((CMS001_040_Ra_S21:0.085981,(((CMS001_042_Ra_S23:0.011871,(CMS002_029c_Rb_S161_L004:0.002491,(CMS001_002_Ra_S1:0.007406,(CMS001_028_Ra_S17:0.009044,(CMS001_036_Ra_S20:0.002827,CMS002_029d_Rb_S162_L004:0.002797):0.001469):2.91E-4):6.6E-4):0.005636):0.003113,(CMS002_023a_Rb_S138_L004:0.01356,(CMS002_022a_Rb_S137_L004:0.024543,(CMS002_027b_Rb_S153_L004:0.005249,(CMS002_027a_Rb_S…
	tree tree_93 = [&R] ((CMS001_019_Ra_S14:0.006101,(CMS001_035_Ra_S20:0.008427,((CMS001_011_Ra_S4:0.007529,(CMS001_023_Ra_S17:0.001898,(CMS001_037_Ra_S21:0.003617,(CMS001_048_Ra_S5:0.004908,(CMS001_052_Ra_S7:9.05E-4,CMS001_022_Ra_S6:0.001843):0.0):9.81E-4):7.13E-4):0.003588):0.002514,((CMS001_047_Ra_S4:0.001552,(CMS001_045_Ra_S2:0.002191,(CMS001_058_Ra_S9:0.001821,CMS001_018_Ra_S14:0.001456):0.0):0…
	tree tree_94 = [&R] ((CMS001_040_Ra_S21:0.111327,(((CMS002_023a_Rb_S138_L004:0.00757,(CMS002_022a_Rb_S137_L004:0.022145,(CMS002_046a_Rb_S191_L004:0.002138,(CMS002_027b_Rb_S153_L004:0.004652,CMS002_027a_Rb_S152_L004:0.001066):0.0):0.002271):0.001748):0.004905,(CMS001_042_Ra_S23:0.013856,(CMS001_002_Ra_S1:0.0054,(CMS002_029c_Rb_S161_L004:0.002138,(CMS001_028_Ra_S17:0.010025,(CMS001_036_Ra_S20:0.004…
	tree tree_95 = [&R] ((CMS001_040_Ra_S21:0.098274,(((CMS002_023a_Rb_S138_L004:0.009886,(CMS002_022a_Rb_S137_L004:0.025599,(CMS002_027b_Rb_S153_L004:0.003291,(CMS002_027a_Rb_S152_L004:0.001075,CMS002_046a_Rb_S191_L004:0.001801):0.001395):0.001405):0.004556):0.003785,(CMS001_042_Ra_S23:0.019289,(CMS002_029c_Rb_S161_L004:0.002949,(CMS001_002_Ra_S1:0.004732,(CMS001_028_Ra_S17:0.005888,(CMS002_029d_Rb_…
	tree tree_96 = [&R] (((CMS002_053a_Rb_S7_L004:0.010447,(((CMS001_011_Ra_S4:0.00777,(CMS001_019_Ra_S14:0.009489,CMS001_035_Ra_S20:0.006734):0.004203):0.004272,((CMS001_023_Ra_S17:3.26E-4,(CMS001_037_Ra_S21:0.003656,CMS001_048_Ra_S5:0.004465):3.57E-4):0.001402,(CMS001_052_Ra_S7:7.22E-4,CMS001_022_Ra_S6:0.00218):4.26E-4):0.002925):0.01132,(CMS001_047_Ra_S4:8.25E-4,(CMS001_058_Ra_S9:0.001813,(CMS001_…
	tree tree_97 = [&R] ((CMS001_019_Ra_S14:0.005547,((CMS001_035_Ra_S20:0.008929,(CMS001_011_Ra_S4:0.00704,((CMS001_052_Ra_S7:0.0,CMS001_022_Ra_S6:0.001123):0.002325,(CMS001_023_Ra_S17:6.42E-4,(CMS001_048_Ra_S5:0.007376,CMS001_037_Ra_S21:0.002273):8.05E-4):7.31E-4):0.005344):0.003161):0.001052,((CMS002_053a_Rb_S7_L004:0.011327,(CMS001_047_Ra_S4:0.001109,(CMS001_018_Ra_S14:0.001467,(CMS001_045_Ra_S2:…
	tree tree_98 = [&R] (((CMS002_028d_Rb_S157_L004:0.01144,(CMS002_047j_Rb_S3_L004:0.0,(CMS002_028e_Rb_S158_L004:0.002164,(CMS002_047a_Rb_S193_L004:0.004002,CMS002_047f_Rb_S198_L004:0.007287):0.0):0.001809):0.0026):0.014108,(CMS002_053a_Rb_S7_L004:0.008177,(((CMS001_011_Ra_S4:0.00684,(CMS001_023_Ra_S17:4.33E-4,((CMS001_052_Ra_S7:0.001967,CMS001_022_Ra_S6:0.002198):7.59E-4,(CMS001_048_Ra_S5:0.004754,…
	tree tree_99 = [&R] ((CMS002_023a_Rb_S138_L004:0.007481,((CMS002_022a_Rb_S137_L004:0.018787,(CMS002_027b_Rb_S153_L004:0.002803,(CMS002_046a_Rb_S191_L004:0.002103,CMS002_027a_Rb_S152_L004:0.0):3.59E-4):8.96E-4):0.002198,(CMS001_042_Ra_S23:0.009371,((CMS002_029c_Rb_S161_L004:0.001781,(CMS001_002_Ra_S1:0.003182,(CMS001_028_Ra_S17:0.007169,(CMS001_036_Ra_S20:0.004628,CMS002_029d_Rb_S162_L004:0.00282)…
	tree tree_100 = [&R] (((CMS002_028d_Rb_S157_L004:0.009348,(CMS002_047j_Rb_S3_L004:0.0,(CMS002_047f_Rb_S198_L004:0.008589,(CMS002_047a_Rb_S193_L004:0.003884,CMS002_028e_Rb_S158_L004:0.001758):2.98E-4):0.001441):0.007048):0.007632,(CMS002_053a_Rb_S7_L004:0.011264,((CMS001_047_Ra_S4:0.003568,(CMS001_058_Ra_S9:0.003183,(CMS001_045_Ra_S2:3.52E-4,CMS001_018_Ra_S14:0.00105):0.0):0.001025):0.00418,((CMS0…
	tree tree_101 = [&R] (((CMS002_053a_Rb_S7_L004:0.01262,((CMS001_047_Ra_S4:0.002784,(CMS001_058_Ra_S9:0.001837,(CMS001_018_Ra_S14:0.0,CMS001_045_Ra_S2:3.66E-4):0.0):5.32E-4):0.003226,((CMS001_011_Ra_S4:0.006063,((CMS001_022_Ra_S6:7.46E-4,CMS001_052_Ra_S7:9.71E-4):5.06E-4,(CMS001_023_Ra_S17:0.001074,(CMS001_037_Ra_S21:0.002599,CMS001_048_Ra_S5:0.006956):0.001095):0.001488):0.003918):0.002751,(CMS00…
end;
