# Supplementary material for: Single mosquito metatranscriptomics identifies vectors, emerging pathogens and reservoirs in one assay
Source: eLife. 2021 Apr 27;10:e68353. doi: 10.7554/eLife.68353 (PMC8110308; doi:10.7554/eLife.68353)
Supplement: Figure 6—figure supplement 4—source data 1. [file elife-68353-fig6-figsupp4-data1.zip › Robin.rooted.nexus]

#NEXUS
begin trees;
	tree tree_1 = [&R] (((CMS001_045_Ra_S2:0.0,(CMS001_037_Ra_S21:0.00639,(CMS001_047_Ra_S4:0.002548,((CMS001_052_Ra_S7:0.001263,CMS001_023_Ra_S17:0.0)[&label=60.0]:0.001263,(CMS001_011_Ra_S4:0.0,CMS001_022_Ra_S6:0.0)[&label=36.0]:0.0)[&label=44.0]:0.001259)[&label=51.0]:0.001283)[&label=13.0]:0.0)[&label=82.0]:0.00782,(CMS001_048_Ra_S5:0.020434,(CMS002_053a_Rb_S7_L004:0.0,(CMS001_058_Ra_S9:0.002688,…
	tree tree_2 = [&R] (((CMS001_048_Ra_S5:0.021993,(CMS002_053a_Rb_S7_L004:0.0,(CMS001_045_Ra_S2:0.0,(CMS001_037_Ra_S21:0.007342,((CMS001_023_Ra_S17:0.0,CMS001_052_Ra_S7:0.002427):0.00121,(CMS001_047_Ra_S4:0.0,(CMS001_011_Ra_S4:0.0,CMS001_022_Ra_S6:0.0):0.0):0.0):0.001216):0.0):0.030869):0.003313):0.012606,(CMS001_058_Ra_S9:0.0,(CMS001_019_Ra_S14:0.016222,CMS001_035_Ra_S20:0.004951):0.002366):0.0028…
	tree tree_3 = [&R] ((((CMS001_047_Ra_S4:0.006793,((CMS001_023_Ra_S17:0.0,CMS001_052_Ra_S7:0.0):0.001319,(CMS001_022_Ra_S6:0.0,CMS001_011_Ra_S4:0.0):0.0):0.001229):0.004159,(CMS001_045_Ra_S2:0.0,CMS001_037_Ra_S21:0.00672):0.0):0.015281,(CMS001_048_Ra_S5:0.021776,(CMS002_053a_Rb_S7_L004:0.0,(CMS001_058_Ra_S9:0.0,(CMS001_035_Ra_S20:0.00137,CMS001_019_Ra_S14:0.015059):0.002629):0.030105):0.009739):0.…
	tree tree_4 = [&R] (((CMS001_037_Ra_S21:0.002477,(CMS001_045_Ra_S2:0.0,(CMS001_047_Ra_S4:0.003739,(CMS001_023_Ra_S17:0.0,(CMS001_011_Ra_S4:0.0,(CMS001_052_Ra_S7:0.002473,CMS001_022_Ra_S6:0.0):0.0):0.0):0.001223):0.001251):0.0):0.010973,(CMS001_048_Ra_S5:0.018314,(CMS002_053a_Rb_S7_L004:0.0,(CMS001_058_Ra_S9:0.00256,(CMS001_019_Ra_S14:0.013848,CMS001_035_Ra_S20:0.004524):0.002893):0.02237):0.00811…
	tree tree_5 = [&R] (((CMS002_028d_Rb_S157_L004:0.002008,(CMS001_018_Ra_S14:0.011726,(CMS002_047a_Rb_S193_L004:0.018418,(CMS002_028e_Rb_S158_L004:0.006332,(CMS002_047f_Rb_S198_L004:0.009083,CMS002_047j_Rb_S3_L004:0.0):0.006537):0.001295):0.002593):0.012089):0.042766,(CMS001_040_Ra_S21:0.089547,(CMS001_004_Ra_S2:0.0,(CMS002_046b_Rb_S192_L004:0.011947,((CMS002_023a_Rb_S138_L004:0.005153,('SRR1706006…
	tree tree_6 = [&R] (((CMS002_028d_Rb_S157_L004:0.002962,(CMS001_018_Ra_S14:0.005321,(CMS002_047a_Rb_S193_L004:0.018878,(CMS002_028e_Rb_S158_L004:0.003875,(CMS002_047j_Rb_S3_L004:0.002632,CMS002_047f_Rb_S198_L004:0.003934):0.005373):0.001316):0.002598):0.010023):0.061264,((CMS001_048_Ra_S5:0.027657,(CMS002_053a_Rb_S7_L004:0.0,((CMS001_022_Ra_S6:0.0,(CMS001_023_Ra_S17:0.0,CMS001_052_Ra_S7:0.001283)…
	tree tree_7 = [&R] (((CMS002_028d_Rb_S157_L004:0.010338,(CMS001_018_Ra_S14:0.008604,((CMS002_047j_Rb_S3_L004:0.001141,CMS002_047f_Rb_S198_L004:0.011645):0.007624,(CMS002_028e_Rb_S158_L004:0.00371,CMS002_047a_Rb_S193_L004:0.019328):0.0):0.002614):0.007338):0.040868,(CMS001_040_Ra_S21:0.116691,(((CMS001_030_Ra_S7:0.019209,(CMS001_059_Ra_S10:0.005304,(CMS002_001a_Rb_S116_L004:0.018908,(CMS001_041_Ra…
	tree tree_8 = [&R] (((CMS002_028d_Rb_S157_L004:0.005981,(CMS002_028e_Rb_S158_L004:0.003791,((CMS001_018_Ra_S14:0.010216,CMS002_047a_Rb_S193_L004:0.012884):0.0,(CMS002_047j_Rb_S3_L004:0.0,CMS002_047f_Rb_S198_L004:0.007641):0.005108):0.001283):0.012109):0.035593,(CMS001_040_Ra_S21:0.102668,((((CMS001_030_Ra_S7:0.009002,CMS001_059_Ra_S10:0.006436):0.007688,(CMS001_028_Ra_S17:0.0,CMS001_038_Ra_S22:0.…
	tree tree_9 = [&R] ((CMS001_040_Ra_S21:0.10627,(((CMS001_028_Ra_S17:0.0,CMS001_038_Ra_S22:0.001226):0.0,(CMS001_030_Ra_S7:0.01681,(CMS001_059_Ra_S10:0.00246,(CMS001_054_Ra_S11:0.01019,(CMS002_001a_Rb_S116_L004:0.024309,CMS001_041_Ra_S10:0.0):0.002509):0.002553):0.006461):0.00876):0.007618,((CMS001_029_Ra_S18:0.001179,((CMS002_046b_Rb_S192_L004:0.008121,(CMS001_004_Ra_S2:0.004334,('SRR1705824|KP64…
	tree tree_10 = [&R] ((CMS001_035_Ra_S20:0.0,(CMS001_058_Ra_S9:0.003818,(CMS001_019_Ra_S14:0.01615,(CMS002_053a_Rb_S7_L004:0.0,(CMS001_048_Ra_S5:0.022418,(CMS001_045_Ra_S2:0.0,(CMS001_037_Ra_S21:0.01124,(CMS001_047_Ra_S4:0.004947,(CMS001_022_Ra_S6:0.0,(CMS001_011_Ra_S4:0.0,(CMS001_023_Ra_S17:0.0,CMS001_052_Ra_S7:0.004943):0.001226):0.0):0.001215):0.001254):0.0):0.030284):0.007665):0.019165):0.0028…
	tree tree_11 = [&R] ((CMS001_058_Ra_S9:0.0,((CMS001_035_Ra_S20:0.004742,CMS001_019_Ra_S14:0.015902):0.002996,(CMS002_053a_Rb_S7_L004:0.0,(CMS001_048_Ra_S5:0.01924,((CMS001_037_Ra_S21:0.00647,CMS001_045_Ra_S2:0.0):0.0,(CMS001_047_Ra_S4:0.005195,(CMS001_011_Ra_S4:0.0,(CMS001_022_Ra_S6:0.0,(CMS001_052_Ra_S7:0.002562,CMS001_023_Ra_S17:0.0):0.0):0.0):0.001242):0.002623):0.032198):0.002193):0.024543):0…
	tree tree_12 = [&R] (((CMS001_048_Ra_S5:0.013817,(CMS002_053a_Rb_S7_L004:0.00864,((CMS001_045_Ra_S2:0.0,CMS001_037_Ra_S21:0.005015):0.0,(CMS001_047_Ra_S4:0.001246,(CMS001_011_Ra_S4:0.0,(CMS001_022_Ra_S6:0.0,(CMS001_052_Ra_S7:0.002483,CMS001_023_Ra_S17:0.0):0.0):0.0):0.001235):0.001249):0.019668):0.004855):0.01579,(CMS001_019_Ra_S14:0.011246,(CMS001_035_Ra_S20:0.002823,CMS001_058_Ra_S9:0.004665):0…
	tree tree_13 = [&R] (((CMS001_047_Ra_S4:0.002544,(CMS001_011_Ra_S4:0.0,(CMS001_045_Ra_S2:0.0,(CMS001_022_Ra_S6:0.0,(CMS001_023_Ra_S17:0.0,(CMS001_052_Ra_S7:0.001268,CMS001_037_Ra_S21:0.005098):0.0):0.001268):0.0):0.0):0.0):0.015627,(CMS001_048_Ra_S5:0.025066,(CMS002_053a_Rb_S7_L004:0.0,(CMS001_058_Ra_S9:0.004034,(CMS001_035_Ra_S20:0.005866,CMS001_019_Ra_S14:0.01835):0.001958):0.025686):0.006594):…
	tree tree_14 = [&R] ((CMS001_040_Ra_S21:0.081025,(CMS001_030_Ra_S7:0.007184,((CMS001_059_Ra_S10:0.011121,(CMS002_001a_Rb_S116_L004:0.026309,(CMS001_041_Ra_S10:0.0,CMS001_054_Ra_S11:0.011714):0.002793):0.002884):0.001227,((CMS001_028_Ra_S17:0.0,CMS001_038_Ra_S22:0.003776):0.0,((CMS001_051_Ra_S8:0.002527,(CMS001_034_Ra_S19:0.006369,((CMS001_004_Ra_S2:0.009355,CMS002_046b_Rb_S192_L004:0.017259):0.00…
	tree tree_15 = [&R] ((CMS001_058_Ra_S9:0.00113,((CMS002_053a_Rb_S7_L004:0.0,(CMS001_048_Ra_S5:0.01423,((CMS001_047_Ra_S4:0.001272,(CMS001_022_Ra_S6:0.0,(CMS001_011_Ra_S4:0.0,(CMS001_023_Ra_S17:0.0,CMS001_052_Ra_S7:0.0):0.0):0.0):0.002507):0.003849,(CMS001_037_Ra_S21:0.008959,CMS001_045_Ra_S2:0.0):0.0):0.035502):0.005251):0.022057,(CMS001_035_Ra_S20:0.006123,CMS001_019_Ra_S14:0.01123):0.00286):0.0…
	tree tree_16 = [&R] ((CMS001_035_Ra_S20:0.0,(CMS001_019_Ra_S14:0.016123,(CMS001_058_Ra_S9:0.001406,(CMS001_048_Ra_S5:0.024306,(CMS002_053a_Rb_S7_L004:0.0,((CMS001_037_Ra_S21:0.00782,CMS001_045_Ra_S2:0.0):0.0,(CMS001_047_Ra_S4:0.002591,((CMS001_023_Ra_S17:0.0,CMS001_052_Ra_S7:0.0):0.002567,(CMS001_011_Ra_S4:0.0,CMS001_022_Ra_S6:0.0):0.0):0.001277):0.001307):0.031656):0.007138):0.022935):0.003113):…
	tree tree_17 = [&R] ((CMS001_058_Ra_S9:0.003765,((CMS002_053a_Rb_S7_L004:0.0,(CMS001_048_Ra_S5:0.024445,((CMS001_052_Ra_S7:0.001255,CMS001_023_Ra_S17:0.0):0.001255,((CMS001_022_Ra_S6:0.0,CMS001_011_Ra_S4:0.0):0.0,(CMS001_047_Ra_S4:0.0038,(CMS001_045_Ra_S2:0.0,CMS001_037_Ra_S21:0.003813):0.001286):0.002518):0.0):0.015742):0.008248):0.032705,(CMS001_035_Ra_S20:0.0,CMS001_019_Ra_S14:0.022341):0.0012…
	tree tree_18 = [&R] ((CMS001_058_Ra_S9:0.0,((CMS001_019_Ra_S14:0.017793,CMS001_035_Ra_S20:0.002559):0.003563,(CMS002_053a_Rb_S7_L004:0.0,(CMS001_048_Ra_S5:0.017408,((CMS001_011_Ra_S4:0.0,(CMS001_052_Ra_S7:0.002465,CMS001_022_Ra_S6:0.0):0.0):0.0,(CMS001_023_Ra_S17:0.0,(CMS001_047_Ra_S4:0.004968,(CMS001_045_Ra_S2:0.0,CMS001_037_Ra_S21:0.003704):0.0):0.001229):0.0):0.032373):0.004484):0.026601):0.00…
	tree tree_19 = [&R] (((CMS001_048_Ra_S5:0.010408,(CMS002_053a_Rb_S7_L004:0.0,((CMS001_037_Ra_S21:0.002507,(CMS001_052_Ra_S7:0.002505,CMS001_023_Ra_S17:0.0):0.0):0.002505,((CMS001_022_Ra_S6:0.0,CMS001_011_Ra_S4:0.0):0.0,(CMS001_047_Ra_S4:0.003774,CMS001_045_Ra_S2:0.0):0.001253):0.0):0.036192):0.007808):0.014135,(CMS001_058_Ra_S9:0.001054,(CMS001_019_Ra_S14:0.0181,CMS001_035_Ra_S20:0.0):0.005306):0…
	tree tree_20 = [&R] (((CMS002_028d_Rb_S157_L004:0.005115,(CMS002_028e_Rb_S158_L004:0.002539,(CMS001_018_Ra_S14:0.008958,(CMS002_047a_Rb_S193_L004:0.015604,(CMS002_047f_Rb_S198_L004:0.00254,CMS002_047j_Rb_S3_L004:0.0):0.005125):0.0):0.002546):0.011723):0.057009,((CMS001_035_Ra_S20:0.002411,(CMS001_058_Ra_S9:0.001312,CMS001_019_Ra_S14:0.008918):0.002601):0.001144,(CMS001_048_Ra_S5:0.015981,(CMS002_…
	tree tree_21 = [&R] (((CMS002_028d_Rb_S157_L004:0.001156,((CMS002_028e_Rb_S158_L004:0.004861,(CMS002_047f_Rb_S198_L004:0.004814,CMS002_047j_Rb_S3_L004:0.006799):0.007857):0.001484,(CMS002_047a_Rb_S193_L004:0.012829,CMS001_018_Ra_S14:0.016966):0.0):0.006439):0.047101,(CMS001_040_Ra_S21:0.085241,(((CMS001_028_Ra_S17:0.0,CMS001_038_Ra_S22:0.002515):0.0,(CMS001_030_Ra_S7:0.016873,(CMS001_059_Ra_S10:0…
	tree tree_22 = [&R] (((CMS002_028d_Rb_S157_L004:0.015231,(CMS001_018_Ra_S14:0.007483,(CMS002_047a_Rb_S193_L004:0.010237,(CMS002_028e_Rb_S158_L004:0.002547,(CMS002_047j_Rb_S3_L004:0.001284,CMS002_047f_Rb_S198_L004:0.003812):0.002532):0.001273):0.001391):0.004211):0.058577,(CMS001_040_Ra_S21:0.105595,(((CMS001_030_Ra_S7:0.016507,(CMS001_059_Ra_S10:0.00471,(CMS001_054_Ra_S11:0.012907,(CMS002_001a_Rb…
	tree tree_23 = [&R] (((CMS002_028d_Rb_S157_L004:9.97E-4,(CMS002_047f_Rb_S198_L004:0.010305,(CMS001_018_Ra_S14:0.007709,(CMS002_047a_Rb_S193_L004:0.013131,(CMS002_028e_Rb_S158_L004:0.00257,CMS002_047j_Rb_S3_L004:0.003845):0.0):0.003881):0.0):0.009311):0.048955,((CMS001_048_Ra_S5:0.019507,(CMS002_053a_Rb_S7_L004:0.0,((CMS001_047_Ra_S4:0.001253,((CMS001_023_Ra_S17:0.0,CMS001_052_Ra_S7:0.0):0.001254,…
	tree tree_24 = [&R] (((CMS001_040_Ra_S21:0.096059,((((CMS001_054_Ra_S11:0.010493,(CMS002_001a_Rb_S116_L004:0.021239,CMS001_041_Ra_S10:0.0):0.002537):0.003889,(CMS001_059_Ra_S10:0.001232,CMS001_030_Ra_S7:0.020919):0.004094):0.011612,(CMS001_028_Ra_S17:0.0,CMS001_038_Ra_S22:0.00378):0.0):0.014018,((CMS001_051_Ra_S8:0.00915,CMS001_034_Ra_S19:0.001184):0.003985,(CMS001_002_Ra_S1:0.0,((CMS001_029_Ra_S…
	tree tree_25 = [&R] (((CMS001_018_Ra_S14:0.015589,(CMS002_028d_Rb_S157_L004:0.003501,(CMS002_047a_Rb_S193_L004:0.019404,(CMS002_028e_Rb_S158_L004:0.0,(CMS002_047j_Rb_S3_L004:0.001231,CMS002_047f_Rb_S198_L004:0.00781):0.006466):0.002683):0.004009):0.002816):0.038883,(CMS001_040_Ra_S21:0.076327,(((CMS001_030_Ra_S7:0.010605,((CMS002_001a_Rb_S116_L004:0.009244,CMS001_054_Ra_S11:0.006568):0.002554,(CM…
	tree tree_26 = [&R] (((CMS002_028d_Rb_S157_L004:0.006561,(CMS001_018_Ra_S14:0.018531,(CMS002_047a_Rb_S193_L004:0.015698,(CMS002_028e_Rb_S158_L004:0.003805,(CMS002_047j_Rb_S3_L004:0.002726,CMS002_047f_Rb_S198_L004:0.006406):0.006569):0.001411):0.001266):0.006419):0.044622,((CMS001_052_Ra_S7:0.001288,(CMS001_023_Ra_S17:0.0,((CMS001_022_Ra_S6:0.0,CMS001_011_Ra_S4:0.0):0.0,(CMS001_037_Ra_S21:0.00523,…
	tree tree_27 = [&R] (((CMS001_018_Ra_S14:0.0,(CMS002_028d_Rb_S157_L004:0.012623,((CMS002_047j_Rb_S3_L004:0.001259,CMS002_047f_Rb_S198_L004:0.006365):0.003862,(CMS002_028e_Rb_S158_L004:0.00501,CMS002_047a_Rb_S193_L004:0.016865):0.0):0.002568):0.003781):0.063051,((CMS001_045_Ra_S2:0.0,((CMS001_022_Ra_S6:0.0,CMS001_011_Ra_S4:0.0):0.0,(CMS001_047_Ra_S4:0.001311,(CMS001_023_Ra_S17:0.0,CMS001_052_Ra_S7…
	tree tree_28 = [&R] ((((CMS001_037_Ra_S21:0.006492,CMS001_045_Ra_S2:0.0):0.0,(CMS001_047_Ra_S4:0.001292,(CMS001_011_Ra_S4:0.0,(CMS001_023_Ra_S17:0.0,(CMS001_052_Ra_S7:0.001285,CMS001_022_Ra_S6:0.0):0.0):0.0):0.001282):0.001295):0.011051,(CMS001_048_Ra_S5:0.03176,(CMS002_053a_Rb_S7_L004:0.0,(CMS001_058_Ra_S9:0.0,(CMS001_019_Ra_S14:0.020957,CMS001_035_Ra_S20:0.008757):0.00837):0.022732):0.00969):0.…
	tree tree_29 = [&R] ((CMS001_040_Ra_S21:0.124772,((CMS001_028_Ra_S17:0.0,(CMS001_038_Ra_S22:0.001288,((CMS001_030_Ra_S7:0.014774,CMS001_059_Ra_S10:0.002496):0.005573,(CMS001_054_Ra_S11:0.012103,(CMS002_001a_Rb_S116_L004:0.018805,CMS001_041_Ra_S10:0.0):0.003916):0.004135):0.011795):0.0):0.013604,((CMS001_034_Ra_S19:0.006569,CMS001_051_Ra_S8:0.005376):0.002575,(CMS002_029d_Rb_S162_L004:0.005172,((C…
	tree tree_30 = [&R] (((CMS002_028d_Rb_S157_L004:0.006665,(CMS002_047a_Rb_S193_L004:0.011495,(CMS001_018_Ra_S14:0.007595,(CMS002_028e_Rb_S158_L004:0.008889,(CMS002_047f_Rb_S198_L004:0.007633,CMS002_047j_Rb_S3_L004:0.001314):0.007789):0.002654):0.0):0.004724):0.03625,((CMS001_037_Ra_S21:0.010089,(CMS001_045_Ra_S2:0.0,(CMS001_022_Ra_S6:0.0,(CMS001_011_Ra_S4:0.0,(CMS001_047_Ra_S4:0.001246,(CMS001_023…
	tree tree_31 = [&R] (((CMS001_018_Ra_S14:0.003801,(CMS002_028d_Rb_S157_L004:0.011504,((CMS002_047a_Rb_S193_L004:0.021023,CMS002_028e_Rb_S158_L004:0.001266):0.0,(CMS002_047j_Rb_S3_L004:0.0,CMS002_047f_Rb_S198_L004:0.00645):0.003827):0.002656):0.006737):0.036581,(CMS001_058_Ra_S9:7.35E-4,(CMS001_019_Ra_S14:0.02193,(CMS001_035_Ra_S20:0.003374,(CMS001_048_Ra_S5:0.017483,(CMS002_053a_Rb_S7_L004:0.0025…
	tree tree_32 = [&R] (((CMS001_048_Ra_S5:0.020822,(CMS002_053a_Rb_S7_L004:0.0,(CMS001_045_Ra_S2:0.0,(CMS001_037_Ra_S21:0.006388,(CMS001_047_Ra_S4:0.0,((CMS001_023_Ra_S17:0.0,CMS001_052_Ra_S7:0.001264):0.002535,(CMS001_011_Ra_S4:0.0,CMS001_022_Ra_S6:0.0):0.0):0.001268):0.001274):0.0):0.03372):0.006037):0.017196,(CMS001_058_Ra_S9:8.63E-4,(CMS001_019_Ra_S14:0.01431,CMS001_035_Ra_S20:0.0):0.009463):0.…
	tree tree_33 = [&R] (((CMS002_047j_Rb_S3_L004:0.0,(CMS002_047f_Rb_S198_L004:0.00536,(CMS002_047a_Rb_S193_L004:0.014523,(CMS001_018_Ra_S14:0.006537,(CMS002_028e_Rb_S158_L004:0.00577,CMS002_028d_Rb_S157_L004:0.012722):0.002385):0.0):0.00736):0.003277):0.036656,(CMS001_040_Ra_S21:0.091797,(CMS001_004_Ra_S2:0.00125,(('SRR1706006|KP642119|sraf.cpip_contig2643':0.001241,'SRR1705824|KP642120|sfra.cpip_c…
	tree tree_34 = [&R] (((CMS001_018_Ra_S14:0.003137,((CMS002_047a_Rb_S193_L004:0.01938,CMS002_028d_Rb_S157_L004:0.009811):0.00151,(CMS002_028e_Rb_S158_L004:0.003577,(CMS002_047f_Rb_S198_L004:0.007473,CMS002_047j_Rb_S3_L004:0.002659):0.003743):0.001397):0.006919):0.070516,(CMS001_040_Ra_S21:0.133841,((CMS001_028_Ra_S17:0.0,(CMS001_038_Ra_S22:0.00387,((CMS002_001a_Rb_S116_L004:0.013176,(CMS001_054_Ra…
	tree tree_35 = [&R] (((CMS002_028d_Rb_S157_L004:0.0,(CMS001_018_Ra_S14:0.009592,(CMS002_028e_Rb_S158_L004:0.001473,(CMS002_047j_Rb_S3_L004:0.0,(CMS002_047a_Rb_S193_L004:0.02019,CMS002_047f_Rb_S198_L004:0.002418):0.00375):0.003405):0.003761):0.01256):0.077721,(CMS001_040_Ra_S21:0.117069,(((CMS001_041_Ra_S10:0.0,(CMS001_054_Ra_S11:0.006477,CMS002_001a_Rb_S116_L004:0.014288):0.002465):0.008985,((CMS…
	tree tree_36 = [&R] (((CMS002_047f_Rb_S198_L004:0.0,(CMS002_047j_Rb_S3_L004:0.003826,(CMS001_018_Ra_S14:0.018701,(CMS002_028e_Rb_S158_L004:0.011719,(CMS002_028d_Rb_S157_L004:0.014845,CMS002_047a_Rb_S193_L004:0.013212):0.003869):0.0):0.006535):0.006663):0.05655,(CMS001_040_Ra_S21:0.068987,(((CMS001_038_Ra_S22:0.0,CMS001_028_Ra_S17:0.0):0.0,(CMS001_030_Ra_S7:0.010442,(CMS001_059_Ra_S10:0.001295,(CM…
	tree tree_37 = [&R] (((CMS001_040_Ra_S21:0.132461,(((CMS001_038_Ra_S22:0.0,CMS001_028_Ra_S17:0.0):0.0,(CMS001_030_Ra_S7:0.01503,(CMS001_059_Ra_S10:0.002757,(CMS002_001a_Rb_S116_L004:0.014031,(CMS001_054_Ra_S11:0.015294,CMS001_041_Ra_S10:0.0):0.003843):0.00351):0.001138):0.007937):0.005879,(((CMS002_029d_Rb_S162_L004:0.003711,((CMS001_042_Ra_S23:0.002474,'SRR8668667|MK628543|CxNV1':0.006272):0.0,(…
	tree tree_38 = [&R] (((CMS002_028d_Rb_S157_L004:0.004922,(CMS002_028e_Rb_S158_L004:0.002525,(CMS001_018_Ra_S14:0.01153,(CMS002_047a_Rb_S193_L004:0.014277,(CMS002_047j_Rb_S3_L004:0.001268,CMS002_047f_Rb_S198_L004:0.003847):0.002555):0.0):0.00129):0.006644):0.044396,(CMS001_040_Ra_S21:0.094037,((CMS001_036_Ra_S20:0.0,CMS001_002_Ra_S1:0.0):0.0,((CMS002_029c_Rb_S161_L004:0.0,('SRR8668667|MK628543|CxN…
	tree tree_39 = [&R] ((CMS001_040_Ra_S21:0.10953,('SRR1705824|KP642120|sfra.cpip_contig1516':0.001776,('SRR1706006|KP642119|sraf.cpip_contig2643':0.001286,(CMS002_023a_Rb_S138_L004:0.0,(CMS001_044_Ra_S25:0.003909,(CMS002_027b_Rb_S153_L004:0.0,((CMS002_046a_Rb_S191_L004:0.0,((CMS001_004_Ra_S2:0.009495,CMS002_046b_Rb_S192_L004:0.014837):0.005051,(CMS002_022a_Rb_S137_L004:0.005263,CMS002_027a_Rb_S152…
	tree tree_40 = [&R] (((CMS002_028d_Rb_S157_L004:0.004091,(CMS001_018_Ra_S14:0.01493,(CMS002_047a_Rb_S193_L004:0.014748,(CMS002_028e_Rb_S158_L004:0.002655,(CMS002_047j_Rb_S3_L004:0.0,CMS002_047f_Rb_S198_L004:0.005353):0.010908):0.004126):0.00132):0.005181):0.027752,(((CMS001_037_Ra_S21:0.006451,CMS001_045_Ra_S2:0.0):0.0,(CMS001_047_Ra_S4:0.005174,((CMS001_023_Ra_S17:0.0,CMS001_052_Ra_S7:0.003811):…
	tree tree_41 = [&R] (((CMS001_018_Ra_S14:0.001482,(CMS002_028d_Rb_S157_L004:0.011138,(CMS002_047a_Rb_S193_L004:0.019033,(CMS002_047j_Rb_S3_L004:0.0,(CMS002_047f_Rb_S198_L004:0.003808,CMS002_028e_Rb_S158_L004:0.007565):0.003622):0.002467):0.001232):0.009866):0.040405,(CMS001_040_Ra_S21:0.08815,(CMS001_054_Ra_S11:0.011631,(CMS002_001a_Rb_S116_L004:0.015522,(CMS001_041_Ra_S10:0.0,(CMS001_059_Ra_S10:…
	tree tree_42 = [&R] (((CMS002_047j_Rb_S3_L004:0.0,(CMS002_047f_Rb_S198_L004:0.003833,(CMS001_018_Ra_S14:0.010331,(CMS002_047a_Rb_S193_L004:0.015555,(CMS002_028e_Rb_S158_L004:0.003849,CMS002_028d_Rb_S157_L004:0.014258):0.001242):0.0):0.005145):0.00386):0.048555,(CMS001_037_Ra_S21:0.006466,(CMS001_045_Ra_S2:0.0,(CMS001_047_Ra_S4:0.0,((CMS001_052_Ra_S7:0.0,(CMS001_023_Ra_S17:0.0,CMS001_011_Ra_S4:0.0…
	tree tree_43 = [&R] ((CMS001_058_Ra_S9:0.001129,((CMS001_035_Ra_S20:0.0,CMS001_019_Ra_S14:0.012558):0.006066,(CMS001_048_Ra_S5:0.022923,(CMS002_053a_Rb_S7_L004:0.0,(CMS001_045_Ra_S2:0.0,(CMS001_037_Ra_S21:0.003755,(CMS001_047_Ra_S4:0.002521,(CMS001_022_Ra_S6:0.0,(CMS001_011_Ra_S4:0.0,(CMS001_023_Ra_S17:0.0,CMS001_052_Ra_S7:0.002483):0.001238):0.0):0.00247):0.002536):0.0):0.033578):0.005478):0.024…
	tree tree_44 = [&R] (((CMS001_048_Ra_S5:0.01983,(CMS002_053a_Rb_S7_L004:0.0,(CMS001_045_Ra_S2:0.0,(CMS001_037_Ra_S21:0.002525,(CMS001_047_Ra_S4:0.002533,((CMS001_052_Ra_S7:0.0,CMS001_023_Ra_S17:0.0):0.00125,(CMS001_011_Ra_S4:0.0,CMS001_022_Ra_S6:0.0):0.0):0.001236):0.002561):0.0):0.032015):0.007441):0.01977,(CMS001_058_Ra_S9:0.001182,(CMS001_019_Ra_S14:0.022146,CMS001_035_Ra_S20:0.004951):0.00277…
	tree tree_45 = [&R] ((CMS001_058_Ra_S9:7.48E-4,((CMS002_053a_Rb_S7_L004:0.0,(CMS001_048_Ra_S5:0.030476,(CMS001_045_Ra_S2:0.0,(CMS001_037_Ra_S21:0.002571,(CMS001_047_Ra_S4:0.0,(CMS001_022_Ra_S6:0.0,(CMS001_011_Ra_S4:0.0,(CMS001_052_Ra_S7:0.003846,CMS001_023_Ra_S17:0.0):0.001276):0.0):0.001278):0.00258):0.0):0.022154):0.004693):0.033045,(CMS001_035_Ra_S20:0.007243,CMS001_019_Ra_S14:0.022257):0.0018…
	tree tree_46 = [&R] (((CMS002_028d_Rb_S157_L004:0.010705,((CMS002_028e_Rb_S158_L004:0.007262,(CMS002_047f_Rb_S198_L004:0.007556,CMS002_047j_Rb_S3_L004:0.002573):0.005152):0.003925,(CMS001_018_Ra_S14:0.012551,CMS002_047a_Rb_S193_L004:0.018065):0.0):0.014497):0.053407,(CMS001_040_Ra_S21:0.123403,(((CMS001_054_Ra_S11:0.022205,(CMS001_041_Ra_S10:0.0,CMS002_001a_Rb_S116_L004:0.012682):0.003849):0.0061…
	tree tree_47 = [&R] ((CMS001_058_Ra_S9:0.001083,((CMS001_019_Ra_S14:0.004971,CMS001_035_Ra_S20:0.003751):0.001251,(CMS001_048_Ra_S5:0.019451,(CMS002_053a_Rb_S7_L004:0.0,(CMS001_045_Ra_S2:0.0,(CMS001_037_Ra_S21:0.006178,(CMS001_047_Ra_S4:0.004953,(CMS001_011_Ra_S4:0.0,(CMS001_023_Ra_S17:0.0,(CMS001_022_Ra_S6:0.0,CMS001_052_Ra_S7:0.001218):0.0):0.0):0.00117):0.003783):0.0):0.031626):0.005196):0.031…
	tree tree_48 = [&R] (((CMS001_018_Ra_S14:0.008394,((CMS002_028e_Rb_S158_L004:0.011199,(CMS002_047f_Rb_S198_L004:0.004159,CMS002_047j_Rb_S3_L004:0.003513):0.003847):0.001442,(CMS002_028d_Rb_S157_L004:0.01169,CMS002_047a_Rb_S193_L004:0.021004):0.004147):0.006196):0.064865,(CMS001_040_Ra_S21:0.11615,(CMS001_004_Ra_S2:0.0,(CMS002_046b_Rb_S192_L004:0.007987,((CMS002_022a_Rb_S137_L004:0.002582,(CMS002_…
	tree tree_49 = [&R] (((CMS002_047a_Rb_S193_L004:0.0135,((CMS002_028e_Rb_S158_L004:0.003891,(CMS002_047j_Rb_S3_L004:0.003842,CMS002_047f_Rb_S198_L004:0.0):0.006426):0.005116,(CMS001_018_Ra_S14:0.00769,CMS002_028d_Rb_S157_L004:0.005043):0.0):0.004583):0.02347,(CMS001_040_Ra_S21:0.084763,(CMS001_030_Ra_S7:0.013571,((CMS001_059_Ra_S10:0.003749,(CMS001_054_Ra_S11:0.014472,(CMS002_001a_Rb_S116_L004:0.0…
	tree tree_50 = [&R] (((CMS001_018_Ra_S14:0.002868,((CMS002_047a_Rb_S193_L004:0.013995,CMS002_028d_Rb_S157_L004:0.007463):0.005038,(CMS002_028e_Rb_S158_L004:0.003996,(CMS002_047j_Rb_S3_L004:0.004772,CMS002_047f_Rb_S198_L004:0.003964):0.007638):0.003475):0.007159):0.080008,(CMS001_040_Ra_S21:0.10465,(((CMS002_001a_Rb_S116_L004:0.026695,((CMS001_054_Ra_S11:0.007627,CMS001_041_Ra_S10:0.0):0.003848,(C…
	tree tree_51 = [&R] ((((CMS001_037_Ra_S21:0.009059,CMS001_045_Ra_S2:0.0):0.0,(CMS001_047_Ra_S4:0.001279,((CMS001_023_Ra_S17:0.0,CMS001_052_Ra_S7:0.002556):0.001274,(CMS001_011_Ra_S4:0.0,CMS001_022_Ra_S6:0.0):0.0):0.001276):0.001292):0.005016,(CMS002_053a_Rb_S7_L004:0.0,(CMS001_048_Ra_S5:0.018398,(CMS001_058_Ra_S9:0.008597,(CMS001_035_Ra_S20:0.005348,CMS001_019_Ra_S14:0.013106):0.00188):0.022328):…
	tree tree_52 = [&R] ((CMS001_040_Ra_S21:0.120823,(CMS001_004_Ra_S2:0.0,(('SRR1706006|KP642119|sraf.cpip_contig2643':0.0,'SRR1705824|KP642120|sfra.cpip_contig1516':0.005089):0.00253,(CMS002_046a_Rb_S191_L004:0.001271,(((CMS002_027b_Rb_S153_L004:0.00141,(CMS001_044_Ra_S25:0.001431,((CMS001_051_Ra_S8:0.003812,CMS001_034_Ra_S19:0.001261):0.0,(((CMS001_059_Ra_S10:0.005126,((CMS001_041_Ra_S10:0.001306,…
	tree tree_53 = [&R] ((CMS001_058_Ra_S9:3.48E-4,((CMS001_019_Ra_S14:0.021605,CMS001_035_Ra_S20:0.004044):0.005881,(CMS002_053a_Rb_S7_L004:0.002341,(CMS001_048_Ra_S5:0.017995,((CMS001_023_Ra_S17:0.0,CMS001_052_Ra_S7:0.009941):0.0,((CMS001_011_Ra_S4:0.0,CMS001_022_Ra_S6:0.0):0.0,(CMS001_047_Ra_S4:0.0,(CMS001_037_Ra_S21:0.008703,CMS001_045_Ra_S2:0.0):0.001233):0.002455):0.002446):0.019506):0.005236):…
	tree tree_54 = [&R] ((CMS001_058_Ra_S9:0.001112,((CMS001_048_Ra_S5:0.022195,(CMS002_053a_Rb_S7_L004:0.0,(CMS001_045_Ra_S2:0.0,(CMS001_037_Ra_S21:0.002566,(CMS001_047_Ra_S4:0.002575,((CMS001_023_Ra_S17:0.0,CMS001_052_Ra_S7:0.003844):0.002555,(CMS001_022_Ra_S6:0.0,CMS001_011_Ra_S4:0.0):0.0):0.001271):0.001298):0.0):0.01862):0.009087):0.020663,(CMS001_019_Ra_S14:0.018114,CMS001_035_Ra_S20:0.00156):0…
	tree tree_55 = [&R] ((((CMS001_011_Ra_S4:0.0,(CMS001_047_Ra_S4:0.0,(CMS001_022_Ra_S6:0.0,(CMS001_023_Ra_S17:0.0,CMS001_052_Ra_S7:0.0):0.0):0.0):0.0):0.001236,(CMS001_045_Ra_S2:0.0,CMS001_037_Ra_S21:0.006231):0.0):0.0,(CMS001_048_Ra_S5:0.015764,(CMS002_053a_Rb_S7_L004:0.0,(CMS001_058_Ra_S9:0.001254,(CMS001_019_Ra_S14:0.015285,CMS001_035_Ra_S20:0.003805):0.001267):0.026507):0.00796):0.021006):0.149…
	tree tree_56 = [&R] ((CMS001_058_Ra_S9:0.003505,((CMS001_048_Ra_S5:0.019165,(CMS002_053a_Rb_S7_L004:0.0,(CMS001_037_Ra_S21:0.006293,(CMS001_045_Ra_S2:0.0,(CMS001_047_Ra_S4:0.0,(CMS001_011_Ra_S4:0.0,(CMS001_022_Ra_S6:0.0,(CMS001_023_Ra_S17:0.0,CMS001_052_Ra_S7:0.001244):0.0):0.0):0.001244):0.001251):0.0):0.034718):0.008967):0.015498,(CMS001_035_Ra_S20:0.0,CMS001_019_Ra_S14:0.012742):0.00236):0.002…
	tree tree_57 = [&R] ((CMS001_045_Ra_S2:0.0,(CMS001_037_Ra_S21:0.007473,(CMS001_047_Ra_S4:0.002463,(CMS001_011_Ra_S4:0.0,(CMS001_022_Ra_S6:0.0,((CMS001_023_Ra_S17:0.0,CMS001_052_Ra_S7:0.002448):0.0,(CMS001_048_Ra_S5:0.016538,(CMS002_053a_Rb_S7_L004:6.79E-4,(CMS001_058_Ra_S9:0.003752,(CMS001_019_Ra_S14:0.025564,CMS001_035_Ra_S20:0.003777):0.001245):0.034133):0.009159):0.024754):0.00122):0.0):0.0024…
	tree tree_58 = [&R] ((CMS001_058_Ra_S9:0.003819,((CMS002_053a_Rb_S7_L004:0.0,(CMS001_048_Ra_S5:0.011327,(((CMS001_023_Ra_S17:0.0,(CMS001_052_Ra_S7:0.003622,CMS001_022_Ra_S6:0.0):0.0):0.0,(CMS001_011_Ra_S4:0.0,CMS001_047_Ra_S4:0.003606):0.0):0.001205,(CMS001_045_Ra_S2:0.0,CMS001_037_Ra_S21:0.002409):0.0):0.020497):0.011182):0.027054,(CMS001_019_Ra_S14:0.012184,CMS001_035_Ra_S20:0.002425):0.003542)…
	tree tree_59 = [&R] (((CMS001_048_Ra_S5:0.011327,(CMS002_053a_Rb_S7_L004:0.0,((CMS001_023_Ra_S17:0.0,(CMS001_052_Ra_S7:0.0,CMS001_037_Ra_S21:0.006496):0.0):0.002581,((CMS001_022_Ra_S6:0.0,CMS001_011_Ra_S4:0.0):0.0,(CMS001_045_Ra_S2:0.0,CMS001_047_Ra_S4:0.0):0.002592):0.0):0.021656):0.006209):0.017449,(CMS001_058_Ra_S9:0.001085,(CMS001_035_Ra_S20:0.00305,CMS001_019_Ra_S14:0.017151):0.006244):0.010…
	tree tree_60 = [&R] (((CMS001_018_Ra_S14:0.010693,(CMS002_028d_Rb_S157_L004:0.013583,(CMS002_047a_Rb_S193_L004:0.021423,(CMS002_028e_Rb_S158_L004:0.007249,(CMS002_047j_Rb_S3_L004:0.001274,CMS002_047f_Rb_S198_L004:0.007719):0.004347):0.002612):0.001218):0.00262):0.036138,(((CMS001_045_Ra_S2:0.0,CMS001_037_Ra_S21:0.007616):0.0,(CMS001_047_Ra_S4:0.004998,(CMS001_022_Ra_S6:0.0,(CMS001_023_Ra_S17:0.0,…
	tree tree_61 = [&R] ((CMS001_058_Ra_S9:2.08E-4,((CMS001_035_Ra_S20:0.004753,CMS001_019_Ra_S14:0.010313):0.001591,(CMS002_053a_Rb_S7_L004:0.0,(CMS001_048_Ra_S5:0.013056,(CMS001_011_Ra_S4:0.0,((CMS001_022_Ra_S6:0.0,(CMS001_023_Ra_S17:0.0,CMS001_052_Ra_S7:0.001256):0.0):0.0,(CMS001_045_Ra_S2:0.0,(CMS001_037_Ra_S21:0.003795,CMS001_047_Ra_S4:0.001258):0.0):0.001256):0.0):0.03058):0.005322):0.027149):0…
	tree tree_62 = [&R] (((CMS001_045_Ra_S2:0.0,CMS001_047_Ra_S4:0.002457):0.0,(CMS001_037_Ra_S21:0.002455,(CMS001_052_Ra_S7:0.0,((CMS001_011_Ra_S4:0.0,(CMS001_022_Ra_S6:0.0,CMS001_023_Ra_S17:0.0):0.0):0.0,(CMS001_048_Ra_S5:0.017389,(CMS002_053a_Rb_S7_L004:0.0,(CMS001_058_Ra_S9:0.001289,(CMS001_035_Ra_S20:0.005084,CMS001_019_Ra_S14:0.020306):0.004935):0.01924):0.008638):0.0209):0.0):0.001225):0.0):0.…
	tree tree_63 = [&R] (((CMS002_028d_Rb_S157_L004:0.00586,(CMS001_018_Ra_S14:0.011878,(CMS002_047a_Rb_S193_L004:0.016022,(CMS002_028e_Rb_S158_L004:0.005067,(CMS002_047j_Rb_S3_L004:0.001312,CMS002_047f_Rb_S198_L004:0.006528):0.005371):0.001328):0.002659):0.009731):0.088841,(CMS001_040_Ra_S21:0.109237,((CMS001_028_Ra_S17:0.0,(CMS001_038_Ra_S22:0.002585,(CMS001_030_Ra_S7:0.024039,(CMS001_059_Ra_S10:0.…
	tree tree_64 = [&R] (((CMS001_058_Ra_S9:0.002661,(CMS001_035_Ra_S20:0.001298,CMS001_019_Ra_S14:0.01422):0.003718):6.05E-4,(CMS002_053a_Rb_S7_L004:0.0,(CMS001_048_Ra_S5:0.025062,((CMS001_022_Ra_S6:0.0,CMS001_011_Ra_S4:0.0):0.0,((CMS001_047_Ra_S4:0.002521,CMS001_045_Ra_S2:0.0):0.001259,(CMS001_037_Ra_S21:0.003786,(CMS001_052_Ra_S7:0.001256,CMS001_023_Ra_S17:0.0):0.0):0.001256):0.0):0.024081):0.0063…
	tree tree_65 = [&R] (((CMS002_028d_Rb_S157_L004:0.0,(CMS002_047a_Rb_S193_L004:0.020876,(CMS001_018_Ra_S14:0.011417,(CMS002_047f_Rb_S198_L004:0.00431,(CMS002_028e_Rb_S158_L004:0.004448,CMS002_047j_Rb_S3_L004:0.003093):0.001293):0.004333):0.001355):0.007548):0.063554,(CMS001_058_Ra_S9:7.88E-4,((CMS002_053a_Rb_S7_L004:0.002431,(CMS001_048_Ra_S5:0.013374,((CMS001_023_Ra_S17:0.0,CMS001_052_Ra_S7:0.003…
	tree tree_66 = [&R] (((CMS001_037_Ra_S21:0.005079,CMS001_045_Ra_S2:0.0):0.0,(CMS001_047_Ra_S4:0.0,(CMS001_023_Ra_S17:0.0,((CMS001_022_Ra_S6:0.0,(CMS001_052_Ra_S7:0.003779,CMS001_011_Ra_S4:0.0):0.0):0.0,(CMS001_048_Ra_S5:0.016778,(CMS002_053a_Rb_S7_L004:0.0,(CMS001_058_Ra_S9:0.001227,(CMS001_035_Ra_S20:0.002522,CMS001_019_Ra_S14:0.015261):0.003841):0.020962):0.005459):0.01823):0.0):0.002512):0.001…
	tree tree_67 = [&R] ((CMS001_040_Ra_S21:0.141636,(((CMS001_054_Ra_S11:0.014149,((CMS001_059_Ra_S10:0.002445,CMS001_030_Ra_S7:0.012919):0.003908,(CMS001_041_Ra_S10:0.0,CMS002_001a_Rb_S116_L004:0.019505):0.002525):0.0):0.011497,(CMS001_028_Ra_S17:0.0,CMS001_038_Ra_S22:0.003763):0.0):0.01677,((CMS002_029d_Rb_S162_L004:0.005019,((CMS001_036_Ra_S20:0.0,CMS001_002_Ra_S1:0.0):0.003771,(CMS002_029c_Rb_S1…
	tree tree_68 = [&R] (((CMS001_018_Ra_S14:0.007235,(CMS002_028d_Rb_S157_L004:0.009116,(CMS002_028e_Rb_S158_L004:0.005454,(CMS002_047a_Rb_S193_L004:0.018991,(CMS002_047f_Rb_S198_L004:0.01059,CMS002_047j_Rb_S3_L004:0.0):0.005448):0.003535):0.004184):0.008373):0.068125,(CMS001_040_Ra_S21:0.114415,(CMS001_030_Ra_S7:0.010288,((CMS002_001a_Rb_S116_L004:0.020872,(CMS001_041_Ra_S10:0.004643,CMS001_054_Ra_…
	tree tree_69 = [&R] (((CMS002_028d_Rb_S157_L004:0.003543,(CMS002_028e_Rb_S158_L004:0.004838,((CMS001_018_Ra_S14:0.00608,CMS002_047a_Rb_S193_L004:0.013538):0.0,(CMS002_047j_Rb_S3_L004:0.001203,CMS002_047f_Rb_S198_L004:0.006031):0.0):0.002441):0.002501):0.045424,(CMS001_040_Ra_S21:0.081171,(((CMS001_030_Ra_S7:0.005112,(CMS001_059_Ra_S10:0.005702,(CMS002_001a_Rb_S116_L004:0.017422,(CMS001_041_Ra_S10…
	tree tree_70 = [&R] (((CMS002_028d_Rb_S157_L004:0.004517,(CMS002_028e_Rb_S158_L004:0.005917,(CMS001_018_Ra_S14:0.00797,(CMS002_047a_Rb_S193_L004:0.022975,(CMS002_047f_Rb_S198_L004:0.002885,CMS002_047j_Rb_S3_L004:8.73E-4):0.005038):0.0):0.001275):0.002144):0.040772,(CMS001_040_Ra_S21:0.080525,((CMS001_029_Ra_S18:0.003681,(((CMS001_030_Ra_S7:0.003845,(CMS001_059_Ra_S10:0.005962,(CMS001_054_Ra_S11:0…
	tree tree_71 = [&R] (((CMS001_048_Ra_S5:0.020791,(CMS002_053a_Rb_S7_L004:0.0,(CMS001_037_Ra_S21:0.006629,(CMS001_045_Ra_S2:0.0,((CMS001_052_Ra_S7:0.0,(CMS001_011_Ra_S4:0.0,CMS001_023_Ra_S17:0.0):0.0):0.0,(CMS001_047_Ra_S4:0.002635,CMS001_022_Ra_S6:0.0):0.0):0.001324):0.0):0.037148):0.007593):0.014265,(CMS001_058_Ra_S9:0.0,(CMS001_035_Ra_S20:0.001787,CMS001_019_Ra_S14:0.013346):0.003436):0.009639)…
	tree tree_72 = [&R] (((CMS001_058_Ra_S9:0.002501,(CMS001_019_Ra_S14:0.01633,CMS001_035_Ra_S20:0.001626):0.009632):1.66E-4,(CMS002_053a_Rb_S7_L004:0.0,(CMS001_048_Ra_S5:0.011785,((CMS001_023_Ra_S17:0.0,(CMS001_047_Ra_S4:0.0,(CMS001_037_Ra_S21:0.003704,CMS001_045_Ra_S2:0.0):0.0):0.002461):0.0,(CMS001_011_Ra_S4:0.0,(CMS001_022_Ra_S6:0.0,CMS001_052_Ra_S7:0.006202):0.0):0.0):0.026461):0.004493):0.0110…
	tree tree_73 = [&R] ((CMS001_037_Ra_S21:0.0,(CMS001_045_Ra_S2:0.0,((CMS001_047_Ra_S4:0.003755,(CMS001_022_Ra_S6:0.0,(CMS001_011_Ra_S4:0.0,(CMS001_052_Ra_S7:0.0,CMS001_023_Ra_S17:0.0):0.0):0.0):0.001178):0.003794,(CMS001_048_Ra_S5:0.017379,(CMS002_053a_Rb_S7_L004:0.0,(CMS001_058_Ra_S9:0.0,(CMS001_035_Ra_S20:0.00478,CMS001_019_Ra_S14:0.021828):0.001373):0.020619):0.010267):0.02423):0.0):0.001234):0…
	tree tree_74 = [&R] (((CMS002_028d_Rb_S157_L004:0.0,(CMS001_018_Ra_S14:0.011503,(CMS002_047a_Rb_S193_L004:0.014083,(CMS002_028e_Rb_S158_L004:0.005143,(CMS002_047f_Rb_S198_L004:0.002507,CMS002_047j_Rb_S3_L004:0.001299):0.009037):0.001251):0.00122):0.006275):0.033146,(CMS001_040_Ra_S21:0.092157,((((CMS001_054_Ra_S11:0.011961,(CMS001_041_Ra_S10:0.0,CMS002_001a_Rb_S116_L004:0.013011):0.001308):0.0011…
	tree tree_75 = [&R] ((CMS001_037_Ra_S21:0.002554,(CMS001_045_Ra_S2:0.0,(CMS001_047_Ra_S4:0.003853,((CMS001_023_Ra_S17:0.0,(CMS001_011_Ra_S4:0.0,(CMS001_052_Ra_S7:0.003835,CMS001_022_Ra_S6:0.0):0.0):0.0):0.0,(CMS001_048_Ra_S5:0.018465,(CMS002_053a_Rb_S7_L004:0.0,(CMS001_058_Ra_S9:0.002944,(CMS001_035_Ra_S20:0.009373,CMS001_019_Ra_S14:0.014504):9.74E-4):0.033094):0.008562):0.024055):0.002545):0.001…
	tree tree_76 = [&R] (((CMS001_045_Ra_S2:0.0,((CMS001_037_Ra_S21:0.007571,(CMS001_023_Ra_S17:0.0,CMS001_052_Ra_S7:0.0):0.0):0.003766,(CMS001_022_Ra_S6:0.0,(CMS001_047_Ra_S4:0.002518,CMS001_011_Ra_S4:0.0):0.0):0.0):0.001259):0.004839,(CMS001_048_Ra_S5:0.023106,(CMS002_053a_Rb_S7_L004:0.0,(CMS001_019_Ra_S14:0.01425,(CMS001_035_Ra_S20:0.006451,CMS001_058_Ra_S9:0.005038):0.005481):0.026556):0.009261):…
	tree tree_77 = [&R] ((((CMS002_047j_Rb_S3_L004:0.0,CMS002_047f_Rb_S198_L004:0.001256):0.001908,(CMS002_028e_Rb_S158_L004:0.003311,(CMS001_018_Ra_S14:0.01205,(CMS002_047a_Rb_S193_L004:0.016205,CMS002_028d_Rb_S157_L004:0.010941):0.001111):0.001123):0.005247):0.045878,(CMS001_040_Ra_S21:0.086081,((CMS001_038_Ra_S22:0.001244,(CMS001_028_Ra_S17:0.0,(CMS001_059_Ra_S10:0.001226,(CMS001_030_Ra_S7:0.02269…
	tree tree_78 = [&R] ((CMS001_048_Ra_S5:0.011432,((CMS001_037_Ra_S21:0.006575,(CMS001_045_Ra_S2:0.0,(CMS001_047_Ra_S4:0.001315,(CMS001_022_Ra_S6:0.0,(CMS001_011_Ra_S4:0.0,(CMS001_052_Ra_S7:0.001297,CMS001_023_Ra_S17:0.0):0.001297):0.0):0.00129):0.002646):0.0):0.022169,(CMS002_053a_Rb_S7_L004:0.0,(CMS001_019_Ra_S14:0.018546,(CMS001_058_Ra_S9:0.0,CMS001_035_Ra_S20:0.003891):2.25E-4):0.017418):0.0050…
	tree tree_79 = [&R] ((CMS001_058_Ra_S9:0.002321,((CMS001_019_Ra_S14:0.021017,CMS001_035_Ra_S20:0.001677):0.003195,(CMS002_053a_Rb_S7_L004:0.001014,(CMS001_048_Ra_S5:0.022487,(CMS001_052_Ra_S7:0.003858,(CMS001_023_Ra_S17:0.0,(CMS001_011_Ra_S4:0.0,(CMS001_022_Ra_S6:0.0,(CMS001_047_Ra_S4:0.0,(CMS001_037_Ra_S21:0.007822,CMS001_045_Ra_S2:0.0):0.001294):0.005171):0.0):0.001278):0.0):0.017421):0.004496)…
	tree tree_80 = [&R] ((CMS001_040_Ra_S21:0.115778,((CMS001_028_Ra_S17:0.0,(CMS001_038_Ra_S22:0.003794,(CMS001_030_Ra_S7:0.02062,(CMS001_059_Ra_S10:0.003277,(CMS002_001a_Rb_S116_L004:0.018489,(CMS001_054_Ra_S11:0.014366,CMS001_041_Ra_S10:0.0):0.002669):0.005624):0.002374):0.009751):0.0):0.009896,((('SRR8668667|MK628543|CxNV1':0.005193,CMS001_042_Ra_S23:0.00382):0.0,(CMS002_029c_Rb_S161_L004:0.0,(CM…
	tree tree_81 = [&R] ((CMS001_058_Ra_S9:7.19E-4,((CMS001_035_Ra_S20:0.005093,CMS001_019_Ra_S14:0.02382):0.002527,(CMS002_053a_Rb_S7_L004:0.0,(CMS001_048_Ra_S5:0.016076,(CMS001_045_Ra_S2:0.0,((CMS001_022_Ra_S6:0.0,(CMS001_047_Ra_S4:0.005091,CMS001_011_Ra_S4:0.0):0.0):0.0,(CMS001_037_Ra_S21:0.005064,(CMS001_052_Ra_S7:0.001256,CMS001_023_Ra_S17:0.0):0.0):0.002519):0.001264):0.024112):0.005155):0.0274…
	tree tree_82 = [&R] ((CMS001_040_Ra_S21:0.120722,(((CMS001_028_Ra_S17:0.0,CMS001_038_Ra_S22:0.00249):0.0,((CMS001_059_Ra_S10:0.002482,CMS001_030_Ra_S7:0.02057):0.002637,(CMS002_001a_Rb_S116_L004:0.014077,(CMS001_054_Ra_S11:0.011548,CMS001_041_Ra_S10:0.0):0.001294):0.007732):0.011301):0.014908,(((CMS002_029d_Rb_S162_L004:0.001248,(CMS002_029c_Rb_S161_L004:0.0,((CMS001_042_Ra_S23:0.003778,'SRR86686…
	tree tree_83 = [&R] ((((CMS001_037_Ra_S21:0.003694,(CMS001_023_Ra_S17:0.0,CMS001_052_Ra_S7:0.00123):0.0):0.00123,(CMS001_011_Ra_S4:0.0,(CMS001_022_Ra_S6:0.0,(CMS001_047_Ra_S4:0.003715,CMS001_045_Ra_S2:0.0):0.0):0.0):0.0):0.003689,(CMS001_048_Ra_S5:0.017059,(CMS002_053a_Rb_S7_L004:0.0,(CMS001_019_Ra_S14:0.010506,(CMS001_035_Ra_S20:0.006097,CMS001_058_Ra_S9:0.002486):0.001767):0.021346):0.006072):0…
	tree tree_84 = [&R] ((CMS001_045_Ra_S2:0.0,(CMS001_037_Ra_S21:0.007734,(CMS001_047_Ra_S4:0.005154,((CMS001_011_Ra_S4:0.0,(CMS001_022_Ra_S6:0.0,(CMS001_023_Ra_S17:0.0,CMS001_052_Ra_S7:0.002532):0.001262):0.0):0.0,(CMS002_053a_Rb_S7_L004:0.0,(CMS001_048_Ra_S5:0.020951,(CMS001_058_Ra_S9:0.0054,(CMS001_035_Ra_S20:0.003091,CMS001_019_Ra_S14:0.019893):0.005944):0.013336):0.009149):0.038647):0.005102):0…
	tree tree_85 = [&R] ((CMS001_058_Ra_S9:0.002551,(CMS001_035_Ra_S20:0.002441,(CMS001_019_Ra_S14:0.023182,(CMS002_053a_Rb_S7_L004:0.0,(CMS001_048_Ra_S5:0.022748,((CMS001_037_Ra_S21:0.00926,CMS001_045_Ra_S2:0.0):0.0,(CMS001_047_Ra_S4:0.002621,((CMS001_023_Ra_S17:0.0,CMS001_052_Ra_S7:0.001298):0.002603,(CMS001_011_Ra_S4:0.0,CMS001_022_Ra_S6:0.0):0.0):0.001297):0.001326):0.023371):0.004053):0.025217):…
	tree tree_86 = [&R] ((CMS001_058_Ra_S9:0.002507,((CMS001_048_Ra_S5:0.011817,(CMS002_053a_Rb_S7_L004:0.0,(CMS001_047_Ra_S4:0.003981,((CMS001_052_Ra_S7:0.0,(CMS001_037_Ra_S21:0.001318,CMS001_023_Ra_S17:0.0):0.0):0.002643,(CMS001_022_Ra_S6:0.0,(CMS001_045_Ra_S2:0.0,CMS001_011_Ra_S4:0.0):0.0):0.0):0.0):0.029644):0.004906):0.025556,(CMS001_035_Ra_S20:0.0,CMS001_019_Ra_S14:0.013472):0.003921):0.001614)…
	tree tree_87 = [&R] (((CMS001_047_Ra_S4:0.002491,((CMS001_037_Ra_S21:0.002467,(CMS001_023_Ra_S17:0.0,CMS001_052_Ra_S7:0.0):0.0):0.003729,(CMS001_022_Ra_S6:0.0,(CMS001_045_Ra_S2:0.0,CMS001_011_Ra_S4:0.0):0.0):0.0):0.0):0.010067,(CMS002_053a_Rb_S7_L004:0.0,(CMS001_048_Ra_S5:0.017181,(CMS001_058_Ra_S9:0.005302,(CMS001_035_Ra_S20:0.003142,CMS001_019_Ra_S14:0.024755):0.005522):0.010773):0.00485):0.030…
	tree tree_88 = [&R] (((CMS002_028d_Rb_S157_L004:0.00943,(CMS002_028e_Rb_S158_L004:0.008976,(CMS002_047a_Rb_S193_L004:0.02087,(CMS001_018_Ra_S14:0.012804,(CMS002_047f_Rb_S198_L004:0.01025,CMS002_047j_Rb_S3_L004:0.0):0.005067):0.0):0.001272):0.005893):0.05919,(CMS001_048_Ra_S5:0.004606,((CMS001_037_Ra_S21:0.005004,(CMS001_045_Ra_S2:0.0,(CMS001_047_Ra_S4:0.003737,((CMS001_052_Ra_S7:0.0,CMS001_023_Ra…
	tree tree_89 = [&R] ((CMS001_058_Ra_S9:0.001972,((CMS001_035_Ra_S20:0.002466,CMS001_019_Ra_S14:0.00857):0.001219,(CMS002_053a_Rb_S7_L004:0.0,(CMS001_048_Ra_S5:0.016977,(CMS001_037_Ra_S21:0.006054,(CMS001_045_Ra_S2:0.0,(CMS001_047_Ra_S4:0.002413,(CMS001_022_Ra_S6:0.0,(CMS001_023_Ra_S17:0.0,(CMS001_011_Ra_S4:0.0,CMS001_052_Ra_S7:0.002399):0.0):0.0):0.001189):0.001211):0.0):0.032211):0.001864):0.023…
	tree tree_90 = [&R] (((CMS002_028d_Rb_S157_L004:0.006917,(CMS001_018_Ra_S14:0.009998,(CMS002_047a_Rb_S193_L004:0.021889,(CMS002_028e_Rb_S158_L004:0.007582,(CMS002_047j_Rb_S3_L004:0.0,CMS002_047f_Rb_S198_L004:0.0063):0.001235):0.003872):0.001219):0.004343):0.057545,(CMS001_040_Ra_S21:0.089243,(CMS001_004_Ra_S2:0.0,(('SRR1705824|KP642120|sfra.cpip_contig1516':0.007466,'SRR1706006|KP642119|sraf.cpip…
	tree tree_91 = [&R] ((CMS001_037_Ra_S21:0.003801,((CMS001_045_Ra_S2:0.0,CMS001_047_Ra_S4:0.0):0.0,((CMS001_052_Ra_S7:0.001258,CMS001_023_Ra_S17:0.0):0.001258,((CMS001_022_Ra_S6:0.0,CMS001_011_Ra_S4:0.0):0.0,(CMS002_053a_Rb_S7_L004:0.0,(CMS001_048_Ra_S5:0.021738,(CMS001_058_Ra_S9:0.002635,(CMS001_035_Ra_S20:0.006016,CMS001_019_Ra_S14:0.012439):0.002962):0.018557):0.005663):0.018332):0.0):0.002527)…
	tree tree_92 = [&R] (((CMS002_028d_Rb_S157_L004:0.00847,(CMS002_047f_Rb_S198_L004:0.00768,(CMS001_018_Ra_S14:0.005092,(CMS002_028e_Rb_S158_L004:0.005154,(CMS002_047a_Rb_S193_L004:0.014423,CMS002_047j_Rb_S3_L004:0.002523):0.0):0.003866):0.0):0.004433):0.036325,(CMS001_040_Ra_S21:0.097525,((CMS001_028_Ra_S17:0.0,(CMS001_038_Ra_S22:0.005065,(CMS001_059_Ra_S10:0.003758,((CMS001_030_Ra_S7:0.00894,CMS0…
	tree tree_93 = [&R] (((CMS001_048_Ra_S5:0.013872,(CMS002_053a_Rb_S7_L004:0.0,(CMS001_037_Ra_S21:0.010336,(CMS001_045_Ra_S2:0.0,(CMS001_047_Ra_S4:0.0,((CMS001_052_Ra_S7:0.001266,CMS001_023_Ra_S17:0.0):0.002538,(CMS001_011_Ra_S4:0.0,CMS001_022_Ra_S6:0.0):0.0):0.00127):0.002564):0.0):0.023754):0.00876):0.015528,(CMS001_058_Ra_S9:0.002588,(CMS001_019_Ra_S14:0.007766,CMS001_035_Ra_S20:0.003892):0.0012…
	tree tree_94 = [&R] (((CMS001_037_Ra_S21:0.007574,(CMS001_045_Ra_S2:0.0,((CMS001_011_Ra_S4:0.0,(CMS001_022_Ra_S6:0.0,CMS001_052_Ra_S7:0.0):0.0):0.0,(CMS001_047_Ra_S4:0.003753,CMS001_023_Ra_S17:0.0):0.0):0.001253):0.0):0.0,(CMS002_053a_Rb_S7_L004:0.0,(CMS001_048_Ra_S5:0.01961,(CMS001_058_Ra_S9:0.001344,(CMS001_035_Ra_S20:0.003926,CMS001_019_Ra_S14:0.010184):0.001153):0.011246):0.006326):0.018188):…
	tree tree_95 = [&R] ((CMS001_058_Ra_S9:0.002386,((CMS001_048_Ra_S5:0.025352,(CMS002_053a_Rb_S7_L004:0.0,(CMS001_023_Ra_S17:0.0,((CMS001_011_Ra_S4:0.0,(CMS001_052_Ra_S7:0.0,CMS001_022_Ra_S6:0.0):0.0):0.0,(CMS001_047_Ra_S4:0.0,(CMS001_037_Ra_S21:0.003779,CMS001_045_Ra_S2:0.0):0.001255):0.002501):0.0):0.031684):0.006248):0.033215,(CMS001_035_Ra_S20:0.001254,CMS001_019_Ra_S14:0.02064):0.001255):0.001…
	tree tree_96 = [&R] ((CMS001_045_Ra_S2:0.0,(CMS001_047_Ra_S4:0.0,((CMS001_022_Ra_S6:0.0,CMS001_011_Ra_S4:0.0):0.0,((CMS001_023_Ra_S17:0.0,CMS001_052_Ra_S7:0.002539):0.0,(CMS001_037_Ra_S21:0.003043,(CMS001_048_Ra_S5:0.011944,(CMS002_053a_Rb_S7_L004:0.002398,(CMS001_058_Ra_S9:0.005652,(CMS001_019_Ra_S14:0.015597,CMS001_035_Ra_S20:0.004401):0.001611):0.029685):0.015569):0.021979):0.00207):0.00254):0…
	tree tree_97 = [&R] ((CMS001_037_Ra_S21:0.00489,(CMS001_045_Ra_S2:0.0,(CMS001_047_Ra_S4:0.001213,(CMS001_022_Ra_S6:0.0,(CMS001_011_Ra_S4:0.0,(CMS001_023_Ra_S17:0.0,(CMS001_052_Ra_S7:0.00121,(CMS001_048_Ra_S5:0.011906,(CMS002_053a_Rb_S7_L004:0.001151,(CMS001_058_Ra_S9:0.0,(CMS001_019_Ra_S14:0.017544,CMS001_035_Ra_S20:0.004299):0.005522):0.021925):0.008526):0.021587):0.0):0.00121):0.0):0.002434):0.…
	tree tree_98 = [&R] (((CMS002_028d_Rb_S157_L004:0.0,(CMS002_028e_Rb_S158_L004:0.005231,(CMS002_047a_Rb_S193_L004:0.020218,(CMS001_018_Ra_S14:0.014636,(CMS002_047f_Rb_S198_L004:0.011882,CMS002_047j_Rb_S3_L004:0.0):0.009126):0.0):0.002628):0.010475):0.06434,(CMS001_040_Ra_S21:0.152222,(CMS001_042_Ra_S23:0.00136,('SRR8668667|MK628543|CxNV1':0.005115,(CMS001_036_Ra_S20:0.0,(CMS001_002_Ra_S1:0.0,(CMS0…
	tree tree_99 = [&R] (((CMS002_028d_Rb_S157_L004:0.006742,(CMS001_018_Ra_S14:0.015291,(CMS002_047a_Rb_S193_L004:0.020974,(CMS002_028e_Rb_S158_L004:0.004954,(CMS002_047f_Rb_S198_L004:0.010284,CMS002_047j_Rb_S3_L004:0.0):0.005144):0.001264):0.002613):0.015236):0.066675,(CMS001_058_Ra_S9:0.0,(CMS001_035_Ra_S20:0.010054,(CMS001_019_Ra_S14:0.022021,(CMS001_048_Ra_S5:0.020463,(CMS002_053a_Rb_S7_L004:0.0…
	tree tree_100 = [&R] (((CMS001_047_Ra_S4:0.00504,(CMS001_052_Ra_S7:0.0,(CMS001_023_Ra_S17:0.0,(CMS001_011_Ra_S4:0.0,(CMS001_045_Ra_S2:0.0,(CMS001_022_Ra_S6:0.0,CMS001_037_Ra_S21:0.003781):0.0):0.0):0.0):0.0):0.0):0.005718,(CMS001_048_Ra_S5:0.020369,(CMS002_053a_Rb_S7_L004:0.0,(CMS001_058_Ra_S9:0.001379,(CMS001_035_Ra_S20:0.005227,CMS001_019_Ra_S14:0.01537):0.002278):0.03154):0.00508):0.016946):0.…
	tree tree_101 = [&R] (((CMS001_018_Ra_S14:0.014407,((CMS002_028e_Rb_S158_L004:0.00503,(CMS002_047f_Rb_S198_L004:0.008866,CMS002_047j_Rb_S3_L004:0.0):0.002474):0.002572,(CMS002_028d_Rb_S157_L004:0.012017,CMS002_047a_Rb_S193_L004:0.012818):0.004568):0.004561):0.060366,(CMS001_040_Ra_S21:0.065793,((((CMS002_027a_Rb_S152_L004:0.0,(CMS002_046b_Rb_S192_L004:0.013523,((CMS002_022a_Rb_S137_L004:0.010772,…
end;
