# Supplementary material for: Single mosquito metatranscriptomics identifies vectors, emerging pathogens and reservoirs in one assay
Source: eLife. 2021 Apr 27;10:e68353. doi: 10.7554/eLife.68353 (PMC8110308; doi:10.7554/eLife.68353)
Supplement: Figure 7—source data 1. [file elife-68353-fig7-data1.zip]

Archive with 14 entries (13 files):
- gp64.rooted.newick
- __MACOSX/
- __MACOSX/._gp64.rooted.newick
- PB1.rooted.newick
- __MACOSX/._PB1.rooted.newick
- PB2.rooted.newick
- __MACOSX/._PB2.rooted.newick
- hypothetical.rooted.newick
- hypothetical2.rooted.newick
- NP.rooted.newick
- hypothetical3.rooted.newick
- __MACOSX/._hypothetical3.rooted.newick
- PA.rooted.newick
- __MACOSX/._PA.rooted.newick
