# Supplementary material for: Single mosquito metatranscriptomics identifies vectors, emerging pathogens and reservoirs in one assay
Source: eLife. 2021 Apr 27;10:e68353. doi: 10.7554/eLife.68353 (PMC8110308; doi:10.7554/eLife.68353)
Supplement: Figure 7—source data 1. [file elife-68353-fig7-data1.zip › gp64.rooted.newick]

(QN3-6|Culex_quinquefasciatus|2013|2013:0.01323,((mos172gb65361|Culex_globocoxitus|07-Sep-2015|2015-09-07:0.00000,(mos191gb22262|Culex_globocoxitus|15-Sep-2015|2015-09-15:0.00000,(mos191X19029|Culex_australicus|15-Sep-2015|2015-09-15:0.00000,(mosWSB62413|Culex_quinquefasciatus|19-Aug-2015|2015-08-19:0.00000,(mosWSgb78233|Culex_globocoxitus|19-Aug-2015|2015-08-19:0.00000,(mos172X49967|Culex_australicus|07-Sep-2015|2015-09-07:0.00069,mosWSX22048|Culex_australicus|19-Aug-2015|2015-08-19:0.00000)NODE_0000007:0.00000)NODE_0000006:0.00000)NODE_0000005:0.00000)NODE_0000004:0.00000)NODE_0000003:0.00000)NODE_0000002:0.01677,(CMS002_056a_Rb_S9_L004|Culex_tarsalis|PLCR|2017-11-28:0.00173,((CMS002_029c_Rb_S161_L004|Culex_tarsalis|WVAL|2017-11-15:0.00000,(CMS002_029e_Rb_S164_L004|Culex_tarsalis|WVAL|2017-11-15:0.00000,CMS002_029d_Rb_S162_L004|Culex_tarsalis|WVAL|2017-11-15:0.00069)NODE_0000011:0.00000)NODE_0000010:0.00373,(CMS001_036_Ra_S20|Culex_tarsalis|ALCO|2017-09-11:0.00139,(CMS001_043_Ra_S24|Culex_tarsalis|ALCO|2017-08-25:0.00069,((CMS001_028_Ra_S17|Culex_tarsalis|ALCO|2017-09-12:0.00279,CMS001_034_Ra_S19|Culex_tarsalis|ALCO|2017-09-11:0.00000)NODE_0000015:0.00000,(CMS001_002_Ra_S1|Culex_tarsalis|ALCO|2017-09-21:0.00139,(CMS001_039_Ra_S9|Culex_tarsalis|ALCO|2017-08-24:0.00069,(CMS001_038_Ra_S22|Culex_tarsalis|ALCO|2017-08-24:0.00208,CMS001_042_Ra_S23|Culex_tarsalis|ALCO|2017-08-25:0.00139)NODE_0000018:0.00000)NODE_0000017:0.00000)NODE_0000016:0.00000)NODE_0000014:0.00000)NODE_0000013:0.00000)NODE_0000012:0.00186)NODE_0000009:0.00337)NODE_0000008:0.00646)NODE_0000001:0.01323)NODE_0000000:0.00100;
